# Supplementary material for: Infection-induced lysine lactylation enables herpesvirus immune evasion
Source: Sci Adv. 2025 Jan 8;11(2):eads6215. doi: 10.1126/sciadv.ads6215 (PMC11708889; doi:10.1126/sciadv.ads6215)
Supplement: Supplementary file 2 — Tables S1 to S7 [file sciadv.ads6215_tables_s1_to_s7.zip]

Archive with 7 entries (7 files):
- ads6215_table_s1.xlsb
- ads6215_table_s2.xlsb
- ads6215_table_s3.xlsb
- ads6215_table_s4.xlsb
- ads6215_table_s5.xlsx
- ads6215_table_s6.xlsx
- ads6215_table_s7.xlsx
