# Supplementary material for: Infection-induced lysine lactylation enables herpesvirus immune evasion
Source: Sci Adv. 2025 Jan 8;11(2):eads6215. doi: 10.1126/sciadv.ads6215 (PMC11708889; doi:10.1126/sciadv.ads6215)
Supplement: Supplementary file 2 — Tables S1 to S7 [file sciadv.ads6215_tables_s1_to_s7.zip › ads6215_table_s5.xlsx]

## Sheet: TableS5A- Proteome (Alanine)
Supplementary Table 5A: List of cellular proteins detected in the proteome of HCMV infected cells left untreated (0mM) or treated with alanine (Alanine).
Primary Uniprot Protein Accession #	Gene Symbol	Normalized Intensity 0mM Rep 1	Normalized Intensity 0mM Rep 2	Normalized Intensity 0mM Rep 3	Normalized Intensity Alanine Rep 1	Normalized Intensity Alanine Rep 2	Normalized Intensity Alanine Rep 3	CV% 0mM	CV% Alanine	Found in Sample 0mM Rep 1	Found in Sample 0mM Rep 2	Found in Sample 0mM Rep 3	Found in Sample Alanine Rep 1	Found in Sample Alanine Rep 2	Found in Sample Alanine Rep 3
A0A096LP01	SMIM26	1.16514	1.34821	1.38461	0.880963	0.624259	0.596818	7.3915	18.2638	Yes	Yes	Yes	Yes	Yes	Yes
A0A0B4J2D5	GATD3;GATD3B	0.949104	0.916635	0.880331	1.06017	1.1768	1.01696	3.06889	6.2241	Yes	Yes	Yes	Yes	Yes	Yes
A0A3B3IU46	RAMAC;RAMACL	1.05266	1.13672	1.06246	0.795995	1.01446	0.937706	3.46238	9.87871	Yes	Yes	Yes	Yes	Yes	Yes
A0A590UJ96	LOC122526780	0.974256	1.18465	0.893597	1.06235	0.83597	1.04918	12.0585	10.5598	Yes	Yes	Yes	Yes	Yes	Yes
A0AV96	RBM47	1.00179	1.18475	0.789325	0.847435	1.10131	1.07539	16.2892	11.3149	Yes	Yes	Yes	Yes	Yes	Yes
A0AVF1	TTC26	0.975488	0.814654	1.10222	0.971244	1.01112	1.12527	12.2053	6.30104	Yes	Yes	Yes	Yes	Yes	Yes
A0AVT1	UBA6	1.00894	1.01232	1.05048	0.974173	0.961275	0.992818	1.83947	1.32656	Yes	Yes	Yes	Yes	Yes	Yes
A0FGR8	ESYT2	0.988985	0.956456	1.02133	0.982948	1.08088	0.969403	2.6782	4.91213	Yes	Yes	Yes	Yes	Yes	Yes
A0JNW5	UHRF1BP1L	0.913097	0.86651	1.08708	1.03368	1.01234	1.08728	9.93369	3.01831	Yes	Yes	Yes	Yes	Yes	Yes
A0MZ66	SHTN1	1.22722	1.28867	1.28829	0.73244	0.723148	0.74024	2.27733	0.954501	Yes	Yes	Yes	Yes	Yes	Yes
A0PJW6	TMEM223	0.973047	0.782781	1.03582	1.00878	1.13368	1.06589	11.5615	4.77354	Yes	Yes	Yes	Yes	Yes	Yes
A0PK00	TMEM120B	1.01139	1.00268	1.16027	0.988748	0.964927	0.871987	6.83536	5.34824	Yes	Yes	Yes	Yes	Yes	Yes
A1A4S6	ARHGAP10	1.02539	1.01447	0.959552	0.85072	1.02461	1.12526	2.88151	11.3379	Yes	Yes	Yes	Yes	Yes	Yes
A1L020	MEX3A	1.10223	0.947474	0.980081	1.18052	1.01605	0.773643	6.59563	16.8795	Yes	Yes	Yes	Yes	Yes	Yes
A1L0T0	ILVBL	1.02167	1.01799	1.01086	0.940545	1.00984	0.999094	0.44146	3.0972	Yes	Yes	Yes	Yes	Yes	Yes
A1L188	NDUFAF8	0.967494	1.05659	1.0042	1.20223	0.826985	0.9425	3.62176	15.8413	Yes	Yes	Yes	Yes	Yes	Yes
A1L390	PLEKHG3	1.09288	1.04463	1.08219	0.894168	0.7829	1.10324	1.92798	14.3286	Yes	Yes	Yes	Yes	Yes	Yes
A1X283	SH3PXD2B	0.923576	1.02297	0.924631	1.0975	1.04366	0.987672	4.86976	4.29929	Yes	Yes	Yes	Yes	Yes	Yes
A2RRP1	NBAS	0.968425	0.984273	0.968027	1.01288	1.0422	1.0242	0.777196	1.17628	Yes	Yes	Yes	Yes	Yes	Yes
A2RTX5	TARS3	1.11431	1.01839	1.31922	1.1999	0.589408	0.758768	10.9042	30.2973	Yes	Yes	Yes	Yes	Yes	Yes
A2RU67	FAM234B	1.05207	0.959505	1.15255	0.90231	0.90899	1.02457	7.47441	5.9373	Yes	Yes	Yes	Yes	Yes	Yes
A2RUC4	TYW5	1.03016	0.91202	1.05429	0.914192	1.09415	0.995188	6.22388	7.35021	Yes	Yes	Yes	Yes	Yes	Yes
A2RUS2	DENND3	0.764157	0.7225	0.878044	1.44429	1.1515	1.03951	8.34053	14.0836	Yes	Yes	Yes	Yes	Yes	Yes
A2VDJ0	TMEM131L	1.0142	0.985887	0.890085	0.783076	1.21401	1.11274	5.51266	17.7482	Yes	Yes	Yes	Yes	Yes	Yes
A3KMH1	VWA8	1.02612	1.11062	1.10777	0.935374	0.899384	0.920733	3.62237	1.60886	Yes	Yes	Yes	Yes	Yes	Yes
A3KN83	SBNO1	0.999804	1.0201	1.04528	0.953812	0.957363	1.02364	1.82042	3.28266	Yes	Yes	Yes	Yes	Yes	Yes
A4D126	CRPPA	0.586513	0.7738	1.24619	1.28972	1.01403	1.08975	31.9474	10.2812	Yes	Yes	Yes	Yes	No	Yes
A4D1E9	GTPBP10	1.00761	1.00479	1.05929	0.972811	0.984457	0.971047	2.44683	0.609552	Yes	Yes	Yes	Yes	Yes	Yes
A4D1P6	WDR91	1.00041	1.05711	1.10718	0.93345	0.963223	0.938623	4.13489	1.37431	Yes	Yes	Yes	Yes	Yes	Yes
A4D1U4	DENND11	0.950398	1.11774	0.89551	1.03668	0.540786	1.45888	9.56754	37.0722	Yes	Yes	Yes	Yes	Yes	Yes
A4D2B0	MBLAC1	0.819346	1.08848	0.955762	1.18287	0.944747	1.00879	11.5111	9.62401	Yes	Yes	Yes	Yes	Yes	Yes
A5D8V6	VPS37C	1.07348	1.13123	0.991152	0.991136	0.81099	1.00201	5.3958	9.37156	Yes	Yes	Yes	Yes	Yes	Yes
A5PLL7	PEDS1	0.888154	0.955153	0.832808	1.37115	0.883378	1.06935	5.60768	18.141	Yes	Yes	Yes	Yes	Yes	Yes
A5PLN9	TRAPPC13	0.959528	1.08601	0.841696	1.06454	1.03547	1.01275	10.366	2.04257	Yes	Yes	Yes	Yes	Yes	Yes
A5YKK6	CNOT1	1.03432	1.09468	1.09445	0.900329	0.917664	0.958563	2.64307	2.63787	Yes	Yes	Yes	Yes	Yes	Yes
A6NCE7	MAP1LC3B;MAP1LC3B2	1.10998	1.00535	1.14181	1.03678	0.840959	0.865128	5.36896	9.53448	Yes	Yes	Yes	Yes	Yes	Yes
A6ND36	FAM83G	0.859777	1.33208	1.10148	0.951709	0.851929	0.90303	17.5658	4.51539	Yes	Yes	Yes	Yes	Yes	Yes
A6NDB9	PALM3	0.870297	0.818273	0.873411	1.08003	1.11961	1.23838	2.96143	5.87174	Yes	Yes	Yes	Yes	Yes	Yes
A6NDG6	PGP	0.959622	0.921215	0.975187	0.999433	1.07738	1.06716	2.38254	3.30049	Yes	Yes	Yes	Yes	Yes	Yes
A6NDU8	RIMOC1	0.760514	1.25826	1.30805	0.988598	0.617825	1.06676	22.2926	21.9764	Yes	Yes	Yes	Yes	Yes	Yes
A6NED2	RCCD1	1.01465	0.79997	0.998427	1.0214	0.957616	1.20794	10.4089	9.99813	Yes	Yes	No	Yes	Yes	Yes
A6NFQ2	TCAF2	0.808616	0.843435	1.03282	0.954858	1.27368	1.08658	11.0079	11.8379	Yes	Yes	Yes	Yes	Yes	Yes
A6NGN9	IGLON5	0.794397	0.781495	0.677288	1.13001	1.73706	0.879745	6.9808	28.8212	Yes	Yes	Yes	Yes	Yes	Yes
A6NHL2	TUBAL3	0.783602	1.39814	1.0223	1.00617	0.852569	0.937212	23.6847	6.74022	Yes	Yes	Yes	Yes	Yes	Yes
A6NHR9	SMCHD1	0.966949	0.942088	0.986505	1.03102	1.04557	1.02787	1.88322	0.745128	Yes	Yes	Yes	Yes	Yes	Yes
A6NHX0	CASTOR2	1.11667	1.17226	0.979876	0.950279	0.800051	0.980861	7.41918	8.6796	Yes	Yes	Yes	Yes	Yes	Yes
A6NI28	ARHGAP42	0.904855	0.93085	0.897069	1.27087	0.900542	1.09581	1.58557	13.8891	Yes	Yes	Yes	Yes	Yes	Yes
A6NI79	CCDC69	1.02772	0.944866	1.03345	1.09958	1.09078	0.803605	4.03951	13.7773	Yes	Yes	Yes	Yes	Yes	Yes
A6NIH7	UNC119B	0.843409	1.01628	1.10236	0.937063	1.07103	1.02985	10.9058	5.5329	Yes	Yes	Yes	Yes	Yes	Yes
A6NJ78	METTL15	1.08087	1.21105	1.00906	0.866909	0.919137	0.912977	7.59817	2.59037	Yes	Yes	Yes	Yes	Yes	Yes
A6NK58	LIPT2	0.880559	1.56338	0.589822	0.64256	0.95995	1.36372	40.3516	29.8476	Yes	Yes	Yes	Yes	Yes	Yes
A6NKD9	CCDC85C	1.02102	0.919313	0.993967	1.017	1.00373	1.04497	4.39743	1.68242	Yes	Yes	No	Yes	No	Yes
A6NKF1	SAC3D1	0.936338	1.00139	0.95226	0.992185	1.04669	1.07114	2.87427	3.18338	Yes	Yes	Yes	Yes	Yes	Yes
A6NKT7	RGPD3	1.10185	1.097	0.915603	1.03136	0.981645	0.872541	8.34922	6.89626	Yes	Yes	Yes	Yes	Yes	Yes
A6NNL5	C15orf61	0.802665	1.04573	1.28315	0.925783	1.00441	0.938265	18.7922	3.60815	Yes	Yes	Yes	Yes	No	Yes
A6QL63	ABTB3	0.598827	1.02494	1.34291	0.996234	0.636715	1.40037	30.8262	30.8512	Yes	Yes	Yes	Yes	Yes	Yes
A7E2V4	ZSWIM8	1.012	1.08632	1.09629	0.925927	0.98666	0.892805	3.53149	4.15609	Yes	Yes	Yes	Yes	Yes	Yes
A7KAX9	ARHGAP32	1.29395	0.838704	1.14787	0.64493	1.03132	1.04322	17.3559	20.4101	Yes	Yes	Yes	Yes	Yes	Yes
A8CG34	POM121C	0.865885	0.923343	1.03768	1.14889	0.91873	1.10547	7.57768	9.44036	Yes	Yes	Yes	Yes	Yes	Yes
A8MTT3	CEBPZOS	1.06715	1.08302	0.872155	1.05252	1.05047	0.874681	9.51727	8.39812	Yes	Yes	Yes	Yes	Yes	Yes
A8MV81	HIGD1A;HIGD1C	1.05345	1.00356	0.607516	0.961407	1.58097	0.793104	22.4616	30.4701	Yes	Yes	Yes	Yes	Yes	Yes
A8MVW0	FAM171A2	1.02855	0.841188	0.832952	1.19125	1.05092	1.05514	10.0263	5.93025	Yes	Yes	Yes	Yes	Yes	Yes
A8MW92	PHF20L1	1.0004	1.17486	1.08142	0.954696	1.07413	0.714487	6.56646	16.3551	Yes	Yes	Yes	Yes	Yes	Yes
A8MWD9	SNRPG;SNRPGP15	1.03165	0.852741	0.953257	1.03686	1.0379	1.08759	7.7414	2.24562	Yes	Yes	Yes	Yes	Yes	Yes
A8MXV4	NUDT19	1.10817	1.10584	0.973972	1.03017	0.858451	0.923403	5.90212	7.55237	Yes	Yes	Yes	Yes	Yes	Yes
A9UHW6	MIF4GD	1.04103	1.00005	1.06988	0.954171	0.857562	1.07731	2.76299	9.33819	Yes	Yes	Yes	Yes	Yes	Yes
B0YJ81	HACD1	0.907582	1.0964	0.982707	1.00213	0.968418	1.04277	7.79633	3.02638	Yes	Yes	Yes	Yes	Yes	Yes
B2RTY4	MYO9A	1.00633	1.01703	1.11333	1.04644	0.809417	1.00746	4.60216	10.8727	Yes	Yes	Yes	Yes	Yes	Yes
B3KNS4	ERVK3-1	1.11645	1.41753	1.09277	0.699714	0.990841	0.682693	12.2278	17.8769	Yes	Yes	Yes	Yes	Yes	Yes
B7ZAQ6	GPR89A;GPR89B	0.952535	0.902759	0.952806	1.10449	1.06198	1.02543	2.51368	3.03622	Yes	Yes	Yes	Yes	Yes	Yes
C0H677	UL29	0.978817	0.931016	0.945136	1.03828	1.0329	1.07385	2.10704	1.73281	Yes	Yes	Yes	Yes	Yes	Yes
C4AMC7	WASH2P;WASH3P	0.994494	1.17288	0.922436	0.933529	0.952934	1.02373	10.2209	3.99627	Yes	Yes	Yes	Yes	Yes	Yes
C9J7I0	UMAD1	1.15325	1.18177	0.961527	0.848664	1.04624	0.80855	8.89987	11.5289	Yes	Yes	Yes	Yes	Yes	Yes
C9JLR9	ZFTA	1.00727	1.02646	1.02107	0.850678	1.09887	0.995649	0.793672	10.3693	Yes	Yes	Yes	Yes	Yes	Yes
C9JLW8	MCRIP1	0.92505	0.984613	0.983808	1.07018	0.962537	1.07381	2.89174	4.98505	Yes	Yes	Yes	Yes	Yes	Yes
E9PAV3	NACA	1.00947	1.01523	1.13898	0.962441	0.925116	0.948761	5.66471	1.63073	Yes	Yes	Yes	Yes	Yes	Yes
E9PRG8	C11orf98	1.31851	0.564792	0.635789	0.782543	1.25728	1.44108	40.4683	23.9124	Yes	Yes	Yes	Yes	Yes	Yes
L0R819	ASDURF	0.8818	1.05028	1.21855	0.766947	0.974665	1.10775	13.0906	14.7655	Yes	Yes	Yes	Yes	Yes	Yes
O00115	DNASE2	1.17843	1.46516	1.25214	0.679609	0.692277	0.732389	9.36204	3.20735	Yes	Yes	Yes	Yes	Yes	Yes
O00116	AGPS	0.986007	0.948886	0.964438	1.01741	1.06282	1.02043	1.57491	2.00591	Yes	Yes	Yes	Yes	Yes	Yes
O00124	UBXN8	0.837545	1.24161	1.03119	0.9406	1.01083	0.938223	15.9153	3.49675	Yes	Yes	Yes	Yes	Yes	Yes
O00139	KIF2A	0.979965	0.966706	0.972313	1.01257	1.02749	1.04096	0.558535	1.12882	Yes	Yes	Yes	Yes	Yes	Yes
O00142	TK2	0.950487	1.04634	1.09157	0.95127	1.03998	0.920353	5.71355	5.22431	Yes	Yes	Yes	Yes	Yes	Yes
O00148	DDX39A	1.03168	1.01456	0.831937	0.975057	1.04214	1.10463	9.42214	5.08447	Yes	Yes	Yes	Yes	Yes	Yes
O00151	PDLIM1	0.865406	0.911436	0.957508	1.08751	1.13569	1.04245	4.12535	3.49754	Yes	Yes	Yes	Yes	Yes	Yes
O00154	ACOT7	1.0363	1.10179	1.05835	0.92135	0.941059	0.941151	2.55341	0.996518	Yes	Yes	Yes	Yes	Yes	Yes
O00159	MYO1C	0.877733	0.910739	0.907198	1.13216	1.10438	1.06779	1.64659	2.39319	Yes	Yes	Yes	Yes	Yes	Yes
O00161	SNAP23	1.02382	0.989621	1.04784	0.993175	1.03546	0.910089	2.34087	5.31628	Yes	Yes	Yes	Yes	Yes	Yes
O00165	HAX1	1.09343	1.24412	1.12887	0.8281	0.787361	0.918117	5.5673	6.46872	Yes	Yes	Yes	Yes	Yes	Yes
O00170	AIP	0.940649	1.0267	1.00417	0.946307	1.04994	1.03223	3.67843	4.48347	Yes	Yes	Yes	Yes	Yes	Yes
O00178	GTPBP1	1.04583	1.05274	1.03568	0.926564	0.973746	0.965431	0.670634	2.15277	Yes	Yes	Yes	Yes	Yes	Yes
O00182	LGALS9	0.865885	0.952595	0.913395	1.37298	1.07295	0.822194	3.8933	20.6686	Yes	Yes	Yes	Yes	Yes	Yes
O00186	STXBP3	0.977642	0.978478	0.925986	1.11185	1.01465	0.991396	2.55548	5.01983	Yes	Yes	Yes	Yes	Yes	Yes
O00189	AP4M1	0.987572	0.911567	0.987423	1.05615	0.975427	1.08186	3.72006	4.36925	Yes	Yes	Yes	Yes	Yes	Yes
O00192	ARVCF	0.990337	0.9239	0.933986	1.0812	1.00132	1.06926	3.07907	3.34885	Yes	Yes	Yes	Yes	Yes	Yes
O00193	SMAP	0.975166	0.983537	0.984476	1.09296	0.930309	1.03355	0.426567	6.59525	Yes	Yes	Yes	Yes	Yes	Yes
O00194	RAB27B	1.16159	0.874808	1.11679	1.07522	0.860735	0.910857	11.9847	9.65379	Yes	No	Yes	Yes	Yes	No
O00203	AP3B1	0.956971	1.01512	1.03958	1.02397	0.993136	0.971228	3.45123	2.17186	Yes	Yes	Yes	Yes	Yes	Yes
O00213	APBB1	1.10313	1.04497	0.915645	0.99622	0.895898	1.04414	7.67272	6.3107	Yes	Yes	Yes	Yes	Yes	Yes
O00214	LGALS8	1.17199	1.01951	0.899827	1.06442	0.914096	0.930155	10.8089	6.95131	Yes	Yes	Yes	Yes	Yes	Yes
O00217	NDUFS8	1.03806	0.995312	0.983609	1.01913	1.0182	0.945684	2.32727	3.46017	Yes	Yes	Yes	Yes	Yes	Yes
O00220	TNFRSF10A	0.888577	0.94458	0.962442	1.12652	0.941953	1.13593	3.37677	8.36095	Yes	Yes	Yes	Yes	Yes	Yes
O00221	NFKBIE	0.944059	1.01823	1.57645	0.725205	0.839691	0.896363	23.9289	8.67742	Yes	Yes	Yes	Yes	Yes	Yes
O00231	PSMD11	0.988526	1.02604	1.04513	0.976714	0.978538	0.985054	2.30536	0.365274	Yes	Yes	Yes	Yes	Yes	Yes
O00232	PSMD12	0.999786	1.04666	1.00796	1.00541	0.972192	0.967993	2.00779	1.70468	Yes	Yes	Yes	Yes	Yes	Yes
O00233	PSMD9	1.06132	1.06945	1.01839	0.93041	0.987921	0.932508	2.13385	2.80235	Yes	Yes	Yes	Yes	Yes	Yes
O00244	ATOX1	0.951992	1.09447	1.21283	0.961976	0.892137	0.886589	9.81554	3.75505	Yes	Yes	Yes	Yes	Yes	Yes
O00255	MEN1	0.891628	0.951626	0.975075	1.03044	1.09765	1.05358	3.74042	2.62887	Yes	Yes	Yes	Yes	Yes	Yes
O00257	CBX4	0.800496	0.847853	1.55098	1.08421	0.764172	0.952295	32.1783	14.067	Yes	Yes	Yes	Yes	Yes	Yes
O00258	GET1	1.02552	0.928887	0.777205	1.10703	1.0535	1.10786	11.2245	2.33426	Yes	Yes	Yes	Yes	Yes	Yes
O00264	PGRMC1	0.92562	0.908066	0.954442	1.08431	1.05433	1.07323	2.05709	1.15615	Yes	Yes	Yes	Yes	Yes	Yes
O00267	SUPT5H	0.992127	0.976411	0.928608	1.04017	1.00525	1.05744	2.79704	2.09876	Yes	Yes	Yes	Yes	Yes	Yes
O00268	TAF4	0.934892	1.07334	0.972473	1.01101	1.09668	0.91161	5.88336	7.51393	Yes	Yes	Yes	Yes	Yes	Yes
O00273	DFFA	0.994707	1.12851	1.1129	0.893732	0.884795	0.985357	5.53781	4.93281	Yes	Yes	Yes	Yes	Yes	Yes
O00287	RFXAP	0.913319	1.01187	1.08102	1.0038	0.99992	0.990068	6.86701	0.579389	Yes	Yes	Yes	Yes	Yes	Yes
O00291	HIP1	0.892671	0.96851	0.914465	1.11666	1.038	1.06969	3.44574	3.00638	Yes	Yes	Yes	Yes	Yes	Yes
O00299	CLIC1	1.01773	1.06192	1.09404	0.975616	0.907274	0.943416	2.95703	2.96318	Yes	Yes	Yes	Yes	Yes	Yes
O00303	EIF3F	1.05882	1.03961	1.0115	0.961859	0.952808	0.9754	1.87423	0.963651	Yes	Yes	Yes	Yes	Yes	Yes
O00305	CACNB4	0.961243	0.582188	0.927274	1.06744	1.35497	1.10688	20.793	10.8182	Yes	Yes	No	Yes	Yes	Yes
O00308	WWP2	1.14178	0.901808	1.05437	0.974593	0.916484	1.01096	9.6028	4.0224	Yes	Yes	Yes	Yes	Yes	Yes
O00327	ARNTL	0.913355	1.07629	1.14057	0.911901	1.00075	0.95713	9.16533	3.79223	Yes	Yes	Yes	Yes	Yes	Yes
O00329	PIK3CD	1.25917	1.232	0.790097	0.993207	0.68194	1.04359	19.6575	17.6482	Yes	Yes	Yes	Yes	Yes	Yes
O00330	PDHX	0.931331	0.95076	0.989191	1.07864	1.02458	1.0255	2.51197	2.42319	Yes	Yes	Yes	Yes	Yes	Yes
O00339	MATN2	1.28509	0.788115	0.995027	1.1632	0.87021	0.898358	19.9301	13.5055	Yes	Yes	Yes	Yes	Yes	Yes
O00391	QSOX1	1.03476	1.01248	0.999171	1.07177	0.953022	0.928796	1.44607	6.34577	Yes	Yes	Yes	Yes	Yes	Yes
O00399	DCTN6	1.00924	0.854751	0.865023	1.08554	1.05145	1.13399	7.75362	3.10595	Yes	Yes	Yes	Yes	Yes	Yes
O00400	SLC33A1	0.994831	1.08603	1.07117	0.914766	0.954954	0.978252	3.80244	2.76219	Yes	Yes	Yes	Yes	Yes	Yes
O00401	WASL	1.02187	1.02728	1.06451	0.955459	0.920526	1.01035	1.82629	3.84285	Yes	Yes	Yes	Yes	Yes	Yes
O00410	IPO5	1.00534	1.03656	1.06764	0.948339	0.946184	0.995938	2.45366	2.38335	Yes	Yes	Yes	Yes	Yes	Yes
O00411	POLRMT	1.09462	1.07644	0.886459	0.970847	1.08809	0.883553	9.23638	8.54371	Yes	Yes	Yes	Yes	Yes	Yes
O00418	EEF2K	1.21907	1.16721	1.1547	0.694128	0.781389	0.983507	2.36127	14.7865	Yes	Yes	Yes	Yes	Yes	Yes
O00422	SAP18	1.06591	0.890054	0.92771	1.10211	0.988994	1.02523	7.8652	4.54003	Yes	Yes	Yes	Yes	Yes	Yes
O00423	EML1	0.89721	0.877438	1.00297	1.12028	1.05553	1.04657	5.95241	3.05764	Yes	Yes	Yes	Yes	Yes	Yes
O00425	IGF2BP3	1.07857	1.13859	1.14516	0.892886	0.884563	0.860227	2.67327	1.57608	Yes	Yes	Yes	Yes	Yes	Yes
O00429	DNM1L	0.93941	1.0132	1.02582	0.987441	1.00416	1.02996	3.83871	1.73672	Yes	Yes	Yes	Yes	Yes	Yes
O00442	RTCA	1.10218	1.20777	1.12633	0.859095	0.85732	0.847313	3.94366	0.606894	Yes	Yes	Yes	Yes	Yes	Yes
O00443	PIK3C2A	1.13826	1.09524	1.14971	0.860523	0.859065	0.897209	2.07922	2.02317	Yes	Yes	Yes	Yes	Yes	Yes
O00458	IFRD1	0.814537	1.34899	1.07637	0.917689	0.841806	1.00061	20.2047	7.04876	Yes	Yes	Yes	Yes	Yes	Yes
O00459	PIK3R2	0.901546	0.970624	1.06286	1.02535	1.00237	1.03725	6.75444	1.41703	Yes	Yes	Yes	Yes	Yes	Yes
O00461	GOLIM4	0.880542	0.949614	0.901299	1.12073	1.06427	1.08355	3.17823	2.15088	Yes	Yes	Yes	Yes	Yes	Yes
O00462	MANBA	0.976984	0.96831	1.07582	1.07324	1.00618	0.899462	4.84237	7.20655	Yes	Yes	Yes	Yes	Yes	Yes
O00468	AGRN	1.00861	0.980046	0.978746	1.03909	0.998232	0.995277	1.39348	1.97768	Yes	Yes	Yes	Yes	Yes	Yes
O00469	PLOD2	0.805732	0.816066	0.807966	1.26363	1.19388	1.11273	0.548141	5.18166	Yes	Yes	Yes	Yes	Yes	Yes
O00470	MEIS1	1.27232	1.54324	1.06849	0.663317	0.73496	0.717672	15.0197	4.32789	Yes	Yes	Yes	Yes	Yes	Yes
O00471	EXOC5	0.990731	0.982071	1.03106	1.0232	1.03068	0.942263	2.13212	4.00838	Yes	Yes	Yes	Yes	Yes	Yes
O00472	ELL2	1.15494	0.965087	0.901414	1.14882	0.781943	1.04779	10.6928	15.5848	Yes	Yes	Yes	Yes	Yes	Yes
O00478	BTN3A3	0.904628	1.08994	1.06272	0.996802	0.971469	0.974442	8.01697	1.15269	Yes	Yes	Yes	Yes	Yes	Yes
O00483	NDUFA4	1.10148	0.959006	0.954329	0.994326	1.03073	0.96013	6.79573	2.8969	Yes	Yes	Yes	Yes	Yes	Yes
O00487	PSMD14	1.06634	0.960483	0.995804	0.93301	1.02669	1.01768	4.36762	4.2517	Yes	Yes	Yes	Yes	Yes	Yes
O00488	ZNF593	1.08072	1.07764	0.992824	0.923889	0.927416	0.997505	3.87754	3.57013	Yes	Yes	Yes	Yes	Yes	Yes
O00499	BIN1	0.966356	0.985484	1.03385	0.988909	0.995394	1.03001	2.85372	1.79569	Yes	Yes	Yes	Yes	Yes	Yes
O00505	KPNA3	0.950035	1.10211	0.995742	0.974808	0.991023	0.986284	6.27074	0.691779	Yes	Yes	Yes	Yes	Yes	Yes
O00506	STK25	0.813279	0.855337	0.774675	1.19103	1.20153	1.16415	4.0446	1.32772	Yes	Yes	Yes	Yes	Yes	Yes
O00507	USP9Y	1.01809	1.12977	1.14126	0.850596	0.980238	0.880049	5.06705	6.14077	Yes	Yes	Yes	Yes	Yes	Yes
O00512	BCL9	0.904583	0.748957	1.20509	1.1888	0.901189	1.05138	19.8685	11.217	Yes	Yes	Yes	Yes	Yes	Yes
O00522	KRIT1	1.08723	0.949149	0.959745	0.909984	0.927862	1.16603	6.28235	11.6566	Yes	Yes	Yes	Yes	Yes	Yes
O00534	VWA5A	0.817071	0.925176	0.964635	1.17215	1.10854	1.01244	6.91324	5.98061	Yes	Yes	Yes	Yes	Yes	Yes
O00541	PES1	1.06657	0.981788	0.9462	1.01361	0.992252	0.999582	5.05821	0.884411	Yes	Yes	Yes	Yes	Yes	Yes
O00560	SDCBP	1.2975	1.30052	1.20996	0.72437	0.77446	0.693188	3.30884	4.5817	Yes	Yes	Yes	Yes	Yes	Yes
O00562	PITPNM1	0.818082	0.813173	0.757746	1.2162	1.2205	1.1743	3.43558	1.7313	Yes	Yes	Yes	Yes	Yes	Yes
O00566	MPHOSPH10	1.09181	1.06175	1.07877	0.921933	0.868449	0.977284	1.14247	4.81642	Yes	Yes	Yes	Yes	Yes	Yes
O00567	NOP56	0.992932	0.994117	0.990154	1.01097	1.00436	1.00747	0.167358	0.267713	Yes	Yes	Yes	Yes	Yes	Yes
O00571	DDX3X	1.03375	1.00065	0.989525	0.975628	0.988695	1.01175	1.86368	1.5054	Yes	Yes	Yes	Yes	Yes	Yes
O00584	RNASET2	1.22683	0.894671	0.914469	0.923221	0.918726	1.12208	15.0327	9.59723	Yes	Yes	Yes	Yes	Yes	Yes
O00592	PODXL	0.943799	0.788307	0.830576	1.13837	1.0534	1.24555	7.68474	6.86158	Yes	Yes	Yes	Yes	Yes	Yes
O00622	CCN1	0.998004	0.660185	0.749344	1.18273	1.1694	1.24034	17.8124	2.57078	Yes	Yes	Yes	Yes	Yes	Yes
O00623	PEX12	1.1711	0.8674	1.03851	1.24279	0.895361	0.784844	12.1204	20.0257	Yes	Yes	Yes	Yes	Yes	Yes
O00625	PIR	1.0005	1.00593	1.04117	0.98307	1.01052	0.958805	1.77485	2.14671	Yes	Yes	Yes	Yes	Yes	Yes
O00629	KPNA4	1.04812	1.07768	1.13163	0.930833	0.905194	0.906544	3.18395	1.28868	Yes	Yes	Yes	Yes	Yes	Yes
O00635	TRIM38	0.925164	1.05947	0.954422	0.904577	1.06777	1.08859	5.88641	8.06406	Yes	Yes	Yes	Yes	Yes	Yes
O00716	E2F3	0.760064	0.887586	1.27859	1.15763	0.926915	0.989212	22.6171	9.51151	Yes	Yes	Yes	Yes	Yes	No
O00743	PPP6C	0.92976	1.06299	1.09061	1.00726	0.972412	0.936967	6.83285	2.95165	Yes	Yes	Yes	Yes	Yes	Yes
O00746	NME4	0.850862	0.745751	0.804865	1.21108	1.1862	1.20124	5.37451	0.852838	Yes	Yes	Yes	Yes	Yes	Yes
O00748	CES2	0.788825	0.881438	0.766734	1.23431	1.17668	1.15201	6.11703	2.90355	Yes	Yes	Yes	Yes	Yes	Yes
O00754	MAN2B1	1.12218	1.08081	1.01798	0.955952	0.904802	0.918268	3.98991	2.33691	Yes	Yes	Yes	Yes	Yes	Yes
O00762	UBE2C	1.082	0.987524	0.871694	0.975422	1.04989	1.03347	8.77225	3.13319	Yes	Yes	Yes	Yes	Yes	Yes
O00764	PDXK	1.01313	1.1289	1.21678	0.897514	0.834745	0.908934	7.44919	3.70471	Yes	Yes	Yes	Yes	Yes	Yes
O00767	SCD	1.08996	1.15712	1.03422	0.907037	0.835466	0.976204	4.5939	6.34037	Yes	Yes	Yes	Yes	Yes	Yes
O14495	PLPP3	1.24435	0.986766	0.972442	0.975913	1.03162	0.788908	11.7	11.1364	Yes	Yes	Yes	Yes	Yes	Yes
O14497	ARID1A	1.03075	1.0257	0.93223	0.991761	1.01413	1.00543	4.54723	0.917049	Yes	Yes	Yes	Yes	Yes	Yes
O14519	CDK2AP1	1.01016	0.706173	0.704705	1.19468	1.37613	1.00816	17.8002	12.5925	Yes	Yes	Yes	Yes	Yes	Yes
O14521	SDHD	0.78929	1.05018	1.14733	1.03447	1.04904	0.929691	15.1846	5.29297	Yes	Yes	Yes	Yes	Yes	Yes
O14523	C2CD2L	0.909428	0.981548	1.0039	0.889722	1.06292	1.15248	4.17755	10.5376	Yes	Yes	Yes	Yes	Yes	Yes
O14524	NEMP1	0.909288	1.0606	1.10031	0.894941	0.950665	1.0842	8.04201	8.1312	Yes	Yes	Yes	Yes	Yes	Yes
O14530	TXNDC9	1.01385	1.11428	0.96249	0.984068	0.854347	1.07097	6.11892	9.17805	Yes	Yes	Yes	Yes	Yes	Yes
O14531	DPYSL4	0.989938	0.969959	0.972531	1.03213	1.10706	0.928373	0.907867	7.16523	Yes	Yes	Yes	Yes	Yes	Yes
O14545	TRAFD1	0.750926	1.02494	1.11288	1.02575	0.992123	1.09338	16.0075	4.06004	Yes	Yes	Yes	Yes	Yes	Yes
O14548	COX7A2L	1.07478	1.09288	1.13461	0.883011	0.925288	0.889428	2.27619	2.06871	Yes	Yes	Yes	Yes	Yes	Yes
O14558	HSPB6	0.898304	0.962141	1.14039	1.11473	0.995782	0.888662	10.2414	9.23576	Yes	Yes	Yes	Yes	Yes	Yes
O14561	NDUFAB1	1.01746	1.19826	1.00298	1.00238	0.887693	0.891231	8.28039	5.74389	Yes	Yes	Yes	Yes	Yes	Yes
O14562	UBFD1	0.983478	1.03206	1.03308	1.00301	0.994105	0.954268	2.27757	2.15425	Yes	Yes	Yes	Yes	Yes	Yes
O14569	CYB561D2	1.14504	0.777825	0.915608	0.688431	1.65194	0.821162	16.0082	40.4589	Yes	Yes	Yes	Yes	Yes	Yes
O14578	CIT	0.959739	0.891928	0.794659	1.08848	1.18503	1.08017	7.6805	4.25735	Yes	Yes	Yes	Yes	Yes	Yes
O14579	COPE	0.985992	1.03659	1.02573	1.00475	0.939484	1.00745	2.14034	3.19387	Yes	Yes	Yes	Yes	Yes	Yes
O14593	RFXANK	1.21145	0.915466	0.986951	0.882985	0.974127	1.02902	12.149	6.26048	Yes	Yes	Yes	Yes	Yes	Yes
O14602	EIF1AY	1.03984	0.652562	1.12033	1.08307	0.882263	1.22193	21.7794	13.1242	Yes	Yes	Yes	Yes	Yes	Yes
O14617	AP3D1	0.983153	0.988396	0.998861	1.02847	1.02706	0.97406	0.659488	2.50762	Yes	Yes	Yes	Yes	Yes	Yes
O14618	CCS	1.04441	1.07953	0.973038	0.916425	0.999252	0.987346	4.29197	3.7785	Yes	Yes	Yes	Yes	Yes	Yes
O14639	ABLIM1	0.986057	0.956862	0.859603	0.993432	0.919868	1.28418	5.78693	14.7577	Yes	Yes	Yes	Yes	Yes	Yes
O14641	DVL2	1.04838	1.23936	1.13821	0.914619	1.0542	0.605232	6.83157	21.8654	Yes	Yes	Yes	Yes	Yes	Yes
O14646	CHD1	1.11297	1.02761	0.998993	0.861431	1.02322	0.975775	4.62646	7.12202	Yes	Yes	Yes	Yes	Yes	Yes
O14647	CHD2	1.09717	1.06701	1.11594	0.910294	0.922133	0.887453	1.8435	1.58761	Yes	Yes	Yes	Yes	Yes	Yes
O14653	GOSR2	1.12678	1.0337	0.957697	1.00345	0.933551	0.944822	6.65244	3.18977	Yes	Yes	Yes	Yes	Yes	Yes
O14656	TOR1A	0.933614	0.927563	0.917002	1.04073	1.09238	1.08872	0.74125	2.19123	Yes	Yes	Yes	Yes	Yes	Yes
O14657	TOR1B	0.932637	0.907675	0.918071	1.09847	1.04768	1.09547	1.11346	2.15338	Yes	Yes	Yes	Yes	Yes	Yes
O14662	STX16	1.11558	0.934486	1.02066	0.946569	1.01754	0.965164	7.22569	3.07749	Yes	Yes	Yes	Yes	Yes	Yes
O14672	ADAM10	0.972411	0.954057	0.926849	1.04786	1.08526	1.01357	1.96796	2.79114	Yes	Yes	Yes	Yes	Yes	Yes
O14678	ABCD4	0.98899	1.2071	1.05345	0.945977	1.01271	0.791772	8.44674	10.0918	Yes	Yes	Yes	Yes	Yes	Yes
O14681	EI24	0.981218	0.978332	1.1274	1.08156	1.05474	0.776756	6.76407	14.1912	Yes	Yes	Yes	Yes	Yes	Yes
O14683	TP53I11	1.00067	1.01086	0.925962	1.0025	1.00144	1.05857	3.86542	2.61386	Yes	Yes	Yes	Yes	Yes	Yes
O14684	PTGES	1.16626	1.0387	0.960306	0.950709	0.983454	0.900577	8.04421	3.60687	Yes	Yes	Yes	Yes	Yes	Yes
O14686	KMT2D	0.890587	0.731062	1.12937	1.21092	0.874598	1.16346	17.8492	13.7237	Yes	Yes	Yes	Yes	Yes	Yes
O14713	ITGB1BP1	0.907151	0.895451	1.25158	0.895598	0.959068	1.09115	16.2261	8.2955	Yes	Yes	Yes	Yes	Yes	Yes
O14715	RGPD8	0.866117	1.09904	1.30509	0.870002	0.830008	1.02975	16.4503	9.48339	Yes	Yes	Yes	Yes	Yes	Yes
O14727	APAF1	0.975309	1.09564	0.993065	0.973646	1.01531	0.947032	5.19269	2.87128	Yes	Yes	Yes	Yes	Yes	Yes
O14730	RIOK3	1.00034	0.955761	0.994885	0.910319	1.00222	1.13647	2.01853	9.13713	Yes	Yes	Yes	Yes	Yes	Yes
O14733	MAP2K7	0.973716	1.1904	0.947469	0.873158	1.048	0.967249	10.4959	7.42101	Yes	Yes	Yes	Yes	Yes	Yes
O14734	ACOT8	0.784464	0.895079	1.00385	1.07946	1.03424	1.20291	10.0132	6.4481	Yes	Yes	Yes	Yes	Yes	Yes
O14735	CDIPT	0.90429	0.863902	0.893598	1.15091	1.11577	1.07153	1.92569	2.91865	Yes	Yes	Yes	Yes	Yes	Yes
O14737	PDCD5	1.12242	1.10927	1.0966	0.9396	0.863835	0.868276	0.950299	3.89823	Yes	Yes	Yes	Yes	Yes	Yes
O14744	PRMT5	0.939697	0.916198	0.988555	0.968509	1.06151	1.12553	3.17865	6.1289	Yes	Yes	Yes	Yes	Yes	Yes
O14745	SLC9A3R1	0.930179	0.941039	0.948658	1.04489	1.06057	1.07466	0.806725	1.14673	Yes	Yes	Yes	Yes	Yes	Yes
O14757	CHEK1	1.03391	1.23171	0.948312	0.832106	0.898604	1.05535	11.0781	10.0777	Yes	Yes	Yes	Yes	Yes	Yes
O14763	TNFRSF10B	0.937258	0.954777	0.925041	1.16892	1.16443	0.849573	1.29963	14.0904	Yes	Yes	Yes	Yes	Yes	Yes
O14772	FPGT	0.959074	0.935232	1.09593	1.11873	0.865164	1.02587	7.10377	10.4407	Yes	Yes	Yes	Yes	Yes	Yes
O14773	TPP1	1.08221	1.04257	1.00465	0.982069	0.960232	0.928262	3.03547	2.30921	Yes	Yes	Yes	Yes	Yes	Yes
O14775	GNB5	1.0915	0.995935	0.989993	0.965358	1.00404	0.953176	4.5343	2.22588	Yes	Yes	Yes	Yes	Yes	Yes
O14776	TCERG1	1.02674	0.976253	1.00639	0.98868	1.02436	0.977578	2.06764	2.00197	Yes	Yes	Yes	Yes	Yes	Yes
O14777	NDC80	0.902406	0.840196	0.885337	1.06254	1.16422	1.1453	2.99607	3.92844	Yes	Yes	Yes	Yes	Yes	Yes
O14786	NRP1	0.89577	0.750829	0.747152	1.24922	1.21527	1.14175	8.67368	3.73135	Yes	Yes	Yes	Yes	Yes	Yes
O14787	TNPO2	0.998226	1.00887	1.01298	0.969179	1.0152	0.995541	0.617523	1.89833	Yes	Yes	Yes	Yes	Yes	Yes
O14795	UNC13B	0.997845	1.07339	1.13945	0.88737	0.979212	0.922733	5.40564	4.06802	Yes	Yes	Yes	Yes	Yes	Yes
O14802	POLR3A	0.989178	1.06228	0.939296	0.97913	0.934326	1.09579	5.06631	6.78485	Yes	Yes	Yes	Yes	Yes	Yes
O14807	MRAS	0.848607	1.04974	0.819191	1.02656	1.00478	1.25112	11.3102	10.1768	Yes	Yes	Yes	No	No	Yes
O14818	PSMA7	1.08167	1.00757	1.0515	0.923467	0.961319	0.974474	2.9065	2.26862	Yes	Yes	Yes	Yes	Yes	Yes
O14828	SCAMP3	1.0399	1.12567	1.10662	0.945582	0.885322	0.896913	3.37138	2.87122	Yes	Yes	Yes	Yes	Yes	Yes
O14832	PHYH	1.0868	1.04698	1.18544	0.896515	0.899414	0.884848	5.26044	0.704506	Yes	Yes	Yes	Yes	Yes	Yes
O14841	OPLAH	1.0003	1.10357	1.14508	0.886962	0.935363	0.928722	5.62111	2.33619	Yes	Yes	Yes	Yes	Yes	Yes
O14867	BACH1	1.11658	1.08717	1.06509	1.02928	0.768664	0.933212	1.93563	11.8205	Yes	Yes	Yes	Yes	Yes	Yes
O14874	BCKDK	1.03981	0.920985	0.976937	1.00696	1.11277	0.942534	4.95656	6.87546	Yes	Yes	Yes	Yes	Yes	Yes
O14879	IFIT3	0.80192	0.83718	0.867698	1.33883	1.15078	1.0036	3.21653	11.7824	Yes	Yes	Yes	Yes	Yes	Yes
O14880	MGST3	1.0488	0.896184	0.91665	0.977964	1.04938	1.11102	7.09099	5.19703	Yes	Yes	Yes	Yes	Yes	Yes
O14893	GEMIN2	1.15118	1.12318	1.0581	0.944881	0.869206	0.853455	3.51023	4.48813	Yes	Yes	Yes	Yes	Yes	Yes
O14907	TAX1BP3	0.912652	0.910401	0.874165	1.19905	1.08617	1.01756	1.96158	6.79641	Yes	Yes	Yes	Yes	Yes	Yes
O14908	GIPC1	0.903894	0.854183	0.946551	1.09898	1.10806	1.08833	4.18678	0.734189	Yes	Yes	Yes	Yes	Yes	Yes
O14910	LIN7A	0.950304	0.920373	0.915199	1.04876	1.1518	1.01357	1.66633	5.47462	Yes	Yes	Yes	Yes	Yes	Yes
O14920	IKBKB	0.955381	0.991528	0.982246	1.03651	0.980789	1.05354	1.56987	3.03535	Yes	Yes	Yes	Yes	Yes	Yes
O14925	TIMM23	1.1297	1.09191	1.03829	0.881629	0.969832	0.88864	3.45148	4.38262	Yes	Yes	Yes	Yes	Yes	Yes
O14929	HAT1	1.19192	1.06904	1.05163	0.899358	0.856396	0.93165	5.65432	3.44106	Yes	Yes	Yes	Yes	Yes	Yes
O14933	UBE2L6	0.909055	1.01693	0.910428	1.2809	0.896794	0.985894	5.34452	15.5662	Yes	Yes	Yes	Yes	Yes	Yes
O14936	CASK	0.958918	1.00283	0.891726	1.06215	1.06333	1.02105	4.80352	1.87451	Yes	Yes	Yes	Yes	Yes	Yes
O14939	PLD2	0.886155	0.954204	0.977636	1.27177	0.995529	0.914703	4.13053	14.4133	Yes	Yes	Yes	Yes	Yes	Yes
O14949	UQCRQ	1.02669	1.07932	1.00674	0.982225	0.957701	0.947325	2.95058	1.52046	Yes	Yes	Yes	Yes	Yes	Yes
O14950	MYL12A;MYL12B	0.959571	0.959515	0.939557	1.04286	1.04759	1.0509	0.988762	0.315041	Yes	Yes	Yes	Yes	Yes	Yes
O14957	UQCR11	0.943361	0.908659	0.950757	1.06136	1.19591	0.939949	1.96435	9.80941	Yes	Yes	Yes	Yes	Yes	Yes
O14964	HGS	0.925544	0.870777	0.948329	1.11767	1.04322	1.09446	3.55732	2.86644	Yes	Yes	Yes	Yes	Yes	Yes
O14965	AURKA	0.932326	0.987661	1.00639	1.07065	0.95539	1.04758	3.22343	4.86034	Yes	Yes	Yes	Yes	Yes	Yes
O14966	RAB29	1.08202	0.913292	0.929921	1.0053	0.953507	1.11596	7.78631	6.61113	Yes	Yes	Yes	Yes	Yes	Yes
O14967	CLGN	1.09974	1.18075	1.02121	0.768044	1.05351	0.876746	5.91836	13.0792	Yes	Yes	Yes	Yes	Yes	Yes
O14972	VPS26C	1.04975	1.09746	1.04944	0.921439	0.975066	0.906844	2.11774	3.13892	Yes	Yes	Yes	Yes	Yes	Yes
O14974	PPP1R12A	0.911137	0.90263	0.928129	1.10271	1.07903	1.07637	1.15979	1.09007	Yes	Yes	Yes	Yes	Yes	Yes
O14976	GAK	1.0941	1.09445	1.04982	0.914576	0.899211	0.947843	1.94138	2.20495	Yes	Yes	Yes	Yes	Yes	Yes
O14979	HNRNPDL	0.826454	0.793157	0.843053	1.15691	1.16158	1.21885	2.52738	2.38854	Yes	Yes	Yes	Yes	Yes	Yes
O14980	XPO1	1.07695	1.05044	1.0365	0.927543	0.936988	0.971587	1.59084	2.00273	Yes	Yes	Yes	Yes	Yes	Yes
O14981	BTAF1	0.976973	1.01716	1.01658	1.004	1.02796	0.957325	1.87424	2.94357	Yes	Yes	Yes	Yes	Yes	Yes
O15013	ARHGEF10	0.924896	1.00062	1.06325	1.01642	0.973451	1.02136	5.67815	2.14348	Yes	Yes	Yes	Yes	Yes	Yes
O15014	ZNF609	0.95354	1.00827	1.05309	1.0457	1.08443	0.854964	4.05072	10.0798	Yes	Yes	Yes	Yes	Yes	Yes
O15015	ZNF646	0.997823	0.753986	0.879777	0.941704	1.04944	1.37727	11.3501	16.4973	Yes	Yes	Yes	Yes	Yes	Yes
O15020	SPTBN2	1.02515	1.0471	1.0485	0.905805	0.948777	1.02467	1.02802	5.12037	Yes	Yes	Yes	Yes	Yes	Yes
O15027	SEC16A	1.02272	1.08804	1.09183	0.950851	0.920068	0.9265	2.9716	1.4218	Yes	Yes	Yes	Yes	Yes	Yes
O15031	PLXNB2	0.88437	0.872205	0.91169	1.127	1.10093	1.10381	1.85636	1.05085	Yes	Yes	Yes	Yes	Yes	Yes
O15033	AREL1	0.587837	1.23578	1.00073	1.0734	0.952769	1.14949	28.4478	7.65142	Yes	Yes	Yes	Yes	Yes	Yes
O15037	KHNYN	0.937647	1.00774	1.10214	1.04072	0.966652	0.945097	6.6347	4.16138	Yes	Yes	Yes	Yes	Yes	Yes
O15040	TECPR2	0.973738	1.14614	1.02933	1.09385	0.906996	0.849945	6.84403	10.962	Yes	Yes	Yes	Yes	Yes	Yes
O15042	U2SURP	0.996367	0.963642	0.972861	1.02767	1.02407	1.01539	1.40931	0.504297	Yes	Yes	Yes	Yes	Yes	Yes
O15047	SETD1A	0.844077	1.02249	1.00468	1.05669	0.967111	1.10495	8.38359	5.4758	Yes	Yes	Yes	Yes	Yes	Yes
O15056	SYNJ2	1.05055	0.986315	1.07963	0.991217	0.996576	0.89571	3.75286	4.8209	Yes	Yes	Yes	Yes	Yes	Yes
O15061	SYNM	1.00814	0.990516	1.04948	0.9985	0.938696	1.01466	2.4323	3.32083	Yes	Yes	Yes	Yes	Yes	Yes
O15062	ZBTB5	0.94354	1.17495	1.23214	0.969465	0.863588	0.816318	11.1715	7.25038	Yes	Yes	Yes	Yes	Yes	Yes
O15063	GARRE1	0.908359	1.32462	1.04165	0.82703	0.817566	1.08077	15.9005	13.4192	Yes	Yes	Yes	Yes	Yes	Yes
O15066	KIF3B	0.988555	0.956116	1.06503	1.00029	0.991671	0.998338	4.55131	0.370124	Yes	Yes	Yes	Yes	Yes	Yes
O15067	PFAS	1.03723	1.09417	1.10775	0.920327	0.898793	0.941724	2.82964	1.90448	Yes	Yes	Yes	Yes	Yes	Yes
O15069	NACAD	0.844017	0.962908	0.853306	0.959726	1.3222	1.05784	6.08853	13.7506	Yes	Yes	Yes	Yes	Yes	Yes
O15078	CEP290	1.44239	0.934192	1.00784	0.821714	0.941072	0.852798	19.8763	5.79885	Yes	Yes	Yes	Yes	Yes	Yes
O15084	ANKRD28	1.0821	0.996847	1.08183	0.862283	0.834546	1.14239	3.80847	14.6917	Yes	Yes	Yes	Yes	Yes	Yes
O15085	ARHGEF11	1.11297	0.998771	0.965687	0.859263	1.07639	0.986922	6.1507	9.14567	Yes	Yes	Yes	Yes	Yes	Yes
O15091	PRORP	0.90576	1.03001	1.05227	0.95874	1.12076	0.932451	6.47221	8.29382	Yes	Yes	Yes	Yes	Yes	Yes
O15111	CHUK	1.02964	1.01123	1.00939	1.02855	0.952396	0.968804	0.899388	3.32814	Yes	Yes	Yes	Yes	Yes	Yes
O15116	LSM1	1.0191	1.02419	0.971939	1.01409	1.06931	0.901375	2.34034	7.02426	Yes	Yes	Yes	Yes	Yes	Yes
O15118	NPC1	1.14536	1.16506	1.10952	0.868189	0.838802	0.873069	2.0165	1.75986	Yes	Yes	Yes	Yes	Yes	Yes
O15119	TBX3	0.642274	1.53743	1.16878	0.956462	0.806618	0.888431	32.9105	6.93115	Yes	Yes	Yes	Yes	Yes	Yes
O15120	AGPAT2	1.00611	1.0021	0.935848	1.02707	1.01942	1.00946	3.28292	0.707581	Yes	Yes	Yes	Yes	Yes	Yes
O15121	DEGS1	0.962801	1.05671	0.903658	1.04747	1.15895	0.870419	6.46737	11.5834	Yes	Yes	Yes	Yes	Yes	Yes
O15126	SCAMP1	0.884986	1.09029	0.997166	1.04098	0.996777	0.989803	8.47126	2.24552	Yes	Yes	Yes	Yes	Yes	Yes
O15127	SCAMP2	0.884542	1.12325	1.00303	0.891451	1.09431	1.00342	9.71038	8.32645	Yes	Yes	Yes	Yes	Yes	Yes
O15131	KPNA5	0.884576	0.844905	1.27858	0.834675	0.947014	1.21025	19.5233	15.7821	Yes	Yes	Yes	Yes	Yes	Yes
O15143	ARPC1B	0.9928	0.956527	0.989967	1.03591	1.09297	0.931818	1.68126	6.53957	Yes	Yes	Yes	Yes	Yes	Yes
O15144	ARPC2	0.93309	1.01592	0.962129	1.06606	0.993395	1.02941	3.53611	2.8813	Yes	Yes	Yes	Yes	Yes	Yes
O15145	ARPC3	0.911317	1.03779	1.05303	1.03852	1.02868	0.930671	6.34716	4.87207	Yes	Yes	Yes	Yes	Yes	Yes
O15155	BET1	1.05776	1.06786	0.990835	1.01505	0.932802	0.935688	3.2904	3.96468	Yes	Yes	Yes	Yes	Yes	Yes
O15160	POLR1C	1.07215	1.01565	1.05017	0.887382	1.01698	0.95767	2.2229	5.5525	Yes	Yes	Yes	Yes	Yes	Yes
O15162	PLSCR1	0.879062	0.902673	0.869907	1.10307	1.30613	0.939152	1.56174	13.4486	Yes	Yes	Yes	Yes	Yes	Yes
O15164	TRIM24	0.900465	1.10605	1.03422	0.985599	0.986569	0.9871	8.40469	0.0629872	Yes	Yes	Yes	Yes	Yes	Yes
O15173	PGRMC2	0.929582	0.991315	0.927435	1.0958	1.03444	1.02142	3.11972	3.08713	Yes	Yes	Yes	Yes	Yes	Yes
O15182	CETN3	1.04989	0.900475	0.89133	0.987648	1.06348	1.10718	7.67369	4.69063	Yes	Yes	Yes	Yes	Yes	Yes
O15212	PFDN6	1.03838	0.995923	1.07926	0.988374	0.904428	0.993634	3.27844	4.24765	Yes	Yes	Yes	Yes	Yes	Yes
O15213	WDR46	1.08208	0.963974	1.01837	0.958085	0.980199	0.997292	4.72499	1.64019	Yes	Yes	Yes	Yes	Yes	Yes
O15226	NKRF	0.934869	0.966619	0.988962	0.998594	1.0853	1.02566	2.30357	3.4945	Yes	Yes	Yes	Yes	Yes	Yes
O15228	GNPAT	0.947616	0.999479	0.88464	1.06981	1.02553	1.07293	4.97462	2.04971	Yes	Yes	Yes	Yes	Yes	Yes
O15230	LAMA5	1.02638	0.879396	0.907434	1.10951	1.08017	0.997113	6.79461	4.48101	Yes	Yes	Yes	Yes	Yes	Yes
O15231	ZNF185	0.965403	1.00884	0.972021	0.98562	1.0567	1.01142	1.94568	2.8862	Yes	Yes	Yes	Yes	Yes	Yes
O15234	CASC3	0.923191	0.955913	1.18261	1.02318	0.825202	1.0899	11.303	11.4765	Yes	Yes	Yes	Yes	Yes	Yes
O15235	MRPS12	1.11652	0.985261	0.879333	0.981336	1.04157	0.995984	9.76285	2.5488	Yes	Yes	Yes	Yes	Yes	Yes
O15239	NDUFA1	1.05532	1.12915	0.870913	1.02882	0.974376	0.941428	10.6629	3.67122	Yes	Yes	Yes	Yes	Yes	Yes
O15247	CLIC2	0.841485	1.07621	0.704878	1.28608	0.595966	1.49539	17.5418	34.1334	Yes	Yes	Yes	Yes	Yes	Yes
O15254	ACOX3	1.00353	1.02923	0.971754	1.03326	0.978252	0.983977	2.34728	2.47298	Yes	Yes	Yes	Yes	Yes	Yes
O15258	RER1	1.01571	1.06998	0.998431	1.01501	0.930036	0.970829	2.9651	3.57028	Yes	Yes	Yes	Yes	Yes	Yes
O15260	SURF4	0.998414	1.05633	0.939781	1.04269	0.974927	0.987852	4.76697	2.93224	Yes	Yes	Yes	Yes	Yes	Yes
O15264	MAPK13	0.994521	0.877667	0.848906	1.09437	1.10447	1.08006	6.94232	0.916031	Yes	Yes	Yes	Yes	Yes	Yes
O15269	SPTLC1	0.944332	0.947395	0.931393	1.03224	1.0837	1.06095	0.736948	1.9883	Yes	Yes	Yes	Yes	Yes	Yes
O15270	SPTLC2	1.08228	0.966537	1.02365	0.969303	0.965463	0.99277	4.6138	1.23685	Yes	Yes	Yes	Yes	Yes	Yes
O15287	FANCG	0.949961	1.04561	1.22266	0.942758	0.839318	0.999696	10.531	7.15929	Yes	Yes	Yes	Yes	Yes	Yes
O15294	OGT	1.09306	1.10307	1.06848	0.879717	0.902427	0.953244	1.3357	3.37134	Yes	Yes	Yes	Yes	Yes	Yes
O15305	PMM2	0.99326	0.993393	1.04986	0.989877	0.965578	1.00803	2.63306	1.76055	Yes	Yes	Yes	Yes	Yes	Yes
O15318	POLR3G	1.04872	1.02228	1.05126	0.915706	1.06504	0.896997	1.25906	7.8392	Yes	Yes	Yes	Yes	Yes	Yes
O15321	TM9SF1	1.02209	1.11653	1.0451	1.02684	0.905135	0.884307	3.78881	6.69616	Yes	Yes	Yes	Yes	Yes	Yes
O15327	INPP4B	0.714759	1.03959	1.02101	1.32707	0.82726	1.07031	16.0996	18.9855	Yes	Yes	Yes	Yes	Yes	Yes
O15344	MID1	1.15195	0.976111	1.05658	0.883332	0.947563	0.984458	6.77054	4.45245	Yes	Yes	Yes	Yes	Yes	Yes
O15347	HMGB3	1.01636	0.964725	1.05931	0.993623	0.962883	1.0031	3.81528	1.74022	Yes	Yes	Yes	Yes	Yes	Yes
O15355	PPM1G	0.964899	0.959964	0.923469	1.04027	1.04684	1.06455	1.94613	0.976217	Yes	Yes	Yes	Yes	Yes	Yes
O15357	INPPL1	0.993432	1.02045	1.08674	0.949862	0.971741	0.977774	3.79309	1.24077	Yes	Yes	Yes	Yes	Yes	Yes
O15371	EIF3D	0.996384	1.01394	0.949159	0.999342	1.01873	1.02245	2.77286	0.999509	Yes	Yes	Yes	Yes	Yes	Yes
O15372	EIF3H	1.04297	0.937145	0.967161	0.982074	1.00733	1.06332	4.53294	3.33643	Yes	Yes	Yes	Yes	Yes	Yes
O15379	HDAC3	1.08601	1.07648	0.975797	1.02994	0.938298	0.893486	4.76621	5.95321	Yes	Yes	Yes	Yes	Yes	Yes
O15381	NVL	0.989576	1.09389	1.09855	0.862745	1.00853	0.946709	4.74301	6.36054	Yes	Yes	Yes	Yes	Yes	Yes
O15382	BCAT2	1.06458	1.09155	1.01132	0.924561	0.961833	0.946153	3.15714	1.61834	Yes	Yes	Yes	Yes	Yes	Yes
O15392	BIRC5	0.807851	0.887384	0.754159	1.17337	1.09621	1.28103	6.70312	6.40414	Yes	Yes	Yes	Yes	Yes	Yes
O15397	IPO8	0.928056	0.938061	0.939757	1.03183	1.08223	1.08006	0.551973	2.18499	Yes	Yes	Yes	Yes	Yes	Yes
O15400	STX7	0.945097	0.948127	1.0024	1.07276	1.00734	1.02428	2.72748	2.67894	Yes	Yes	Yes	Yes	Yes	Yes
O15417	TNRC18	1.21247	0.816187	0.903654	0.887849	1.14139	1.03845	17.3911	10.1817	Yes	Yes	Yes	Yes	Yes	Yes
O15427	SLC16A3	0.846938	0.802669	0.823031	1.17528	1.1679	1.18418	2.19503	0.565922	Yes	Yes	Yes	Yes	Yes	Yes
O15431	SLC31A1	0.922529	1.43531	1.06225	0.734577	0.91972	0.925614	18.986	10.3142	Yes	Yes	Yes	Yes	Yes	Yes
O15439	ABCC4	0.907858	0.959021	0.918846	1.17006	1.0775	0.966715	2.36827	7.75835	Yes	Yes	Yes	Yes	Yes	Yes
O15440	ABCC5	0.964007	1.04366	1.23592	0.903488	0.822945	1.02998	10.5564	9.27436	Yes	Yes	Yes	Yes	Yes	Yes
O15446	POLR1G	0.945718	1.13897	1.15825	0.730645	1.03956	0.986853	8.87785	14.6818	Yes	Yes	Yes	Yes	Yes	Yes
O15455	TLR3	0.876684	1.27315	0.864031	0.958083	1.0778	0.950255	18.9074	5.86377	Yes	Yes	Yes	Yes	Yes	Yes
O15460	P4HA2	1.0693	0.989135	0.977669	1.04421	0.997796	0.921888	4.02778	5.10342	Yes	Yes	Yes	Yes	Yes	Yes
O15484	CAPN5	0.860298	0.888554	0.83172	1.16913	1.08465	1.16564	2.69737	3.42401	Yes	Yes	Yes	Yes	Yes	Yes
O15488	GYG2	1.32356	1.22766	0.956209	0.878888	0.828048	0.78563	13.3067	4.58852	Yes	Yes	Yes	Yes	Yes	Yes
O15498	YKT6	1.05772	1.06012	1.09436	0.955175	0.951664	0.880962	1.56301	3.67891	Yes	Yes	Yes	Yes	Yes	Yes
O15504	NUP42	1.014	1.19928	1.11151	0.931896	1.09748	0.645827	6.82806	20.9213	Yes	Yes	Yes	Yes	Yes	Yes
O15511	ARPC5	0.993632	0.983219	0.920088	1.11765	1.04357	0.941839	3.36498	6.96774	Yes	Yes	Yes	Yes	Yes	Yes
O15514	POLR2D	1.07621	1.04573	1.08341	0.963651	0.980558	0.850436	1.52885	6.20137	Yes	Yes	Yes	Yes	Yes	Yes
O15516	CLOCK	1.45567	0.89432	1.0025	1.11451	0.687656	0.845349	21.76	19.9693	Yes	Yes	Yes	Yes	Yes	Yes
O15520	FGF10	0.850212	1.18022	1.01585	1.43763	0.634681	0.881399	13.268	34.1086	Yes	Yes	No	Yes	Yes	Yes
O15523	DDX3Y	0.921861	0.92372	1.00789	1.08888	1.04849	1.00917	4.21818	3.10267	Yes	Yes	Yes	Yes	Yes	Yes
O15530	PDPK1	0.983034	1.01719	1.01643	0.991168	0.995418	0.996757	1.5838	0.239589	Yes	Yes	Yes	Yes	Yes	Yes
O15533	TAPBP	0.78672	0.81655	1.05263	1.08103	1.3439	0.919169	13.4354	15.7014	Yes	Yes	Yes	Yes	Yes	Yes
O15541	RNF113A	0.931975	1.04792	1.13224	1.07483	0.923737	0.889298	7.91392	8.37093	Yes	Yes	Yes	Yes	Yes	Yes
O15550	KDM6A	1.14499	0.9869	1.086	0.91936	0.822369	1.04038	6.08122	9.61674	Yes	Yes	Yes	Yes	Yes	Yes
O43143	DHX15	0.999516	0.933027	0.929694	1.06296	1.02406	1.05075	3.37057	1.5531	Yes	Yes	Yes	Yes	Yes	Yes
O43148	RNMT	0.996318	0.979853	1.02259	1.00405	1.00144	0.995746	1.76078	0.346545	Yes	Yes	Yes	Yes	Yes	Yes
O43149	ZZEF1	1.04445	1.13478	1.06627	0.910913	0.91206	0.931521	3.55734	1.02989	Yes	Yes	Yes	Yes	Yes	Yes
O43150	ASAP2	1.07495	0.904788	1.03048	0.980359	1.03547	0.973952	7.18144	2.77078	Yes	Yes	Yes	Yes	Yes	Yes
O43156	TTI1	1.01325	1.10742	1.24762	0.677735	0.983488	0.970489	8.57683	16.0925	Yes	Yes	Yes	Yes	Yes	Yes
O43159	RRP8	1.08929	1.11204	1.04939	0.952514	0.884233	0.91254	2.38981	3.05653	Yes	Yes	Yes	Yes	Yes	Yes
O43164	PJA2	0.968001	1.04701	1.22092	0.939238	0.894037	0.93079	9.79451	2.12973	Yes	Yes	Yes	Yes	Yes	Yes
O43166	SIPA1L1	1.03433	1.02938	0.980244	1.09802	0.896156	0.961873	2.40594	8.53176	Yes	Yes	Yes	Yes	Yes	Yes
O43169	CYB5B	0.908149	0.794422	0.761126	1.07354	1.08819	1.37458	7.66462	11.757	Yes	Yes	Yes	Yes	Yes	Yes
O43172	PRPF4	1.1059	0.988341	1.04162	0.954274	0.915622	0.994248	4.59791	3.3623	Yes	Yes	Yes	Yes	Yes	Yes
O43175	PHGDH	1.08917	1.2061	1.2528	0.808072	0.794813	0.849043	5.81929	2.82424	Yes	Yes	Yes	Yes	Yes	Yes
O43181	NDUFS4	1.01328	0.856549	1.0469	0.982278	1.00693	1.09406	8.532	4.66552	Yes	Yes	Yes	Yes	Yes	Yes
O43236	SEPTIN4	0.537915	1.51038	1.10845	1.00283	0.84656	0.993869	37.9178	7.55973	Yes	Yes	Yes	No	Yes	No
O43237	DYNC1LI2	0.991115	1.06702	1.04955	0.973599	0.937044	0.981663	3.13347	2.01369	Yes	Yes	Yes	Yes	Yes	Yes
O43242	PSMD3	1.02063	0.982965	1.01287	0.979418	0.993988	1.01013	1.61506	1.26111	Yes	Yes	Yes	Yes	Yes	Yes
O43251	RBFOX2	1.012	1.02582	0.937026	1.08981	0.989089	0.946259	3.93412	5.96702	Yes	Yes	Yes	Yes	Yes	Yes
O43252	PAPSS1	0.9889	0.961255	1.04557	1.07296	0.981461	0.949847	3.51465	5.21327	Yes	Yes	Yes	Yes	Yes	Yes
O43264	ZW10	1.01506	1.02749	1.07747	1.00813	0.918654	0.953191	2.59348	3.83781	Yes	Yes	Yes	Yes	Yes	Yes
O43278	SPINT1	1.11903	0.951747	1.01382	0.893171	0.989001	1.03322	6.71536	6.01519	Yes	Yes	Yes	Yes	Yes	Yes
O43286	B4GALT5	1.20393	1.05717	1.0495	0.75139	0.819136	1.11887	6.43918	17.8121	Yes	Yes	Yes	Yes	Yes	Yes
O43290	SART1	1.05266	1.05141	1.06662	0.944927	0.923629	0.960752	0.652368	1.61275	Yes	Yes	Yes	Yes	Yes	Yes
O43291	SPINT2	1.15742	1.017	0.782902	1.04284	0.931659	1.06817	15.6713	5.84597	Yes	Yes	Yes	Yes	Yes	Yes
O43292	GPAA1	0.97675	0.978768	0.967229	1.05168	1.04781	0.977767	0.516504	3.3114	Yes	Yes	Yes	Yes	Yes	Yes
O43293	DAPK3	0.845276	0.84709	0.919389	1.12955	1.17327	1.08542	3.96486	3.17553	Yes	Yes	Yes	Yes	Yes	Yes
O43294	TGFB1I1	0.741265	0.848145	0.771626	1.2657	1.24679	1.12647	5.71394	5.08343	Yes	Yes	Yes	Yes	Yes	Yes
O43299	AP5Z1	1.18602	1.06549	1.07103	0.970568	0.823992	0.882907	5.01643	6.74764	Yes	Yes	Yes	Yes	Yes	Yes
O43301	HSPA12A	1.02352	1.03654	1.02447	0.978427	0.961045	0.975999	0.576142	0.790894	Yes	Yes	Yes	Yes	Yes	Yes
O43303	CCP110	0.864802	0.844354	0.93348	1.10965	1.12657	1.12114	4.32752	0.630311	Yes	Yes	Yes	Yes	Yes	Yes
O43306	ADCY6	0.930205	1.40129	0.898079	1.20739	0.441538	1.1215	21.3666	37.0969	Yes	Yes	Yes	Yes	Yes	Yes
O43310	CTIF	0.994465	1.05936	0.987981	1.03966	0.940131	0.9784	3.17878	4.1571	Yes	Yes	Yes	Yes	Yes	Yes
O43312	MTSS1	0.971513	1.16645	1.01429	0.801348	1.00572	1.04068	7.96131	11.1194	Yes	Yes	Yes	Yes	Yes	Yes
O43314	PPIP5K2	1.06036	0.998992	1.14539	0.938912	0.951023	0.905323	5.61906	2.07476	Yes	Yes	Yes	Yes	Yes	Yes
O43318	MAP3K7	1.07968	0.991659	1.17336	0.980142	0.969241	0.805924	6.85951	8.67584	Yes	Yes	Yes	Yes	Yes	Yes
O43324	EEF1E1	1.05139	0.990784	1.00594	0.935963	1.0106	1.00532	2.53467	3.45631	Yes	Yes	Yes	Yes	Yes	Yes
O43325	LYRM1	0.957529	0.945464	0.90215	1.17562	0.859154	1.16009	2.54296	13.6775	Yes	Yes	Yes	Yes	Yes	Yes
O43347	MSI1	0.923505	0.96996	0.925516	1.11679	1.01993	1.0443	2.28176	3.87951	Yes	Yes	Yes	Yes	Yes	Yes
O43353	RIPK2	0.927865	1.22907	1.01522	0.992308	0.998135	0.837405	11.9663	7.89649	Yes	Yes	Yes	Yes	Yes	Yes
O43374	RASA4	0.754066	0.763386	0.963364	1.33684	1.06001	1.12233	11.6747	10.1079	Yes	Yes	No	Yes	Yes	Yes
O43379	WDR62	1.03154	1.0682	1.12022	0.88548	0.956588	0.937969	3.38961	3.24896	Yes	Yes	Yes	Yes	Yes	Yes
O43390	HNRNPR	0.978196	0.956954	1.004	1.03014	1.0401	0.990606	1.96357	2.09492	Yes	Yes	Yes	Yes	Yes	Yes
O43395	PRPF3	1.04754	1.07406	1.01694	0.887728	0.975554	0.998179	2.23112	4.99446	Yes	Yes	Yes	Yes	Yes	Yes
O43396	TXNL1	1.05998	1.06035	0.997941	0.980363	0.969814	0.931554	2.82202	2.18302	Yes	Yes	Yes	Yes	Yes	Yes
O43399	TPD52L2	0.885008	0.924291	1.05075	1.05569	1.0601	1.02416	7.41763	1.5289	Yes	Yes	Yes	Yes	Yes	Yes
O43402	EMC8	1.04089	0.982052	1.0444	0.940462	1.03793	0.954275	2.79706	4.40493	Yes	Yes	Yes	Yes	Yes	Yes
O43414	ERI3	1.25751	0.900248	0.909022	1.16496	0.821743	0.946518	16.2761	14.5077	Yes	Yes	Yes	Yes	Yes	Yes
O43422	THAP12	1.00869	1.03253	1.10513	1.0507	0.868351	0.934602	3.9106	7.9229	Yes	Yes	Yes	Yes	Yes	Yes
O43426	SYNJ1	1.07308	1.07038	0.978134	0.942989	1.00989	0.925532	4.24162	3.7891	Yes	Yes	Yes	Yes	Yes	Yes
O43427	FIBP	0.967604	1.04965	0.941666	1.07922	0.977307	0.984549	4.66642	4.58035	Yes	Yes	Yes	Yes	Yes	Yes
O43432	EIF4G3	0.990705	1.04348	1.09285	0.974991	0.963373	0.934605	4.00128	1.77262	Yes	Yes	Yes	Yes	Yes	Yes
O43447	PPIH	0.958073	1.12302	1.05145	0.957431	0.948498	0.961529	6.46768	0.569181	Yes	Yes	Yes	Yes	Yes	Yes
O43464	HTRA2	1.08287	1.03997	1.00466	0.990918	0.9587	0.922888	3.06748	2.90191	Yes	Yes	Yes	Yes	Yes	Yes
O43474	KLF4	0.977063	1.37348	0.745759	1.10137	0.783487	1.01884	25.1144	13.9147	Yes	Yes	Yes	Yes	Yes	Yes
O43482	OIP5	1.17833	0.9206	0.645124	1.02252	1.1152	1.11823	23.8027	4.09295	Yes	No	Yes	Yes	Yes	Yes
O43488	AKR7A2	0.988238	0.92528	1.08176	1.01495	1.0706	0.919168	6.4387	6.24443	Yes	Yes	Yes	Yes	Yes	Yes
O43491	EPB41L2	0.909641	0.932258	0.950306	1.12955	1.06645	1.01179	1.78742	4.5002	Yes	Yes	Yes	Yes	Yes	Yes
O43493	TGOLN2	0.815279	0.777038	0.831298	1.237	1.19195	1.14744	2.81758	3.0669	Yes	Yes	Yes	Yes	Yes	Yes
O43502	RAD51C	1.05806	1.02479	0.95257	0.811793	1.21561	0.937173	4.35205	17.0775	Yes	Yes	Yes	Yes	Yes	Yes
O43504	LAMTOR5	1.10803	1.25284	1.00668	0.740535	1.00969	0.882225	8.99888	12.5281	Yes	Yes	Yes	Yes	Yes	Yes
O43505	B4GAT1	0.9043	0.898342	1.15955	0.869604	1.05093	1.11726	12.331	10.3374	Yes	Yes	Yes	Yes	Yes	Yes
O43513	MED7	0.889904	0.949568	0.92213	1.09433	1.14435	0.99971	2.64888	5.55641	Yes	Yes	Yes	Yes	Yes	Yes
O43542	XRCC3	1.07047	0.651671	1.02594	0.794887	1.08166	1.37537	20.5026	21.8628	Yes	Yes	Yes	Yes	Yes	Yes
O43556	SGCE	0.99834	0.803498	0.908202	1.15964	1.0338	1.09652	8.81368	4.68493	Yes	Yes	Yes	Yes	Yes	Yes
O43572	AKAP10	0.962078	0.944248	0.99273	1.03187	0.924274	1.1448	2.07192	8.7106	Yes	Yes	Yes	Yes	Yes	Yes
O43583	DENR	1.15383	1.13575	1.14642	0.91305	0.811378	0.839582	0.647995	5.01441	Yes	Yes	Yes	Yes	Yes	Yes
O43592	XPOT	1.06042	1.10122	1.13595	0.89235	0.89681	0.91325	2.80847	0.997712	Yes	Yes	Yes	Yes	Yes	Yes
O43598	DNPH1	1.24856	1.00139	1.02996	0.981417	1.06205	0.676625	10.0978	18.3063	Yes	Yes	Yes	Yes	Yes	Yes
O43615	TIMM44	1.02608	1.00406	1.04215	0.949981	0.965667	1.01206	1.52461	2.70081	Yes	Yes	Yes	Yes	Yes	Yes
O43617	TRAPPC3	1.0484	1.02614	1.15279	0.92294	0.983215	0.866522	5.13227	5.1555	Yes	Yes	Yes	Yes	Yes	Yes
O43633	CHMP2A	0.991202	0.987885	0.925301	1.05917	0.998586	1.03785	3.13122	2.4319	Yes	Yes	Yes	Yes	Yes	Yes
O43639	NCK2	0.941344	0.97211	1.0109	1.08663	1.06056	0.928458	2.91951	6.75375	Yes	Yes	Yes	Yes	Yes	Yes
O43657	TSPAN6	1.10002	0.903435	0.981043	1.13054	0.858931	1.02604	8.12645	11.1285	Yes	Yes	Yes	Yes	Yes	Yes
O43660	PLRG1	1.03985	1.03133	1.03986	1.02173	0.930758	0.936476	0.387419	4.31994	Yes	Yes	Yes	Yes	Yes	Yes
O43663	PRC1	0.963127	0.889421	0.864687	1.06955	1.09414	1.11908	4.61639	1.84799	Yes	Yes	Yes	Yes	Yes	Yes
O43665	RGS10	1.01966	1.04521	1.12332	0.902346	0.889341	1.02013	4.14941	6.27666	Yes	Yes	Yes	Yes	Yes	Yes
O43670	ZNF207	1.05619	0.949721	0.914449	1.05688	1.02595	0.996802	6.18931	2.38967	Yes	Yes	Yes	Yes	Yes	Yes
O43674	NDUFB5	1.02528	1.00072	1.00651	0.986602	1.01996	0.960919	1.0371	2.44365	Yes	Yes	Yes	Yes	Yes	Yes
O43676	NDUFB3	1.06604	0.967872	0.930451	1.09135	1.00554	0.938739	5.78652	6.17317	Yes	Yes	Yes	Yes	Yes	Yes
O43677	NDUFC1	0.981225	1.0918	0.755496	0.993365	1.22791	0.950213	14.8436	11.5416	Yes	Yes	Yes	Yes	Yes	Yes
O43678	NDUFA2	0.999196	0.929731	1.01823	0.93002	1.06621	1.05661	3.8718	6.09874	Yes	Yes	Yes	Yes	Yes	Yes
O43681	GET3	0.995051	0.976737	0.988237	0.989986	0.995899	1.05409	0.765997	2.85461	Yes	Yes	Yes	Yes	Yes	Yes
O43683	BUB1	1.24892	1.12825	1.06385	0.822308	0.860676	0.876002	6.68788	2.64751	Yes	Yes	Yes	Yes	Yes	Yes
O43684	BUB3	0.996121	1.0299	1.02683	1.02473	0.934119	0.988305	1.49871	3.78942	Yes	Yes	Yes	Yes	Yes	Yes
O43688	PLPP2	1.37802	1.10879	1.01315	0.847086	0.954484	0.698467	13.241	12.5961	Yes	Yes	Yes	Yes	Yes	Yes
O43707	ACTN4	0.938306	0.942555	0.96014	1.07344	1.05024	1.03532	0.998086	1.48936	Yes	Yes	Yes	Yes	Yes	Yes
O43708	GSTZ1	0.863959	1.02333	1.06456	1.00157	1.15135	0.895239	8.79094	10.3397	Yes	Yes	Yes	Yes	Yes	Yes
O43709	BUD23	1.1376	1.20257	0.91748	0.945163	0.916132	0.881052	11.2349	2.86747	Yes	Yes	Yes	Yes	Yes	Yes
O43716	GATC	1.15058	1.04327	1.22022	1.03369	0.785053	0.767185	6.39548	14.1118	Yes	Yes	Yes	Yes	Yes	Yes
O43719	HTATSF1	0.95214	0.895953	0.978841	1.03497	1.0366	1.10149	3.666	2.92915	Yes	Yes	Yes	Yes	Yes	Yes
O43731	KDELR3	1.06478	0.950037	0.948541	1.10096	1.00853	0.92715	5.51182	7.01499	Yes	Yes	Yes	Yes	Yes	Yes
O43739	CYTH3	1.01841	0.933338	1.0513	1.00976	1.20933	0.777867	4.96532	17.6487	Yes	Yes	Yes	Yes	Yes	Yes
O43741	PRKAB2	1.02347	1.05663	1.09051	0.953754	0.96903	0.90661	2.58981	2.81685	Yes	Yes	Yes	Yes	Yes	Yes
O43747	AP1G1	1.00876	0.986992	0.941893	0.979324	1.03056	1.05247	2.84385	3.00275	Yes	Yes	Yes	Yes	Yes	Yes
O43752	STX6	0.990256	1.04793	1.10697	0.870012	1.03055	0.954284	4.54488	6.88996	Yes	Yes	Yes	Yes	Yes	Yes
O43759	SYNGR1	0.873179	0.94019	0.842968	1.08052	1.1945	1.06864	4.58834	5.09072	Yes	Yes	Yes	Yes	Yes	Yes
O43760	SYNGR2	0.897838	0.761385	0.747013	1.37836	1.15005	1.06536	8.47371	11.035	Yes	Yes	Yes	Yes	Yes	Yes
O43761	SYNGR3	0.570548	0.700751	0.787467	1.41903	1.32848	1.19372	12.9905	7.0464	Yes	Yes	Yes	Yes	Yes	Yes
O43765	SGTA	1.05905	1.03017	1.07994	0.949524	0.943845	0.93747	1.9316	0.521789	Yes	Yes	Yes	Yes	Yes	Yes
O43768	ENSA	1.06769	1.1464	1.20836	0.908825	0.852173	0.81656	5.04578	4.4219	Yes	Yes	Yes	Yes	Yes	Yes
O43772	SLC25A20	1.3699	0.955045	0.868462	0.734121	1.07686	0.995606	20.5593	15.6307	Yes	Yes	Yes	Yes	Yes	Yes
O43776	NARS1	0.999595	1.04174	1.09479	0.933522	0.942486	0.987865	3.72579	2.49186	Yes	Yes	Yes	Yes	Yes	Yes
O43791	SPOP	1.01415	1.05705	0.838685	0.962649	0.990062	1.13741	9.73887	7.4502	Yes	Yes	Yes	Yes	Yes	Yes
O43795	MYO1B	0.964258	0.916218	0.909108	1.0837	1.05357	1.07315	2.63425	1.16615	Yes	Yes	Yes	Yes	Yes	Yes
O43805	SSNA1	1.04263	1.41341	0.86687	0.898576	0.938881	0.839632	20.5672	4.56714	Yes	Yes	Yes	Yes	Yes	Yes
O43808	SLC25A17	1.12958	1.04184	0.98596	1.01895	0.886577	0.937096	5.6165	5.75642	Yes	Yes	Yes	Yes	Yes	Yes
O43809	NUDT21	0.962964	0.969007	0.934896	1.0529	1.04624	1.034	1.55522	0.749291	Yes	Yes	Yes	Yes	Yes	Yes
O43813	LANCL1	0.982633	1.09113	1.10377	0.959317	0.963751	0.899402	5.13327	3.11909	Yes	Yes	Yes	Yes	Yes	Yes
O43815	STRN	1.02572	0.993306	0.972167	1.05896	0.951823	0.99803	2.20871	4.37457	Yes	Yes	Yes	Yes	Yes	Yes
O43818	RRP9	1.07329	0.935926	0.955795	1.00166	1.00285	1.03047	6.13313	1.31571	Yes	Yes	Yes	Yes	Yes	Yes
O43819	SCO2	1.02486	0.978049	0.949085	1.01094	1.02467	1.0124	3.17257	0.60618	Yes	Yes	Yes	Yes	Yes	Yes
O43822	CFAP410	0.841365	1.17164	0.974392	0.896182	1.08469	1.03174	13.6252	7.90498	Yes	Yes	Yes	Yes	Yes	Yes
O43823	AKAP8	1.10569	0.923263	0.966153	1.00981	0.877273	1.11781	7.80086	9.82093	Yes	Yes	Yes	Yes	Yes	Yes
O43824	GTPBP6	1.05651	0.925487	0.848938	0.995198	1.12208	1.05179	9.08278	4.91305	Yes	Yes	Yes	Yes	Yes	Yes
O43826	SLC37A4	0.844955	1.08904	0.844965	0.950546	1.37375	0.896747	12.4213	19.8674	Yes	Yes	Yes	Yes	Yes	Yes
O43837	IDH3B	0.986617	0.998878	0.943598	1.01279	0.991944	1.06618	2.42778	3.05398	Yes	Yes	Yes	Yes	Yes	Yes
O43847	NRDC	1.10252	1.10371	1.12482	0.862022	0.896765	0.910167	0.922362	2.2805	Yes	Yes	Yes	Yes	Yes	Yes
O43852	CALU	1.02357	0.922865	0.9833	0.981085	0.99501	1.09417	4.23779	4.9198	Yes	Yes	Yes	Yes	Yes	Yes
O43854	EDIL3	1.07543	0.944336	0.934335	1.00604	1.08717	0.952687	6.52841	5.44595	Yes	Yes	Yes	Yes	Yes	Yes
O43861	ATP9B	1.07168	1.0445	0.951662	0.977068	0.979762	0.975329	5.02464	0.186574	Yes	Yes	Yes	Yes	Yes	Yes
O43865	AHCYL1	0.895308	0.881452	0.980898	1.0485	1.09378	1.10007	4.78434	2.12554	Yes	Yes	Yes	Yes	Yes	Yes
O43896	KIF1C	1.07632	0.851094	1.14603	1.00817	0.896516	1.02186	12.2857	5.755	Yes	Yes	Yes	Yes	Yes	Yes
O43913	ORC5	0.996951	0.989337	1.01907	0.967696	1.05554	0.9714	1.25889	4.06401	Yes	Yes	Yes	Yes	Yes	Yes
O43920	NDUFS5	1.00482	1.02042	1.03326	1.01284	0.943137	0.985529	1.14065	2.92461	Yes	Yes	Yes	Yes	Yes	Yes
O43924	PDE6D	1.0968	1.0988	1.08742	0.875652	0.923297	0.918027	0.45323	2.35481	Yes	Yes	Yes	Yes	Yes	Yes
O43929	ORC4	1.05267	0.990491	1.05002	0.962001	0.975911	0.968898	2.78441	0.586116	Yes	Yes	Yes	Yes	Yes	Yes
O43933	PEX1	0.870179	0.906428	0.970826	1.0693	1.13228	1.05099	4.54473	3.21129	Yes	Yes	Yes	Yes	Yes	Yes
O60216	RAD21	1.08356	1.07329	0.970719	0.983715	0.941294	0.947421	4.88677	1.95524	Yes	Yes	Yes	Yes	Yes	Yes
O60220	TIMM8A	0.962731	1.57524	0.911981	0.816094	0.908471	0.825484	26.2103	4.88355	Yes	Yes	Yes	Yes	Yes	Yes
O60231	DHX16	0.989518	0.960529	0.969053	1.03613	1.00185	1.04292	1.25019	1.75007	Yes	Yes	Yes	Yes	Yes	Yes
O60232	ZNRD2	0.855654	0.890699	0.875239	1.16405	0.859111	1.35525	1.64097	18.1429	Yes	Yes	Yes	Yes	Yes	Yes
O60237	PPP1R12B	0.946201	0.796531	0.887868	1.13313	1.14005	1.09622	7.02452	1.71313	Yes	Yes	Yes	Yes	Yes	Yes
O60238	BNIP3L	0.951922	0.759598	0.972585	1.10699	1.06705	1.14186	10.7192	2.76501	Yes	Yes	Yes	Yes	Yes	Yes
O60244	MED14	0.984133	1.00373	0.981494	1.03613	1.05421	0.940308	1.00194	4.94751	Yes	Yes	Yes	Yes	Yes	Yes
O60245	PCDH7	0.848288	0.743114	1.35293	1.01048	0.995941	1.04925	27.1198	2.20897	Yes	Yes	Yes	Yes	Yes	Yes
O60248	SOX15	1.04859	1.08105	1.068	0.860773	0.940654	1.00093	1.2514	6.14537	No	Yes	No	Yes	Yes	Yes
O60256	PRPSAP2	0.959155	1.00302	1.08279	0.997314	0.968067	0.989653	5.04233	1.25717	Yes	Yes	Yes	Yes	Yes	Yes
O60264	SMARCA5	1.01746	0.983206	0.989314	1.01798	0.989527	1.00251	1.49695	1.15925	Yes	Yes	Yes	Yes	Yes	Yes
O60268	KIAA0513	1.00367	1.03174	0.998527	0.946597	0.896215	1.12325	1.44329	9.84607	Yes	Yes	Yes	Yes	Yes	Yes
O60271	SPAG9	1.07669	1.12501	1.12652	0.908193	0.855775	0.907818	2.08587	2.76469	Yes	Yes	Yes	Yes	Yes	Yes
O60282	KIF5C	0.489487	0.893007	1.0032	0.839808	0.879466	1.89503	27.7686	40.5355	Yes	Yes	Yes	Yes	Yes	Yes
O60287	URB1	1.09066	1.05905	1.0495	0.937725	0.974335	0.888729	1.64956	3.75647	Yes	Yes	Yes	Yes	Yes	Yes
O60291	MGRN1	1.00527	0.981914	0.99144	1.03487	1.01321	0.973295	0.965928	2.53224	Yes	Yes	Yes	Yes	Yes	Yes
O60293	ZFC3H1	1.017	1.02303	0.971522	0.990978	1.00088	0.996591	2.29041	0.406893	Yes	Yes	Yes	Yes	Yes	Yes
O60294	LCMT2	0.950384	0.834511	1.04719	0.89432	1.08685	1.18675	9.20959	11.4931	Yes	Yes	Yes	Yes	Yes	Yes
O60296	TRAK2	0.903714	1.07287	1.16193	0.819943	0.995689	1.04586	10.2365	10.1552	Yes	Yes	Yes	Yes	Yes	Yes
O60306	AQR	0.986473	0.985585	0.960113	1.00523	1.0391	1.0235	1.25052	1.35376	Yes	Yes	Yes	Yes	Yes	Yes
O60307	MAST3	1.03313	1.17347	1.13703	0.881081	0.960025	0.815261	5.33468	6.68364	Yes	Yes	Yes	Yes	Yes	Yes
O60313	OPA1	1.05754	1.0179	1.0267	0.957689	0.97881	0.961366	1.64395	0.953754	Yes	Yes	Yes	Yes	Yes	Yes
O60315	ZEB2	0.899199	0.905478	0.895482	1.17248	1.1996	0.927766	0.458345	11.1144	Yes	Yes	Yes	Yes	Yes	Yes
O60318	MCM3AP	1.04008	0.976692	1.07579	0.99021	0.985099	0.932135	3.97518	2.70909	Yes	Yes	Yes	Yes	Yes	Yes
O60331	PIP5K1C	1.12172	1.03138	0.671417	1.18974	0.882887	1.10286	20.6593	12.2004	Yes	Yes	Yes	Yes	Yes	Yes
O60333	KIF1B	1.06374	1.11078	0.978109	0.989195	0.932775	0.925402	5.22616	3.00213	Yes	Yes	Yes	Yes	Yes	Yes
O60337	MARCHF6	1.0663	0.868951	0.844544	1.21303	0.99189	1.01528	10.7149	9.24117	Yes	Yes	Yes	Yes	Yes	Yes
O60341	KDM1A	1.0205	0.939062	0.955651	1.0601	1.02163	1.00306	3.616	2.31048	Yes	Yes	Yes	Yes	Yes	Yes
O60343	TBC1D4	0.927137	0.868505	1.01247	1.07754	1.06031	1.05404	6.31484	0.933939	Yes	Yes	Yes	Yes	Yes	Yes
O60346	PHLPP1	0.72747	1.1866	0.914205	1.30588	1.02599	0.839857	19.9969	18.1163	Yes	Yes	Yes	Yes	Yes	Yes
O60347	TBC1D12	1.17788	1.08612	1.16915	0.761106	0.920912	0.88483	3.61331	7.99805	Yes	Yes	Yes	Yes	Yes	Yes
O60361	NME2P1	0.997222	0.958638	1.04807	1.00738	0.987294	1.00139	3.65776	0.843123	Yes	Yes	Yes	Yes	Yes	Yes
O60427	FADS1	1.06581	1.06284	0.978615	1.05549	1.04517	0.792084	3.9026	12.6327	Yes	Yes	Yes	Yes	Yes	Yes
O60437	PPL	0.773775	0.836075	0.847711	1.21648	1.20243	1.12353	3.96257	3.46478	Yes	Yes	Yes	Yes	Yes	Yes
O60443	GSDME	0.898813	1.00625	1.01668	1.05979	1.03227	0.986207	5.47005	2.95836	Yes	Yes	Yes	Yes	Yes	Yes
O60447	EVI5	0.874694	1.02269	1.14167	0.84689	1.06597	1.04808	10.7803	10.0639	Yes	Yes	Yes	Yes	Yes	Yes
O60462	NRP2	0.996988	1.14875	0.85196	1.05512	1.3767	0.570482	12.1267	33.112	Yes	Yes	Yes	Yes	Yes	Yes
O60476	MAN1A2	1.02025	0.954748	1.00385	1.03608	0.967545	1.01753	2.80267	2.874	Yes	Yes	Yes	Yes	Yes	Yes
O60477	BRINP1	0.751117	1.21467	0.76042	0.984886	1.12099	1.16792	23.809	7.11314	Yes	Yes	Yes	Yes	Yes	Yes
O60488	ACSL4	0.989821	0.966199	0.901421	1.07974	1.04919	1.01363	3.92344	2.57863	Yes	Yes	Yes	Yes	Yes	Yes
O60493	SNX3	1.1473	1.03081	1.06761	0.958456	0.875798	0.920029	4.49377	3.67856	Yes	Yes	Yes	Yes	Yes	Yes
O60499	STX10	0.931073	0.921922	1.10345	1.04792	0.940874	1.05476	8.47322	5.14015	Yes	Yes	Yes	Yes	Yes	Yes
O60502	OGA	1.54885	1.45676	1.40767	0.47894	0.619873	0.487912	3.97801	12.1809	Yes	Yes	Yes	Yes	Yes	Yes
O60503	ADCY9	0.896976	0.975078	1.00392	1.01277	1.11755	0.993705	4.71245	5.22842	Yes	Yes	Yes	Yes	Yes	Yes
O60504	SORBS3	0.87619	0.913136	0.86765	1.13559	1.10547	1.10196	2.22883	1.35474	Yes	Yes	Yes	Yes	Yes	Yes
O60506	SYNCRIP	1.02814	1.00574	1.00156	0.973689	0.999892	0.990983	1.15364	1.10084	Yes	Yes	Yes	Yes	Yes	Yes
O60507	TPST1	1.15051	0.937281	1.13271	0.832734	1.00049	0.946276	8.9981	7.54452	Yes	Yes	Yes	Yes	Yes	Yes
O60508	CDC40	1.05593	0.928365	0.947058	1.02029	1.02241	1.02594	5.75678	0.227585	Yes	Yes	Yes	Yes	Yes	Yes
O60513	B4GALT4	0.786739	0.860231	1.06528	1.12772	1.06199	1.09805	13.0369	2.4522	Yes	Yes	Yes	Yes	Yes	Yes
O60518	RANBP6	1.11953	1.06173	1.01704	0.946716	0.942038	0.912947	3.93553	1.59961	Yes	Yes	Yes	Yes	Yes	Yes
O60524	NEMF	1.00357	1.00535	0.985886	1.02493	1.01074	0.969523	0.880083	2.34591	Yes	Yes	Yes	Yes	Yes	Yes
O60547	GMDS	1.04413	1.01909	1.09957	1.00544	0.936886	0.894884	3.18957	4.81811	Yes	Yes	Yes	Yes	Yes	Yes
O60551	NMT2	0.987807	1.02642	0.988281	1.0033	0.972762	1.02144	1.80746	2.01018	Yes	Yes	Yes	Yes	Yes	Yes
O60563	CCNT1	1.10078	0.986849	0.867334	1.02003	0.973599	1.05141	9.67654	3.14894	Yes	Yes	Yes	Yes	Yes	Yes
O60566	BUB1B	1.02838	0.956646	0.885607	1.07715	0.89692	1.1553	6.09156	10.3718	Yes	Yes	Yes	Yes	Yes	Yes
O60568	PLOD3	1.05621	0.981399	1.02838	0.985592	0.988951	0.959466	3.02082	1.34752	Yes	Yes	Yes	Yes	Yes	Yes
O60573	EIF4E2	1.08912	0.93081	1.06332	0.908384	1.00425	1.00411	6.74804	4.64474	Yes	Yes	Yes	Yes	Yes	Yes
O60583	CCNT2	1.01975	0.970318	0.983176	0.841632	1.12904	1.05609	2.11283	12.0903	Yes	Yes	Yes	Yes	Yes	Yes
O60603	TLR2	0.928441	1.0647	0.976627	0.868874	1.09022	1.07114	5.69902	9.91506	Yes	Yes	Yes	Yes	Yes	Yes
O60610	DIAPH1	1.06563	1.05692	1.12898	0.870539	0.919221	0.958716	2.96284	3.93634	Yes	Yes	Yes	Yes	Yes	Yes
O60613	SELENOF	0.903337	0.853125	0.916026	1.17791	1.10334	1.04626	3.04882	4.85957	Yes	Yes	Yes	Yes	Yes	Yes
O60637	TSPAN3	1.35553	1.0835	1.10836	0.891914	0.806149	0.754545	10.385	6.93004	Yes	Yes	Yes	Yes	Yes	No
O60645	EXOC3	0.948093	0.949928	0.929098	1.0424	1.0683	1.06218	0.999243	1.04521	Yes	Yes	Yes	Yes	Yes	Yes
O60658	PDE8A	1.35806	0.963415	1.06393	0.79791	0.979716	0.836967	14.8389	8.96609	Yes	Yes	Yes	Yes	Yes	Yes
O60664	PLIN3	0.964094	0.953751	0.988813	1.04956	1.02555	1.01823	1.51821	1.29755	Yes	Yes	Yes	Yes	Yes	Yes
O60669	SLC16A7	0.92768	0.833426	1.31186	1.06481	0.855891	1.00633	20.2016	9.01965	Yes	Yes	Yes	Yes	Yes	Yes
O60671	RAD1	1.16995	0.786279	1.18189	0.909779	0.782265	1.16983	17.5657	16.9061	Yes	Yes	Yes	Yes	Yes	Yes
O60678	PRMT3	1.1432	1.27184	1.31687	0.794721	0.754349	0.719012	5.91552	4.0912	Yes	Yes	Yes	Yes	Yes	Yes
O60684	KPNA6	0.96337	1.01043	1.02008	1.01594	0.967219	1.02297	2.4825	2.4739	Yes	Yes	Yes	Yes	Yes	Yes
O60687	SRPX2	0.82003	0.700109	0.86807	1.14791	1.03774	1.42615	8.8726	13.5755	Yes	Yes	Yes	Yes	Yes	Yes
O60701	UGDH	0.900577	0.965243	0.974354	1.08661	1.06808	1.00513	3.46908	3.31071	Yes	Yes	Yes	Yes	Yes	Yes
O60704	TPST2	1.41034	1.10471	0.810378	0.96008	0.789664	0.924829	22.0976	8.23868	Yes	Yes	Yes	Yes	Yes	Yes
O60711	LPXN	0.868744	0.885742	1.0695	0.992387	1.06256	1.12107	9.65606	4.96921	Yes	Yes	Yes	Yes	Yes	Yes
O60716	CTNND1	1.06813	1.09176	1.05742	0.971252	0.887394	0.924038	1.33772	3.7006	Yes	Yes	Yes	Yes	Yes	Yes
O60725	ICMT	0.88405	0.971579	0.956734	1.16808	0.923471	1.09609	4.07973	9.65972	Yes	Yes	Yes	Yes	Yes	Yes
O60749	SNX2	1.06465	1.08963	1.1109	0.924679	0.880287	0.929853	1.73671	2.44038	Yes	Yes	Yes	Yes	Yes	Yes
O60762	DPM1	1.00935	0.971804	1.01942	0.993622	0.999839	1.00597	2.0484	0.504188	Yes	Yes	Yes	Yes	Yes	Yes
O60763	USO1	0.9958	1.03135	1.02111	1.00509	0.946262	1.00039	1.47059	2.71286	Yes	Yes	Yes	Yes	Yes	Yes
O60783	MRPS14	0.954352	0.973599	1.00499	0.967701	1.09295	1.00641	2.13461	5.12183	Yes	Yes	Yes	Yes	Yes	Yes
O60784	TOM1	0.92989	0.985043	1.00111	1.03388	1.05486	0.995214	3.13785	2.40315	Yes	Yes	Yes	Yes	Yes	Yes
O60814	H2BC10;H2BC12;H2BC12L;H2BC13;H2BC14;H2BC15;H2BC18;H2BC5;H2BC9	0.952559	0.91302	0.94788	1.08498	1.09532	1.00624	1.88092	3.74502	Yes	Yes	Yes	Yes	Yes	Yes
O60825	PFKFB2	1.07273	1.04158	1.12537	0.927944	0.950041	0.882343	3.20227	3.06345	Yes	Yes	Yes	Yes	Yes	Yes
O60826	CCDC22	1.07064	1.0365	1.14119	0.90043	0.887966	0.963269	4.02588	3.59298	Yes	Yes	Yes	Yes	Yes	Yes
O60828	PQBP1	1.00112	1.0803	0.919555	1.01002	0.976273	1.01274	6.56048	1.65918	Yes	Yes	Yes	Yes	Yes	Yes
O60830	TIMM17B	1.04095	1.00814	1.24725	0.883797	0.812489	1.00736	9.63213	8.93299	Yes	Yes	Yes	Yes	Yes	Yes
O60831	PRAF2	0.868091	0.861248	0.893584	1.16746	1.13168	1.07794	1.59138	3.26827	Yes	Yes	Yes	Yes	Yes	Yes
O60832	DKC1	0.95068	1.07342	0.992172	1.00484	1.02685	0.952043	5.07037	3.15595	Yes	Yes	Yes	Yes	Yes	Yes
O60841	EIF5B	0.964201	0.947574	1.03377	0.997326	1.00375	1.05338	3.80255	2.46008	Yes	Yes	Yes	Yes	Yes	Yes
O60858	TRIM13	0.782626	0.932099	1.08168	0.89476	1.29084	1.01799	13.0979	15.4982	Yes	Yes	Yes	Yes	Yes	No
O60869	EDF1	1.07262	0.902697	1.17085	0.961143	0.962318	0.93037	10.5624	1.55485	Yes	Yes	Yes	Yes	Yes	Yes
O60870	KIN	0.946383	1.03452	0.988777	0.937209	0.967811	1.1253	3.63582	8.15813	Yes	Yes	Yes	Yes	Yes	Yes
O60879	DIAPH2	1.03854	1.13837	1.2116	0.882205	0.818759	0.910523	6.27994	4.40746	Yes	Yes	Yes	Yes	Yes	Yes
O60884	DNAJA2	0.978031	1.00031	0.972276	0.976523	1.02322	1.04964	1.22894	2.97416	Yes	Yes	Yes	Yes	Yes	Yes
O60885	BRD4	1.08116	0.985032	1.01549	0.989342	0.958778	0.970195	3.90481	1.29632	Yes	Yes	Yes	Yes	Yes	Yes
O60888	CUTA	0.962299	1.01224	1.09649	0.96484	0.998523	0.965607	5.40983	1.60815	Yes	Yes	Yes	Yes	Yes	Yes
O60907	TBL1X	1.14292	1.03987	0.960196	0.872387	1.07919	0.905432	7.13984	9.5248	Yes	Yes	Yes	Yes	Yes	Yes
O60911	CTSV	1.27913	1.10308	1.32551	0.712542	0.852233	0.727508	7.75231	8.19563	Yes	Yes	Yes	Yes	Yes	Yes
O60921	HUS1	1.14312	0.847294	1.08629	1.04684	1.1116	0.764855	12.4981	15.4483	Yes	Yes	Yes	Yes	Yes	Yes
O60925	PFDN1	1.04436	1.03026	1.06971	0.996378	0.860766	0.99853	1.55757	6.76982	Yes	Yes	Yes	Yes	Yes	Yes
O60927	PPP1R11	1.01655	1.01434	1.24165	0.853266	0.929133	0.945057	9.77567	4.40501	Yes	Yes	Yes	Yes	Yes	Yes
O60930	RNASEH1	0.897125	1.38362	0.96462	0.717737	1.19397	0.84293	19.8928	21.9532	Yes	Yes	Yes	Yes	Yes	Yes
O60934	NBN	0.993187	0.966457	0.997906	0.995818	0.994548	1.05208	1.40466	2.6454	Yes	Yes	Yes	Yes	Yes	Yes
O60936	NOL3	0.973925	1.08013	0.947027	1.15783	0.969177	0.871915	5.74433	11.8736	Yes	Yes	Yes	Yes	Yes	Yes
O60941	DTNB	0.914626	0.971799	1.0238	0.995991	1.03201	1.06178	4.59606	2.61159	Yes	Yes	Yes	Yes	Yes	Yes
O60942	RNGTT	0.990486	0.894383	0.930119	1.06363	1.07189	1.04949	4.22678	0.871522	Yes	Yes	Yes	Yes	Yes	Yes
O75027	ABCB7	0.967253	0.951694	0.937725	0.99854	1.08666	1.05813	1.26657	3.50378	Yes	Yes	Yes	Yes	Yes	Yes
O75030	MITF	0.957657	1.11377	1.13307	0.836046	1.06496	0.894494	7.35261	10.4215	Yes	Yes	Yes	Yes	Yes	Yes
O75044	SRGAP2	0.948292	1.02666	1.03471	1.00943	0.972151	1.00876	3.88532	1.74747	Yes	Yes	Yes	Yes	Yes	Yes
O75054	IGSF3	0.812164	1.02985	1.3172	0.6847	0.941387	1.21469	19.641	22.8533	Yes	Yes	Yes	Yes	Yes	Yes
O75061	DNAJC6	0.90623	0.996785	1.63997	0.485619	1.04829	0.923099	27.6584	29.4524	Yes	Yes	Yes	Yes	Yes	Yes
O75063	FAM20B	1.0233	1.08079	1.16798	0.86479	0.921889	0.941253	5.45355	3.56953	Yes	Yes	Yes	Yes	Yes	Yes
O75071	EFCAB14	0.945405	1.01566	0.950316	1.05962	1.08205	0.946953	3.29975	5.74156	Yes	Yes	Yes	Yes	Yes	Yes
O75083	WDR1	0.981656	0.975851	0.996384	1.00625	1.03971	1.00014	0.87771	1.71279	Yes	Yes	Yes	Yes	Yes	Yes
O75110	ATP9A	0.956338	0.973564	0.976011	1.02854	1.04174	1.02381	0.903792	0.735782	Yes	Yes	Yes	Yes	Yes	Yes
O75113	N4BP1	1.04135	0.7955	0.946653	1.07081	1.14171	1.00397	10.9122	5.24525	Yes	Yes	Yes	Yes	Yes	Yes
O75116	ROCK2	0.93449	0.954089	0.989514	1.04767	1.01853	1.05571	2.37356	1.5352	Yes	Yes	Yes	Yes	Yes	Yes
O75122	CLASP2	1.04346	0.997475	1.10027	0.962144	0.922065	0.974594	4.01517	2.3519	Yes	Yes	Yes	Yes	Yes	Yes
O75127	PTCD1	1.26533	1.06731	1.12459	0.861988	0.733089	0.947697	7.2196	10.4063	Yes	Yes	Yes	Yes	Yes	Yes
O75131	CPNE3	0.937621	0.999618	1.06467	1.01898	0.998137	0.980968	5.18405	1.55541	Yes	Yes	Yes	Yes	Yes	Yes
O75140	DEPDC5	0.670228	0.944991	1.0974	1.0888	1.04175	1.15682	19.5489	4.31073	Yes	Yes	Yes	Yes	Yes	Yes
O75143	ATG13	1.10264	1.08861	1.15671	0.855459	0.894062	0.902518	2.63081	2.31713	Yes	Yes	Yes	Yes	Yes	Yes
O75146	HIP1R	1.01236	1.04031	0.983776	0.94711	0.996138	1.02031	2.28036	3.08268	Yes	Yes	Yes	Yes	Yes	Yes
O75147	OBSL1	0.867935	0.859348	0.84216	1.13706	1.13551	1.15799	1.25118	0.896366	Yes	Yes	Yes	Yes	Yes	Yes
O75150	RNF40	0.982682	0.971926	0.9453	1.01288	1.04142	1.04579	1.62551	1.41211	Yes	Yes	Yes	Yes	Yes	Yes
O75151	PHF2	1.01041	0.96915	0.879028	1.16926	0.962538	1.00962	5.75721	8.44814	Yes	Yes	Yes	Yes	Yes	Yes
O75152	ZC3H11A	0.897835	0.835514	0.884257	1.1326	1.09722	1.15258	3.06676	2.03036	Yes	Yes	Yes	Yes	Yes	Yes
O75153	CLUH	1.10327	1.0095	1.06514	0.925276	0.942292	0.954523	3.63489	1.27489	Yes	Yes	Yes	Yes	Yes	Yes
O75155	CAND2	0.867626	0.99189	0.972515	1.09475	0.980615	1.0926	5.78255	5.04788	Yes	Yes	Yes	Yes	Yes	Yes
O75157	TSC22D2	0.942414	0.926449	1.07316	0.971048	0.928642	1.15829	6.70151	9.78836	Yes	Yes	Yes	Yes	Yes	Yes
O75164	KDM4A	1.28206	1.36245	1.27861	0.76891	0.753531	0.554435	2.96207	14.1099	Yes	Yes	Yes	Yes	Yes	Yes
O75165	DNAJC13	0.977789	1.01774	1.02694	1.00556	0.991776	0.980194	2.11769	1.04473	Yes	Yes	Yes	Yes	Yes	Yes
O75167	PHACTR2	0.658191	0.951125	1.3415	1.11335	0.928986	1.00686	28.4568	7.43479	Yes	Yes	Yes	Yes	Yes	Yes
O75170	PPP6R2	1.03262	1.10954	1.05776	1.00091	0.987623	0.811545	3.00207	9.24694	Yes	Yes	Yes	Yes	Yes	Yes
O75175	CNOT3	1.06115	0.991517	1.02776	0.953204	0.971051	0.99532	2.76942	1.77358	Yes	Yes	Yes	Yes	Yes	Yes
O75179	ANKRD17	0.937567	0.966231	1.05225	1.00711	0.959295	1.07755	4.94567	4.78685	Yes	Yes	Yes	Yes	Yes	Yes
O75182	SIN3B	0.982837	0.904004	0.953222	1.0566	1.0293	1.07404	3.43445	1.74804	Yes	Yes	Yes	Yes	Yes	Yes
O75190	DNAJB6	0.959158	1.01816	1.09058	0.943443	1.01323	0.975425	5.25558	2.91862	Yes	Yes	Yes	Yes	Yes	Yes
O75191	XYLB	0.930945	1.10492	1.06798	0.925832	1.06798	0.902342	7.23374	7.58019	Yes	Yes	Yes	Yes	Yes	Yes
O75204	TMEM127	0.848384	1.05804	1.03909	1.1873	0.871297	0.995887	9.64338	12.7648	Yes	No	Yes	Yes	Yes	No
O75208	COQ9	0.987056	0.710911	0.932006	1.22131	1.11542	1.03329	13.6126	6.85145	Yes	Yes	Yes	Yes	Yes	Yes
O75223	GGCT	1.07253	1.10597	1.18658	0.889253	0.848113	0.897558	4.26798	2.46143	Yes	Yes	Yes	Yes	Yes	Yes
O75251	NDUFS7	1.07969	1.05295	1.05042	0.968619	0.897972	0.950352	1.24789	3.18871	Yes	Yes	Yes	Yes	Yes	Yes
O75298	RTN2	0.827646	0.917471	0.81314	1.0688	1.16753	1.20541	5.41127	5.01966	Yes	Yes	Yes	Yes	Yes	Yes
O75306	NDUFS2	0.987618	0.924541	1.0143	1.01	1.04786	1.01568	3.85804	1.62735	Yes	Yes	Yes	Yes	Yes	Yes
O75312	ZPR1	1.09659	1.09611	1.19661	0.831887	0.878259	0.900538	4.18345	3.28609	Yes	Yes	Yes	Yes	Yes	Yes
O75319	DUSP11	1.32763	0.875553	0.730894	0.891834	1.26476	0.909323	25.9876	16.8132	Yes	Yes	Yes	Yes	Yes	Yes
O75323	NIPSNAP2	0.995774	1.03116	0.976517	0.986867	1.01467	0.995015	2.26036	1.16822	Yes	Yes	Yes	Yes	Yes	Yes
O75326	SEMA7A	1.20971	1.09352	0.63634	1.19187	0.68042	1.18814	25.2578	23.5483	Yes	Yes	Yes	Yes	Yes	Yes
O75330	HMMR	1.01279	0.883172	0.847045	1.12376	1.04608	1.08715	7.78321	2.92296	Yes	Yes	Yes	Yes	Yes	Yes
O75335	PPFIA4	0.924937	0.93803	0.832461	1.05925	1.07099	1.17433	5.22942	4.69378	Yes	Yes	Yes	Yes	Yes	Yes
O75340	PDCD6	1.06646	1.02245	0.926074	1.01163	1.00306	0.97033	5.83351	1.78843	Yes	Yes	Yes	Yes	Yes	Yes
O75347	TBCA	1.03272	1.14229	1.03172	0.90498	0.923962	0.964328	4.85445	2.65791	Yes	Yes	Yes	Yes	Yes	Yes
O75348	ATP6V1G1	0.961047	0.989176	0.997492	1.03422	0.93909	1.07898	1.58706	5.73309	Yes	Yes	Yes	Yes	Yes	Yes
O75351	VPS4B	1.09568	1.06322	1.11826	0.877107	0.908616	0.937117	2.06777	2.70038	Yes	Yes	Yes	Yes	Yes	Yes
O75352	MPDU1	0.998548	1.02662	0.883286	0.979099	1.07844	1.03401	6.39721	3.94264	Yes	Yes	Yes	Yes	Yes	Yes
O75354	ENTPD6	1.18863	0.854519	1.37216	0.812315	0.72364	1.04873	18.8229	15.9258	Yes	Yes	Yes	Yes	Yes	Yes
O75356	ENTPD5	0.919469	0.819543	1.05191	0.893804	1.25093	1.06434	10.2301	13.6344	Yes	Yes	Yes	Yes	Yes	Yes
O75362	ZNF217	1.18735	1.24885	1.02647	0.758645	0.980571	0.798105	8.12316	11.4295	Yes	Yes	Yes	Yes	Yes	Yes
O75367	MACROH2A1	0.957707	0.777355	0.97179	1.13369	1.1343	1.02516	9.81119	4.67395	Yes	Yes	Yes	Yes	Yes	Yes
O75368	SH3BGRL	0.858093	0.907149	1.01959	1.06014	1.0728	1.08222	7.28266	0.844028	Yes	Yes	Yes	Yes	Yes	Yes
O75369	FLNB	0.985525	1.01091	1.01891	1.01071	0.986036	0.987913	1.41586	1.1274	Yes	Yes	Yes	Yes	Yes	Yes
O75376	NCOR1	1.06081	1.02475	1.06227	0.995941	0.94986	0.906363	1.65375	3.84711	Yes	Yes	Yes	Yes	Yes	Yes
O75379	VAMP4	0.989815	1.11994	0.857272	0.871012	1.23084	0.931118	10.8428	15.5672	Yes	Yes	Yes	Yes	Yes	Yes
O75380	NDUFS6	1.12835	0.729371	0.877651	1.1985	0.9968	1.06933	18.059	7.66553	Yes	Yes	Yes	Yes	Yes	Yes
O75381	PEX14	0.975778	0.978428	0.944784	1.07316	1.06879	0.959057	1.58057	5.10701	Yes	Yes	Yes	Yes	Yes	Yes
O75382	TRIM3	0.931952	0.97155	0.912436	1.10464	0.999635	1.07979	2.62004	4.22152	Yes	Yes	Yes	Yes	Yes	Yes
O75385	ULK1	1.26818	1.14301	0.949481	0.883974	0.795545	0.959813	11.7033	7.6301	Yes	Yes	Yes	Yes	Yes	Yes
O75386	TULP3	0.917387	0.937847	0.858904	1.11948	1.0017	1.16468	3.69748	6.27243	Yes	Yes	Yes	Yes	Yes	Yes
O75390	CS	0.985143	0.941221	0.969206	1.03505	1.02659	1.04279	1.88095	0.639511	Yes	Yes	Yes	Yes	Yes	Yes
O75391	SPAG7	0.972127	0.859159	0.883572	1.20407	0.984257	1.09682	5.36315	8.19565	Yes	Yes	Yes	Yes	Yes	Yes
O75394	MRPL33	1.03962	1.04756	0.965488	0.980879	0.967647	0.9988	3.63238	1.29943	Yes	Yes	Yes	Yes	Yes	Yes
O75396	SEC22B	1.00388	0.979603	0.990833	1.02319	1.02427	0.978233	1.00047	2.12684	Yes	Yes	Yes	Yes	Yes	Yes
O75400	PRPF40A	1.01526	0.949105	1.06493	1.02436	0.938237	1.00811	4.69848	3.77323	Yes	Yes	Yes	Yes	Yes	Yes
O75410	TACC1	0.998455	0.977801	0.989298	1.02179	0.984201	1.02846	0.854811	1.92605	Yes	Yes	Yes	Yes	Yes	Yes
O75414	NME6	1.07783	1.05517	1.07844	0.848301	1.00369	0.936571	1.01163	6.84571	Yes	Yes	Yes	Yes	Yes	Yes
O75419	CDC45	0.929816	0.98856	0.880261	1.16181	0.989548	1.05	4.74508	6.6873	Yes	Yes	Yes	Yes	Yes	Yes
O75420	GIGYF1	1.06826	1.0996	1.10014	0.922611	0.930489	0.878905	1.36792	2.49146	Yes	Yes	Yes	Yes	Yes	Yes
O75427	LRCH4	0.968199	0.993318	0.942519	1.05841	1.04058	0.996978	2.14244	2.50035	Yes	Yes	Yes	Yes	Yes	Yes
O75431	MTX2	0.973381	0.947654	0.980344	0.995499	1.08539	1.01773	1.45375	3.70132	Yes	Yes	Yes	Yes	Yes	Yes
O75436	VPS26A	1.06454	1.00162	1.07533	0.967805	0.942681	0.948024	3.10395	1.13415	Yes	Yes	Yes	Yes	Yes	Yes
O75438	NDUFB1	1.0851	0.982755	0.954047	1.0017	1.09345	0.882944	5.58382	8.68092	Yes	Yes	Yes	Yes	Yes	Yes
O75439	PMPCB	1.06646	0.923376	0.981806	0.962689	1.02229	1.04337	5.93021	3.38471	Yes	Yes	Yes	Yes	Yes	Yes
O75446	SAP30	1.07101	1.07538	1.08822	0.931983	0.81903	1.01437	0.677358	8.6866	Yes	Yes	Yes	Yes	Yes	Yes
O75448	MED24	0.935404	1.01837	1.08831	0.96046	0.964697	1.03276	6.16356	3.36002	Yes	Yes	Yes	Yes	Yes	Yes
O75449	KATNA1	1.1901	0.980198	0.890759	0.984213	1.00139	0.953336	12.296	2.02947	Yes	Yes	Yes	Yes	Yes	Yes
O75462	CRLF1	1.06486	1.00498	1.0694	0.960827	0.866049	1.03387	2.80544	7.20484	Yes	Yes	Yes	Yes	Yes	Yes
O75475	PSIP1	0.858908	0.948253	0.868611	1.0668	1.15586	1.10157	4.48774	3.30746	Yes	Yes	Yes	Yes	Yes	Yes
O75477	ERLIN1	1.02045	0.939853	1.01097	0.991337	0.999625	1.03777	3.6316	2.00264	Yes	Yes	Yes	Yes	Yes	Yes
O75489	NDUFS3	1.05107	0.990247	1.03073	0.982609	0.954594	0.990755	2.46867	1.58685	Yes	Yes	Yes	Yes	Yes	Yes
O75494	SRSF10	0.956289	0.893473	0.879542	1.06265	1.05262	1.15543	3.66946	4.24516	Yes	Yes	Yes	Yes	Yes	Yes
O75496	GMNN	1.23317	0.914183	0.986845	0.954451	0.908919	1.00244	13.0661	3.99702	Yes	Yes	Yes	Yes	Yes	Yes
O75503	CLN5	1.38094	1.15226	1.04248	0.755451	0.842591	0.826282	11.8292	4.68068	Yes	Yes	Yes	Yes	Yes	Yes
O75506	HSBP1	0.894662	1.40814	1.21935	0.89363	0.785349	0.798867	18.0623	5.8327	Yes	Yes	Yes	Yes	Yes	Yes
O75508	CLDN11	0.877591	1.12648	0.9596	0.922771	1.12555	0.98801	10.483	8.35068	Yes	Yes	Yes	Yes	Yes	Yes
O75521	ECI2	0.990022	0.981616	0.962371	1.04691	1.00428	1.01481	1.18342	1.77402	Yes	Yes	Yes	Yes	Yes	Yes
O75525	KHDRBS3	1.1668	0.950504	1.0568	0.774512	1.02697	1.02441	8.34616	12.5708	Yes	Yes	Yes	Yes	Yes	Yes
O75528	TADA3	1.17703	0.941075	1.07007	0.972027	0.829354	1.01044	9.07752	8.31191	Yes	Yes	Yes	Yes	Yes	Yes
O75529	TAF5L	1.08477	1.051	0.891385	1.11943	0.935958	0.91747	8.35789	9.19904	Yes	Yes	Yes	Yes	Yes	Yes
O75530	EED	1.08661	0.963514	0.980357	1.01331	0.90916	1.04705	5.39477	5.92895	Yes	Yes	Yes	Yes	Yes	Yes
O75531	BANF1	0.977693	1.14392	0.858147	0.999507	1.02762	0.993109	11.798	1.48914	Yes	Yes	Yes	Yes	Yes	Yes
O75533	SF3B1	0.980783	0.978496	0.96598	1.02644	1.01895	1.02936	0.667258	0.427819	Yes	Yes	Yes	Yes	Yes	Yes
O75534	CSDE1	1.01998	1.01073	1.0659	0.95901	0.944548	0.999828	2.33699	2.41864	Yes	Yes	Yes	Yes	Yes	Yes
O75554	WBP4	1.15836	1.07222	1.05056	0.937349	0.871741	0.90977	4.25699	2.96787	Yes	Yes	Yes	Yes	Yes	Yes
O75558	STX11	1.06655	0.90776	0.734906	1.18136	1.11983	0.989599	14.9972	7.28774	Yes	Yes	Yes	Yes	Yes	Yes
O75569	PRKRA	0.966712	0.911845	1.04058	1.04419	1.03156	1.00512	5.42093	1.58518	Yes	Yes	Yes	Yes	Yes	Yes
O75570	MTRF1	1.1306	0.965496	1.06932	1.24132	0.886676	0.706592	6.45843	23.5107	Yes	Yes	Yes	Yes	Yes	Yes
O75582	RPS6KA5	0.894344	1.51827	0.919179	0.955816	0.855066	0.857328	25.9721	5.28108	Yes	Yes	Yes	Yes	Yes	Yes
O75586	MED6	0.928762	0.843091	1.01719	1.12132	0.930371	1.15926	7.6454	9.35827	Yes	Yes	Yes	Yes	Yes	Yes
O75592	MYCBP2	1.1181	1.09719	1.08301	0.916233	0.92577	0.85969	1.31096	3.23838	Yes	Yes	Yes	Yes	Yes	Yes
O75600	GCAT	0.94771	1.13104	0.944086	0.933814	0.98786	1.05549	8.66292	5.01592	Yes	Yes	Yes	Yes	Yes	Yes
O75607	NPM3	0.956664	0.883978	1.20115	0.985291	1.08314	0.889784	13.3804	8.00527	Yes	Yes	Yes	Yes	Yes	Yes
O75608	LYPLA1	1.09281	1.09175	1.06852	0.837345	1.01262	0.896963	1.03366	7.94675	Yes	Yes	Yes	Yes	Yes	Yes
O75616	ERAL1	1.06383	1.07323	1.04853	0.968988	0.840533	1.00488	0.95852	7.52051	Yes	Yes	Yes	Yes	Yes	Yes
O75629	CREG1	0.948771	1.19065	0.766472	0.759832	1.27954	1.05473	17.9365	20.6341	Yes	Yes	Yes	Yes	Yes	Yes
O75635	SERPINB7	0.949202	1.11907	0.967004	0.782812	0.925154	1.25676	7.53427	20.0926	Yes	Yes	Yes	Yes	Yes	Yes
O75643	SNRNP200	0.998678	1.00031	1.0063	0.997956	0.991522	1.00524	0.327046	0.561409	Yes	Yes	Yes	Yes	Yes	Yes
O75648	TRMU	1.08001	1.15597	0.91189	0.794323	1.04654	1.01126	9.71945	11.7298	Yes	Yes	Yes	Yes	Yes	Yes
O75663	TIPRL	1.04162	1.02809	1.10147	0.987377	0.912974	0.928482	3.01639	3.39896	Yes	Yes	Yes	Yes	Yes	Yes
O75665	OFD1	1.21537	1.16382	1.41007	0.959459	0.561559	0.689723	8.39562	22.5038	Yes	Yes	Yes	Yes	Yes	Yes
O75674	TOM1L1	1.06986	1.02369	1.14844	0.883506	0.932569	0.94194	4.76531	2.78728	Yes	Yes	Yes	Yes	Yes	Yes
O75676	RPS6KA4	0.956256	0.988716	0.918677	1.02284	1.09427	1.01923	2.99815	3.3053	Yes	Yes	Yes	Yes	Yes	Yes
O75683	SURF6	1.00925	0.976975	0.960745	1.04521	1.01006	0.997757	2.05215	1.97596	Yes	Yes	Yes	Yes	Yes	Yes
O75688	PPM1B	0.975679	1.02914	1.15195	0.947693	0.983232	0.912307	7.01295	3.05515	Yes	Yes	Yes	Yes	Yes	Yes
O75691	UTP20	1.10787	1.04354	1.08652	0.932387	0.947848	0.881833	2.47884	3.06198	Yes	Yes	Yes	Yes	Yes	Yes
O75694	NUP155	0.993544	0.971151	0.933304	1.02317	1.05445	1.02439	2.5736	1.39902	Yes	Yes	Yes	Yes	Yes	Yes
O75695	RP2	0.928079	0.854207	0.881735	1.13363	1.09448	1.10787	3.43266	1.46104	Yes	Yes	Yes	Yes	Yes	Yes
O75716	STK16	1.31162	0.913765	1.15307	1.14119	0.589435	0.890916	14.5216	25.8142	Yes	Yes	Yes	Yes	Yes	Yes
O75717	WDHD1	1.17518	1.14474	1.03825	0.925867	0.867089	0.848877	5.24436	3.73073	Yes	Yes	Yes	Yes	Yes	Yes
O75718	CRTAP	0.990306	0.867595	0.891672	1.11061	1.08363	1.05619	5.79248	2.05045	Yes	Yes	Yes	Yes	Yes	Yes
O75746	SLC25A12	1.03636	1.07536	1.07453	0.949301	0.919861	0.944595	1.71286	1.37673	Yes	Yes	Yes	Yes	Yes	Yes
O75752	B3GALNT1	1.05255	1.40013	1.0562	0.869771	0.862222	0.759133	13.9357	6.07797	Yes	Yes	Yes	Yes	Yes	Yes
O75762	TRPA1	0.756656	0.784352	0.993808	1.5573	1.0061	0.90178	12.5301	24.899	Yes	Yes	No	Yes	Yes	Yes
O75781	PALM	0.744983	0.88773	0.937515	1.15693	1.119	1.15385	9.52422	1.50435	Yes	Yes	Yes	Yes	Yes	Yes
O75787	ATP6AP2	1.03347	0.988132	0.941348	1.05328	1.05602	0.927749	3.8081	5.91024	Yes	Yes	Yes	Yes	Yes	Yes
O75792	RNASEH2A	0.983266	0.832909	1.12765	1.03779	1.08305	0.935341	12.263	6.06548	Yes	Yes	Yes	Yes	Yes	Yes
O75794	CDC123	1.00125	1.10541	1.08783	0.99065	0.921013	0.893846	4.27553	4.35946	Yes	Yes	Yes	Yes	Yes	Yes
O75808	CAPN15	0.625629	0.674167	1.14112	1.1333	1.07946	1.34632	28.5643	9.71241	Yes	Yes	Yes	Yes	Yes	Yes
O75815	BCAR3	1.04806	0.997065	0.747069	1.10122	1.21509	0.89149	14.1317	12.5346	Yes	Yes	Yes	Yes	Yes	Yes
O75817	POP7	0.962835	1.13791	0.858261	1.12512	0.992274	0.923598	11.6967	8.25241	Yes	Yes	Yes	Yes	Yes	Yes
O75818	RPP40	1.17822	1.12786	1.02875	0.810477	0.948784	0.905902	5.58567	6.50684	Yes	Yes	Yes	Yes	Yes	Yes
O75820	ZNF189	1.00574	1.00134	0.736029	0.752855	1.21445	1.28958	13.793	21.8581	Yes	Yes	Yes	Yes	Yes	Yes
O75821	EIF3G	0.981291	0.904997	1.0048	1.04053	0.99113	1.07725	4.42066	3.40479	Yes	Yes	Yes	Yes	Yes	Yes
O75822	EIF3J	1.01962	1.03086	1.05541	0.937404	1.00071	0.955998	1.44361	2.75419	Yes	Yes	Yes	Yes	Yes	Yes
O75828	CBR3	1.04766	1.05909	1.21448	0.928354	0.948571	0.801847	6.87301	7.27138	Yes	Yes	Yes	Yes	Yes	Yes
O75832	PSMD10	1.03923	0.946178	1.04005	0.990874	1.06217	0.921498	4.36888	5.79226	Yes	Yes	Yes	Yes	Yes	Yes
O75843	AP1G2	1.079	0.879249	0.98268	1.02582	1.08117	0.952083	8.32028	5.1856	Yes	Yes	Yes	Yes	Yes	Yes
O75844	ZMPSTE24	1.00123	0.924548	0.954305	1.00207	1.06729	1.05055	3.28809	2.65935	Yes	Yes	Yes	Yes	Yes	Yes
O75845	SC5D	1.29247	1.10009	0.973799	0.937356	1.02277	0.673515	11.6766	16.9336	Yes	Yes	Yes	Yes	Yes	Yes
O75864	PPP1R37	1.16375	0.963192	0.811046	1.0416	1.13549	0.884926	14.7489	10.1265	Yes	Yes	Yes	Yes	Yes	Yes
O75865	TRAPPC6A	0.937162	1.19132	0.998917	1.03048	1.26557	0.576553	10.3823	29.8662	Yes	Yes	Yes	Yes	Yes	Yes
O75874	IDH1	1.09682	1.06535	1.04281	0.906407	0.959532	0.929082	2.07315	2.33615	Yes	Yes	Yes	Yes	Yes	Yes
O75879	GATB	0.891739	1.08552	1.06165	1.0202	0.964673	0.976221	8.51708	2.42353	Yes	Yes	Yes	Yes	Yes	Yes
O75880	SCO1	1.22849	1.36537	1.10933	0.859582	0.888962	0.548272	8.47471	20.1338	Yes	Yes	Yes	Yes	Yes	Yes
O75882	ATRN	1.12537	1.0461	0.988584	0.933793	0.899105	1.00705	5.32365	4.75339	Yes	Yes	Yes	Yes	Yes	Yes
O75884	RBBP9	0.875499	1.00307	1.19931	1.06494	0.928869	0.928314	12.9814	6.59871	Yes	Yes	Yes	Yes	Yes	Yes
O75886	STAM2	0.831242	0.973257	0.993143	1.08593	0.987099	1.12933	7.7307	5.57554	Yes	Yes	Yes	Yes	Yes	Yes
O75891	ALDH1L1	1.57769	1.3086	1.46802	0.699412	0.702093	0.244191	7.61178	39.2347	Yes	No	Yes	Yes	Yes	Yes
O75896	TUSC2	1.07523	0.888288	1.0067	0.914836	0.99878	1.11617	7.79935	8.17583	Yes	Yes	Yes	Yes	Yes	Yes
O75907	DGAT1	0.891598	0.744237	0.725848	1.03762	1.24767	1.35303	9.42319	10.8106	Yes	Yes	Yes	Yes	Yes	Yes
O75909	CCNK	1.04132	0.889733	0.92795	1.04078	1.10214	0.998077	6.75452	4.07931	Yes	Yes	Yes	Yes	Yes	Yes
O75911	DHRS3	0.81744	0.829144	1.0177	1.02737	1.31384	0.994509	10.3331	12.8982	Yes	Yes	Yes	Yes	Yes	Yes
O75915	ARL6IP5	0.98136	0.892615	0.960186	1.06906	1.04823	1.04854	4.0059	0.923771	Yes	Yes	Yes	Yes	Yes	Yes
O75925	PIAS1	1.06477	0.888459	1.12074	0.902251	1.00311	1.02067	9.65989	5.34973	Yes	Yes	Yes	Yes	Yes	Yes
O75928	PIAS2	0.767826	1.53983	1.07776	1.04348	1.03467	0.536425	28.1091	27.1913	Yes	Yes	Yes	Yes	Yes	Yes
O75934	BCAS2	0.997935	1.02673	1.04405	0.960087	0.982921	0.988278	1.85927	1.25107	Yes	Yes	Yes	Yes	Yes	Yes
O75935	DCTN3	0.943966	1.00961	1.03809	0.978317	1.08103	0.948984	3.95226	5.64565	Yes	Yes	Yes	Yes	Yes	Yes
O75937	DNAJC8	1.10518	0.962905	0.951685	0.929841	1.01105	1.03934	6.94068	4.67178	Yes	Yes	Yes	Yes	Yes	Yes
O75940	SMNDC1	0.879933	0.977812	1.0724	0.92216	1.02349	1.12421	8.04522	8.06086	Yes	Yes	Yes	Yes	Yes	Yes
O75943	RAD17	1.03713	1.08325	0.959714	0.992807	1.04311	0.883987	4.9645	6.82316	Yes	Yes	Yes	Yes	Yes	Yes
O75947	ATP5PD	1.04949	0.917645	1.03299	1.01933	0.999404	0.981136	5.86498	1.55984	Yes	Yes	Yes	Yes	Yes	Yes
O75953	DNAJB5	0.795606	1.08512	0.933047	1.07192	0.948021	1.16629	12.6068	8.41555	Yes	Yes	Yes	Yes	Yes	Yes
O75954	TSPAN9	0.819229	1.09872	0.752062	1.2147	1.10298	1.01231	16.8662	7.45719	Yes	Yes	Yes	Yes	Yes	Yes
O75955	FLOT1	0.987105	1.00554	0.992656	1.02526	1.02786	0.96158	0.775974	3.05007	Yes	Yes	Yes	Yes	Yes	Yes
O75962	TRIO	0.83126	0.939878	0.925574	1.17933	1.06785	1.05612	5.36059	5.04253	Yes	Yes	Yes	Yes	Yes	Yes
O75964	ATP5MG	0.965282	0.954319	0.974074	1.01512	1.07006	1.02114	0.837821	2.37628	Yes	Yes	Yes	Yes	Yes	Yes
O75970	MPDZ	1.00533	1.00663	1.00161	1.03214	1.05211	0.90217	0.211586	6.67806	Yes	Yes	Yes	Yes	Yes	Yes
O75976	CPD	1.09912	1.10255	1.08886	0.896397	0.928057	0.885008	0.530175	2.01653	Yes	Yes	Yes	Yes	Yes	Yes
O76003	GLRX3	0.971931	1.01611	1.09378	0.951105	0.977935	0.989138	4.9028	1.6405	Yes	Yes	Yes	Yes	Yes	Yes
O76021	RSL1D1	1.0837	1.02845	0.98242	0.93918	0.997418	0.968841	4.01375	2.45509	Yes	Yes	Yes	Yes	Yes	Yes
O76024	WFS1	0.925697	0.946781	0.889394	1.10296	1.1133	1.02187	2.57443	3.78761	Yes	Yes	Yes	Yes	Yes	Yes
O76031	CLPX	0.928877	0.938724	0.972342	1.02686	1.06625	1.06695	1.96566	1.7788	Yes	Yes	Yes	Yes	Yes	Yes
O76054	SEC14L2	0.922432	1.07284	1.07319	0.990661	0.996799	0.944069	6.94038	2.40942	Yes	Yes	Yes	Yes	Yes	Yes
O76062	TM7SF2	0.750866	0.713435	0.833655	1.18739	1.24919	1.26546	6.55764	2.72517	Yes	Yes	Yes	Yes	Yes	Yes
O76070	SNCG	0.661062	0.951524	0.953787	1.17684	1.06035	1.19644	16.0688	5.24818	Yes	Yes	Yes	Yes	Yes	Yes
O76071	CIAO1	0.922483	0.87067	1.00573	1.10392	1.07042	1.02679	5.96292	2.95958	Yes	Yes	Yes	Yes	Yes	Yes
O76074	PDE5A	0.794152	0.914561	0.894001	1.2141	1.19095	0.99224	6.06168	8.79336	Yes	Yes	Yes	Yes	Yes	Yes
O76075	DFFB	1.05647	1.07139	1.0389	0.87601	1.01787	0.939361	1.25782	6.14402	Yes	Yes	Yes	Yes	Yes	Yes
O76080	ZFAND5	1.32713	1.04877	1.35636	0.660082	0.72651	0.88114	11.1426	12.2514	Yes	Yes	Yes	Yes	Yes	Yes
O76094	SRP72	1.023	1.01585	1.07041	0.956293	0.960394	0.974052	2.33571	0.787883	Yes	Yes	Yes	Yes	Yes	Yes
O76095	JTB	0.989192	1.04482	1.00161	1.02447	0.993021	0.946895	2.35599	3.22402	Yes	Yes	Yes	Yes	Yes	Yes
O94760	DDAH1	0.99525	1.00368	0.999258	1.03191	0.958877	1.01102	0.344592	3.06934	Yes	Yes	Yes	Yes	Yes	Yes
O94761	RECQL4	0.860462	0.74699	0.721465	1.27441	1.19889	1.19779	7.78214	2.93064	Yes	Yes	Yes	Yes	Yes	Yes
O94762	RECQL5	1.04669	0.969508	1.21088	0.840736	0.90906	1.02312	9.35695	8.13959	Yes	Yes	Yes	Yes	Yes	Yes
O94763	URI1	1.08222	1.06883	1.06617	0.879833	0.922358	0.98058	0.654864	4.45196	Yes	Yes	Yes	Yes	Yes	Yes
O94766	B3GAT3	1.08711	1.11195	1.02842	0.921159	1.01581	0.83555	3.25557	7.96639	Yes	Yes	Yes	Yes	Yes	Yes
O94768	STK17B	1.15506	1.13433	1.00004	1.02481	0.823236	0.862534	6.26691	9.65637	Yes	Yes	Yes	Yes	Yes	Yes
O94776	MTA2	1.04963	1.00004	1.01742	0.949857	0.99685	0.986208	2.00966	2.05794	Yes	Yes	Yes	Yes	Yes	Yes
O94804	STK10	0.897452	1.00495	0.992971	1.03576	0.983696	1.08517	4.98381	4.00347	Yes	Yes	Yes	Yes	Yes	Yes
O94808	GFPT2	0.978239	1.03348	1.00823	0.95799	1.02121	1.00085	2.24324	2.65241	Yes	Yes	Yes	Yes	Yes	Yes
O94811	TPPP	1.17619	0.935259	1.15901	1.09115	0.649479	0.988912	10.0675	20.7486	Yes	Yes	Yes	Yes	Yes	Yes
O94817	ATG12	1.00287	0.969118	0.943925	1.1719	0.935994	0.9762	2.48431	10.0235	Yes	Yes	Yes	Yes	Yes	Yes
O94819	KBTBD11	0.948414	0.852336	1.60334	0.83524	0.962953	0.797721	29.4081	8.17355	Yes	Yes	Yes	Yes	Yes	Yes
O94822	LTN1	1.10851	1.09915	1.05749	0.91595	0.88367	0.935232	2.03773	2.3334	Yes	Yes	Yes	Yes	Yes	Yes
O94823	ATP10B	1.11231	0.855859	0.728143	0.923962	1.07108	1.30865	17.7734	14.392	Yes	Yes	Yes	Yes	Yes	Yes
O94826	TOMM70	0.990633	0.985698	1.0166	1.02395	1.01211	0.971011	1.35853	2.26329	Yes	Yes	Yes	Yes	Yes	Yes
O94829	IPO13	1.10348	1.04115	1.04863	0.942109	0.927289	0.937346	2.61058	0.660284	Yes	Yes	Yes	Yes	Yes	Yes
O94830	DDHD2	1.02543	1.0408	1.05706	1.05319	0.917567	0.905953	1.24073	6.97026	Yes	Yes	Yes	Yes	Yes	Yes
O94832	MYO1D	1.25682	1.25659	1.20648	0.750767	0.756364	0.772981	1.90959	1.24118	Yes	Yes	Yes	Yes	Yes	Yes
O94842	TOX4	1.05505	1.01596	0.991119	1.00599	0.958634	0.97325	2.57798	2.02188	Yes	Yes	Yes	Yes	Yes	Yes
O94851	MICAL2	1.10906	0.986793	1.01457	1.00737	0.978451	0.903755	5.04738	4.53246	Yes	Yes	Yes	Yes	Yes	Yes
O94855	SEC24D	0.974091	0.979514	0.978982	1.06722	0.985769	1.01442	0.249672	3.29949	Yes	Yes	Yes	Yes	Yes	Yes
O94864	SUPT7L	1.11745	0.968331	0.945342	0.920812	0.983078	1.06499	7.55092	5.96604	Yes	Yes	Yes	Yes	Yes	Yes
O94868	FCHSD2	1.0891	1.1416	1.00546	0.863802	0.89028	1.00976	5.19695	6.89186	Yes	Yes	Yes	Yes	Yes	Yes
O94874	UFL1	1.04876	0.995074	0.982177	1.03725	0.967737	0.969009	2.85833	3.27554	Yes	Yes	Yes	Yes	Yes	Yes
O94876	TMCC1	0.95228	0.807375	0.972663	1.04535	1.16329	1.05904	8.07944	4.83559	Yes	Yes	Yes	Yes	Yes	Yes
O94880	PHF14	1.14099	1.01895	1.04523	0.939721	0.854778	1.00033	4.90895	6.40801	Yes	Yes	Yes	Yes	Yes	Yes
O94885	SASH1	0.935696	1.02865	0.938168	1.03387	1.10504	0.958571	4.47029	5.79232	Yes	Yes	Yes	Yes	Yes	Yes
O94886	TMEM63A	0.88726	1.051	0.869975	1.1622	0.943774	1.08579	8.71372	8.50663	Yes	Yes	Yes	Yes	Yes	Yes
O94887	FARP2	0.963113	0.764388	0.858737	1.10532	1.22629	1.08215	9.41485	5.55392	Yes	Yes	Yes	Yes	Yes	Yes
O94888	UBXN7	0.979111	0.978732	0.965527	0.970899	1.04814	1.05759	0.648155	3.78645	Yes	Yes	Yes	Yes	Yes	Yes
O94889	KLHL18	1.0215	1.03992	1.08808	0.940226	0.956541	0.953735	2.67358	0.749598	Yes	Yes	Yes	Yes	Yes	Yes
O94901	SUN1	0.890646	0.998094	0.995888	1.07521	1.02491	1.01526	5.21449	2.53087	Yes	Yes	Yes	Yes	Yes	Yes
O94903	PLPBP	1.00904	1.04488	1.04133	0.94766	0.967417	0.989667	1.56265	1.77223	Yes	Yes	Yes	Yes	Yes	Yes
O94905	ERLIN2	0.928884	0.90346	0.942252	1.07157	1.10232	1.05151	1.73967	1.94362	Yes	Yes	Yes	Yes	Yes	Yes
O94906	PRPF6	1.01893	0.983444	1.04555	0.98775	0.972833	0.991492	2.50414	0.819094	Yes	Yes	Yes	Yes	Yes	Yes
O94913	PCF11	1.13461	1.02205	1.00335	0.962273	0.96624	0.911475	5.50389	2.63387	Yes	Yes	Yes	Yes	Yes	Yes
O94915	FRYL	1.0563	1.05494	1.06734	0.939039	0.90057	0.981819	0.524062	3.52856	Yes	Yes	Yes	Yes	Yes	Yes
O94916	NFAT5	1.04528	0.87749	0.841479	1.02108	1.06347	1.1512	9.63822	5.02389	Yes	Yes	Yes	Yes	Yes	Yes
O94919	ENDOD1	0.941408	0.893662	1.00135	1.0262	1.09838	1.03901	4.65982	2.98192	Yes	Yes	Yes	Yes	Yes	Yes
O94921	CDK14	1.22945	1.02969	0.495894	0.932407	1.02542	1.28714	33.7182	13.8841	Yes	Yes	Yes	Yes	No	Yes
O94923	GLCE	1.00359	1.04585	0.906544	1.06319	0.972145	1.00867	5.91892	3.687	Yes	Yes	Yes	Yes	Yes	Yes
O94925	GLS	1.22279	1.11263	1.1353	0.821168	0.836906	0.871209	4.10555	2.47808	Yes	Yes	Yes	Yes	Yes	Yes
O94927	HAUS5	1.00144	1.14933	1.15665	0.82859	0.990794	0.873201	6.48595	7.62283	Yes	Yes	Yes	Yes	Yes	Yes
O94929	ABLIM3	0.900073	1.04772	0.797255	1.476	0.846971	0.931975	11.2345	25.6836	Yes	Yes	Yes	Yes	Yes	Yes
O94952	FBXO21	0.845112	0.91041	0.989064	1.10055	1.22725	0.927608	6.43293	11.3179	Yes	Yes	Yes	Yes	Yes	Yes
O94953	KDM4B	1.05947	0.955863	1.01538	0.811714	1.04862	1.10895	4.20229	12.9612	Yes	Yes	Yes	Yes	Yes	Yes
O94964	SOGA1	1.05418	1.04708	1.1592	0.983746	0.860058	0.895736	4.717	5.69221	Yes	Yes	Yes	Yes	Yes	Yes
O94966	USP19	0.986914	1.06208	1.09948	0.904184	0.989788	0.95755	4.46022	3.71387	Yes	Yes	Yes	Yes	Yes	Yes
O94967	WDR47	1.01681	0.991904	1.01997	1.02548	0.963139	0.982696	1.24342	2.62831	Yes	Yes	Yes	Yes	Yes	Yes
O94973	AP2A2	1.01062	1.04703	1.02458	0.96308	0.990894	0.963794	1.45959	1.33114	Yes	Yes	Yes	Yes	Yes	Yes
O94979	SEC31A	0.973762	0.992853	1.09572	0.991078	0.993723	0.95286	5.24732	1.90668	Yes	Yes	Yes	Yes	Yes	Yes
O94985	CLSTN1	0.838651	1.09628	0.888877	1.02945	1.0596	1.08715	11.8467	2.22565	Yes	Yes	Yes	Yes	Yes	Yes
O94992	HEXIM1	0.910559	1.01963	0.977098	1.07011	0.924468	1.09814	4.63167	7.38459	Yes	Yes	Yes	Yes	Yes	Yes
O95057	DIRAS1	0.971332	1.37038	1.11669	1.02407	0.813531	0.703997	14.3042	15.6777	Yes	Yes	Yes	Yes	Yes	Yes
O95059	RPP14	0.947413	1.08525	1.00732	0.927058	0.925009	1.10795	5.56916	8.69183	Yes	Yes	Yes	Yes	Yes	Yes
O95067	CCNB2	1.03701	0.94493	1.01357	0.959011	1.06502	0.980464	3.91304	4.56927	Yes	Yes	Yes	Yes	Yes	Yes
O95070	YIF1A	1.03972	1.16672	0.949702	1.13204	0.857722	0.854097	8.46218	13.7325	Yes	Yes	Yes	Yes	Yes	Yes
O95071	UBR5	1.08424	1.08952	1.04498	0.921161	0.941998	0.918101	1.85215	1.14526	Yes	Yes	Yes	Yes	Yes	Yes
O95081	AGFG2	0.779563	0.757952	0.862341	1.27295	1.21672	1.11047	5.62402	5.6141	Yes	Yes	Yes	Yes	Yes	Yes
O95084	PRSS23	0.613027	0.691685	0.674362	1.41961	1.39149	1.20983	5.1154	6.93669	Yes	Yes	Yes	Yes	Yes	Yes
O95104	SCAF4	0.943846	1.02675	1.11051	1.01416	0.969093	0.935653	6.62478	3.30591	Yes	Yes	Yes	Yes	Yes	Yes
O95136	S1PR2	0.755855	0.96038	0.838243	1.2792	1.19064	0.975679	9.86748	11.0965	Yes	Yes	Yes	Yes	Yes	Yes
O95139	NDUFB6	0.923913	1.23087	0.991238	0.889838	0.931136	1.03301	12.5616	6.32464	Yes	Yes	Yes	Yes	Yes	Yes
O95140	MFN2	0.943781	0.893716	0.957574	1.13238	0.972582	1.09997	2.94478	6.45611	Yes	Yes	Yes	Yes	Yes	Yes
O95147	DUSP14	0.952271	0.773425	1.22715	0.987653	0.875574	1.18392	18.9592	12.5466	Yes	Yes	Yes	Yes	Yes	Yes
O95149	SNUPN	0.873106	0.949619	0.977682	1.05669	1.03331	1.10959	4.73434	2.9921	Yes	Yes	Yes	Yes	Yes	Yes
O95155	UBE4B	1.05398	1.07216	1.02916	0.949837	0.963123	0.931739	1.67549	1.35648	Yes	Yes	Yes	Yes	Yes	Yes
O95159	ZFPL1	1.09291	1.08485	1.05933	0.898074	0.956912	0.907927	1.32675	2.79386	Yes	Yes	Yes	Yes	Yes	Yes
O95163	ELP1	1.12364	1.1924	1.16915	0.828973	0.861654	0.824186	2.45837	1.98616	Yes	Yes	Yes	Yes	Yes	Yes
O95164	UBL3	0.660706	1.1438	0.851545	1.31507	1.08378	0.945103	22.4391	13.6912	Yes	Yes	Yes	Yes	Yes	Yes
O95166	GABARAP	1.10905	1.1168	1.18467	0.916335	0.836659	0.836477	2.98803	4.35642	Yes	Yes	Yes	Yes	Yes	Yes
O95167	NDUFA3	1.08074	0.907017	1.02054	0.904003	1.06748	1.02021	7.1828	6.88807	Yes	Yes	Yes	Yes	Yes	Yes
O95168	NDUFB4	1.00623	0.879985	0.977324	1.02144	1.07105	1.04397	5.65765	1.94022	Yes	Yes	Yes	Yes	Yes	Yes
O95169	NDUFB8	0.941669	0.948923	0.942608	1.07943	0.979013	1.10835	0.341087	5.25079	Yes	Yes	Yes	Yes	Yes	Yes
O95182	NDUFA7	0.894197	0.988168	0.985637	1.07217	1.0143	1.04552	4.57261	2.26544	Yes	Yes	Yes	Yes	Yes	Yes
O95183	VAMP5	0.675632	0.841365	0.745185	1.46102	1.2902	0.986599	9.01128	15.7467	Yes	Yes	Yes	Yes	Yes	Yes
O95197	RTN3	1.01443	0.892882	0.869585	1.08127	1.05168	1.09015	6.86095	1.53073	Yes	Yes	Yes	Yes	Yes	Yes
O95202	LETM1	0.950243	0.932809	0.942161	1.06469	1.05267	1.05743	0.756471	0.466968	Yes	Yes	Yes	Yes	Yes	Yes
O95208	EPN2	0.913137	0.976932	1.04752	1.03493	1.05583	0.971659	5.60501	3.50539	Yes	Yes	Yes	Yes	Yes	Yes
O95210	STBD1	1.13733	0.929555	0.894607	1.04969	1.03147	0.957344	10.8531	3.94315	Yes	Yes	Yes	Yes	Yes	Yes
O95218	ZRANB2	1.00651	1.06103	1.08589	0.928114	0.971579	0.946869	3.15374	1.87594	Yes	Yes	Yes	Yes	Yes	Yes
O95219	SNX4	1.0185	1.08117	1.06431	0.971335	0.9197	0.944981	2.51053	2.23004	Yes	Yes	Yes	Yes	Yes	Yes
O95229	ZWINT	1.09386	0.910829	1.06285	0.929837	1.0167	0.985921	7.82208	3.67873	Yes	Yes	Yes	Yes	Yes	Yes
O95232	LUC7L3	0.885251	0.968992	1.01606	1.08208	1.03184	1.01577	5.65439	2.70751	Yes	Yes	Yes	Yes	Yes	Yes
O95235	KIF20A	0.838594	0.817868	0.76394	1.73666	0.945034	0.897901	3.90009	32.2467	Yes	Yes	Yes	Yes	Yes	Yes
O95239	KIF4A	0.868701	0.83113	0.776236	1.15754	1.16644	1.19996	4.60029	1.555	Yes	Yes	Yes	Yes	Yes	Yes
O95243	MBD4	0.931894	0.666903	1.25924	1.32525	1.00448	0.812225	25.43	20.2061	Yes	Yes	Yes	Yes	Yes	Yes
O95248	SBF1	0.952173	1.01745	0.996854	0.989399	1.03779	1.00634	2.75563	1.9826	Yes	Yes	Yes	Yes	Yes	Yes
O95249	GOSR1	1.12055	0.897121	0.887045	1.00655	1.01938	1.06936	11.1312	2.62589	Yes	Yes	Yes	Yes	Yes	Yes
O95251	KAT7	1.04506	0.98908	0.929174	1.02324	0.948281	1.06516	4.79032	4.77647	Yes	Yes	Yes	Yes	Yes	Yes
O95258	SLC25A14	1.07568	1.16877	0.926991	0.957129	0.711869	1.15956	9.41881	19.4144	Yes	Yes	Yes	Yes	Yes	Yes
O95260	ATE1	1.01192	1.08885	1.05725	1.06041	0.902815	0.878755	2.99912	8.50418	Yes	Yes	Yes	Yes	Yes	Yes
O95273	CCNDBP1	0.976372	0.733453	1.13596	1.13715	0.967056	1.05001	17.4459	6.60532	Yes	Yes	Yes	Yes	Yes	Yes
O95292	VAPB	0.981475	0.973553	0.952998	1.01154	1.04455	1.03589	1.23804	1.35609	Yes	Yes	Yes	Yes	Yes	Yes
O95294	RASAL1	0.95117	1.12149	0.976435	0.992069	0.959421	0.999417	7.38374	1.76724	Yes	Yes	Yes	Yes	Yes	Yes
O95295	SNAPIN	0.896849	0.995142	0.831834	1.09789	1.08224	1.09605	7.39364	0.63959	Yes	Yes	Yes	Yes	Yes	Yes
O95297	MPZL1	1.02621	1.021	0.842382	1.03765	1.0728	0.999962	8.87209	2.8686	Yes	Yes	Yes	Yes	Yes	Yes
O95298	NDUFC2	1.01313	1.00628	1.0009	1.03708	0.943249	0.999368	0.496932	3.88123	Yes	Yes	Yes	Yes	Yes	Yes
O95299	NDUFA10	0.994986	1.00834	1.03281	0.97441	1.00294	0.986505	1.54773	1.18358	Yes	Yes	Yes	Yes	Yes	Yes
O95302	FKBP9	0.925358	0.84423	0.89788	1.10392	1.18191	1.0467	3.78899	4.98843	Yes	Yes	Yes	Yes	Yes	Yes
O95319	CELF2	1.28182	0.693163	1.22323	1.02054	0.998653	0.782593	24.8358	11.4981	Yes	Yes	Yes	Yes	Yes	Yes
O95336	PGLS	0.975554	1.04438	1.09182	0.956049	0.94772	0.984471	4.60194	1.6342	Yes	Yes	Yes	Yes	Yes	Yes
O95340	PAPSS2	0.882141	0.919769	0.949481	1.14665	1.06935	1.03261	3.00443	4.38913	Yes	Yes	Yes	Yes	Yes	Yes
O95342	ABCB11	1.19993	0.769669	0.51732	1.17758	1.11976	1.21574	33.9952	3.36942	Yes	Yes	Yes	Yes	Yes	Yes
O95347	SMC2	1.02697	0.966864	0.995928	0.990225	0.995029	1.02499	2.46252	1.53283	Yes	Yes	Yes	Yes	Yes	Yes
O95352	ATG7	1.03373	1.13654	1.1683	0.922257	0.881045	0.858118	5.16095	2.99125	Yes	Yes	Yes	Yes	Yes	Yes
O95359	TACC2	1.04268	1.01213	1.19276	0.922588	0.910504	0.919345	7.29214	0.556608	Yes	Yes	Yes	Yes	Yes	Yes
O95361	TRIM16	1.13077	1.16674	1.24707	0.806848	0.781775	0.866804	4.1148	4.35848	Yes	Yes	Yes	Yes	Yes	Yes
O95363	FARS2	1.05767	0.963502	0.95404	1.01283	1.03126	0.980706	4.71698	2.07172	Yes	Yes	Yes	Yes	Yes	Yes
O95372	LYPLA2	1.08089	1.07275	1.09312	0.918125	0.88886	0.946255	0.773832	2.55331	Yes	Yes	Yes	Yes	Yes	Yes
O95373	IPO7	0.977971	1.01535	1.0983	0.96592	0.954876	0.987582	4.87957	1.40128	Yes	Yes	Yes	Yes	Yes	Yes
O95376	ARIH2	1.09081	1.15019	1.20952	0.876489	0.847735	0.82525	4.21346	2.46766	Yes	Yes	Yes	Yes	Yes	Yes
O95379	TNFAIP8	1.27819	1.05034	0.972717	0.826988	0.827973	1.04379	11.781	11.3353	Yes	Yes	Yes	Yes	Yes	Yes
O95382	MAP3K6	0.825024	1.03539	0.834331	1.17979	1.21546	0.910003	10.8044	12.3772	Yes	Yes	Yes	Yes	Yes	Yes
O95391	SLU7	1.01498	1.03504	1.09982	0.88895	0.916474	1.04474	3.44828	7.14584	Yes	Yes	Yes	Yes	Yes	Yes
O95394	PGM3	0.991743	1.00011	1.02616	1.00372	0.986371	0.991886	1.45699	0.728346	Yes	Yes	Yes	Yes	Yes	Yes
O95396	MOCS3	0.974516	1.1865	1.0026	0.868048	0.991903	0.976435	8.91505	5.82816	Yes	Yes	Yes	Yes	Yes	Yes
O95400	CD2BP2	0.94251	0.983234	0.959876	1.02904	1.04165	1.04369	1.73468	0.624297	Yes	Yes	Yes	Yes	Yes	Yes
O95402	MED26	0.907361	0.89991	1.02862	0.997715	1.06282	1.10357	6.24101	4.13346	Yes	Yes	Yes	Yes	Yes	Yes
O95405	ZFYVE9	0.959563	1.09246	1.28756	0.920383	0.588386	1.15165	12.1006	26.0681	Yes	Yes	Yes	Yes	Yes	Yes
O95425	SVIL	0.896631	0.926916	0.956256	1.17526	1.04277	1.00217	2.62714	6.88544	Yes	Yes	Yes	Yes	Yes	Yes
O95427	PIGN	0.911978	0.829612	0.927615	0.872878	1.55104	0.906877	4.83175	28.0999	Yes	Yes	Yes	Yes	Yes	Yes
O95429	BAG4	0.970401	1.00823	1.10474	0.987017	1.07265	0.85696	5.50314	9.12091	Yes	Yes	Yes	Yes	Yes	Yes
O95433	AHSA1	1.06487	1.0623	1.14892	0.872278	0.893609	0.958021	3.68475	4.01421	Yes	Yes	Yes	Yes	Yes	Yes
O95453	PARN	1.00977	1.09964	1.09071	0.958312	0.908692	0.93289	3.78971	2.17072	Yes	Yes	Yes	Yes	Yes	Yes
O95456	PSMG1	1.09775	1.20622	1.15095	0.859129	0.863746	0.822204	3.84547	2.19136	Yes	Yes	Yes	Yes	Yes	Yes
O95461	LARGE1	1.09968	1.22544	0.596945	0.891434	0.970451	1.21605	27.8774	13.4717	Yes	Yes	Yes	Yes	Yes	Yes
O95466	FMNL1	0.840078	0.988878	1.14643	0.96552	1.01775	1.04134	12.6121	3.14233	Yes	Yes	Yes	Yes	Yes	Yes
O95470	SGPL1	1.09865	1.06752	1.12099	0.923103	0.921019	0.868711	2.00113	2.78277	Yes	Yes	Yes	Yes	Yes	Yes
O95476	CTDNEP1	0.997568	0.929868	0.864774	1.10088	1.0804	1.02651	5.82511	2.93313	Yes	Yes	Yes	Yes	Yes	Yes
O95477	ABCA1	0.770279	1.15571	0.94662	1.11649	1.17805	0.832847	16.4529	14.4212	Yes	Yes	Yes	Yes	Yes	Yes
O95478	NSA2	1.08929	1.15739	1.0691	0.902812	0.898448	0.882959	3.41767	0.952078	Yes	Yes	Yes	Yes	Yes	Yes
O95479	H6PD	1.00333	0.992469	0.982264	1.07697	0.978995	0.965979	0.8664	4.91783	Yes	Yes	Yes	Yes	Yes	Yes
O95486	SEC24A	1.00195	0.962802	1.08021	0.993034	0.963473	0.998538	4.8089	1.56312	Yes	Yes	Yes	Yes	Yes	Yes
O95487	SEC24B	0.960132	0.861567	0.963979	1.07625	1.05768	1.08039	5.10434	0.921553	Yes	Yes	Yes	Yes	Yes	Yes
O95490	ADGRL2	0.915709	1.3656	0.992336	1.02634	0.971717	0.728302	18.0096	14.2558	Yes	Yes	Yes	Yes	Yes	Yes
O95503	CBX6	1.4103	1.14804	1.0886	0.869492	0.85108	0.632489	11.4968	13.7244	Yes	Yes	Yes	No	Yes	Yes
O95528	SLC2A10	0.675561	1.53695	1.19632	0.332204	1.89297	0.365995	31.1733	84.2768	Yes	No	No	Yes	Yes	Yes
O95551	TDP2	0.960256	1.05736	0.954806	1.04251	0.958667	1.0264	4.7549	3.59963	Yes	Yes	Yes	Yes	Yes	Yes
O95562	SFT2D2	0.912726	1.03519	1.00374	1.06565	0.996228	0.986466	5.27813	3.46916	Yes	Yes	Yes	Yes	Yes	Yes
O95563	MPC2	0.729974	1.03336	0.991522	1.12921	1.16627	0.949665	14.6194	8.74456	Yes	Yes	Yes	Yes	Yes	Yes
O95571	ETHE1	0.869893	0.838542	1.0181	1.06998	1.06155	1.14193	8.6163	3.30576	Yes	Yes	Yes	Yes	Yes	Yes
O95573	ACSL3	1.01326	0.993242	0.950712	1.01981	1.01416	1.00882	2.64566	0.442529	Yes	Yes	Yes	Yes	Yes	Yes
O95602	POLR1A	1.06399	1.07481	1.09508	0.889028	0.940933	0.936169	1.19542	2.54066	Yes	Yes	Yes	Yes	Yes	Yes
O95613	PCNT	1.05041	1.0038	1.06998	0.954504	0.899734	1.02157	2.66558	5.1975	Yes	Yes	Yes	Yes	Yes	Yes
O95619	YEATS4	0.96113	0.999889	0.944647	0.926446	1.09804	1.06985	2.39075	7.28414	Yes	Yes	Yes	Yes	Yes	Yes
O95625	ZBTB11	0.957868	1.42148	1.12391	0.848823	0.713324	0.934595	16.4241	10.9452	Yes	Yes	Yes	Yes	Yes	Yes
O95628	CNOT4	0.824234	1.04627	0.970982	1.16837	0.992804	0.997339	9.73409	7.76144	Yes	Yes	Yes	Yes	Yes	Yes
O95630	STAMBP	1.08218	0.99199	1.11569	0.866381	0.953915	0.989848	4.91274	5.53548	Yes	Yes	Yes	Yes	Yes	Yes
O95644	NFATC1	1.03893	1.00657	0.984593	0.949246	1.05097	0.969695	2.2096	4.43794	Yes	Yes	Yes	Yes	Yes	Yes
O95670	ATP6V1G2	0.535083	0.648933	0.706284	1.19485	1.84559	1.06926	11.2918	24.8376	Yes	Yes	Yes	Yes	Yes	Yes
O95671	ASMTL	1.04946	1.06749	1.06472	0.908491	0.967121	0.942725	0.747569	2.55977	Yes	Yes	Yes	Yes	Yes	Yes
O95674	CDS2	0.894422	0.918553	0.930557	1.0951	1.07152	1.08985	1.6431	0.931138	Yes	Yes	Yes	Yes	Yes	Yes
O95677	EYA4	0.957456	0.838043	1.10442	1.03257	1.0739	0.993611	11.2701	3.17228	No	Yes	Yes	Yes	No	Yes
O95684	CEP43	1.07467	1.05843	1.05508	0.947517	0.857137	1.00716	0.805091	6.58023	Yes	Yes	Yes	Yes	Yes	Yes
O95685	PPP1R3D	1.13194	1.05892	1.17284	0.980455	0.869292	0.78655	4.2023	9.04048	Yes	Yes	Yes	Yes	Yes	Yes
O95696	BRD1	1.01111	0.908077	0.858776	0.994952	1.05973	1.16736	6.85404	6.62054	Yes	Yes	Yes	Yes	Yes	Yes
O95707	POP4	0.936469	0.955946	1.10717	1.07925	0.949166	0.972002	7.63034	5.67029	Yes	Yes	Yes	Yes	Yes	Yes
O95714	HERC2	1.09485	0.981948	1.05357	0.94147	0.942388	0.985773	4.47023	2.16106	Yes	Yes	Yes	Yes	Yes	Yes
O95716	RAB3D	1.00913	0.943589	0.896419	1.01641	1.10046	1.034	4.86626	3.44625	Yes	Yes	Yes	Yes	Yes	Yes
O95721	SNAP29	1.14668	1.12709	1.16294	0.865212	0.829973	0.868101	1.27911	2.02858	Yes	Yes	Yes	Yes	Yes	Yes
O95747	OXSR1	0.954964	0.970614	0.977938	1.05543	1.02251	1.01855	0.990065	1.60151	Yes	Yes	Yes	Yes	Yes	Yes
O95749	GGPS1	1.1552	1.06091	1.00648	0.932518	0.947463	0.897426	5.71932	2.26527	Yes	Yes	Yes	Yes	Yes	Yes
O95757	HSPA4L	1.26146	1.19588	1.18837	0.779469	0.763927	0.810889	2.70137	2.48912	Yes	Yes	Yes	Yes	Yes	Yes
O95758	PTBP3	1.06603	1.10567	1.17763	0.960285	0.851095	0.839296	4.13758	6.16455	Yes	Yes	Yes	Yes	Yes	Yes
O95772	STARD3NL	1.17035	1.15558	1.08676	0.995568	0.703834	0.8879	3.20217	13.9667	Yes	Yes	Yes	Yes	Yes	Yes
O95777	LSM8	1.21579	1.07182	0.999698	0.941861	0.876876	0.893951	8.19793	3.04209	Yes	Yes	Yes	Yes	Yes	Yes
O95782	AP2A1	0.982136	1.00513	1.0058	1.00857	1.00923	0.989143	1.10254	0.929481	Yes	Yes	Yes	Yes	Yes	Yes
O95785	WIZ	1.02367	1.0174	0.92825	0.963476	1.0605	1.00671	4.40291	3.92845	Yes	Yes	Yes	Yes	Yes	Yes
O95786	DDX58	0.773536	0.836539	0.818381	1.29884	1.23907	1.03364	3.27106	9.54061	Yes	Yes	Yes	Yes	Yes	Yes
O95793	STAU1	1.10064	1.02579	1.04097	0.979144	0.896017	0.957445	3.06016	3.72851	Yes	Yes	Yes	Yes	Yes	Yes
O95801	TTC4	1.36007	1.12632	0.89669	0.879762	0.833803	0.903354	16.7753	3.31067	Yes	Yes	Yes	Yes	Yes	Yes
O95810	CAVIN2	0.803569	0.823086	0.841766	1.24178	1.23629	1.05351	1.89535	7.43188	Yes	Yes	Yes	Yes	Yes	Yes
O95816	BAG2	0.988518	0.866397	0.877172	1.07117	1.18346	1.01328	6.06176	6.48558	Yes	Yes	Yes	Yes	Yes	Yes
O95817	BAG3	1.12786	1.05372	1.07987	0.902509	0.865354	0.970688	2.82386	4.77841	Yes	Yes	Yes	Yes	Yes	Yes
O95819	MAP4K4	0.96064	0.893596	0.944853	1.12207	1.02724	1.0516	3.06732	3.76875	Yes	Yes	Yes	Yes	Yes	Yes
O95822	MLYCD	1.0823	0.989852	1.00324	0.967811	0.976896	0.979904	3.97909	0.527319	Yes	Yes	Yes	Yes	Yes	Yes
O95825	CRYZL1	1.02718	0.952154	0.983271	1.11035	0.916081	1.01097	3.11643	7.83398	Yes	Yes	Yes	Yes	Yes	Yes
O95831	AIFM1	0.998628	0.999246	1.02255	1.01603	0.977032	0.986514	1.10571	1.67215	Yes	Yes	Yes	Yes	Yes	Yes
O95834	EML2	0.896524	1.03498	1.0615	1.0258	1.02539	0.955802	7.25048	3.28242	Yes	Yes	Yes	Yes	Yes	Yes
O95835	LATS1	1.01101	1.12784	1.3975	0.765854	0.734564	0.963237	13.7298	12.327	Yes	Yes	Yes	Yes	Yes	Yes
O95848	NUDT14	0.932602	1.35542	1.28973	0.687897	0.825467	0.908881	15.578	11.2848	Yes	Yes	Yes	Yes	Yes	Yes
O95861	BPNT1	0.975885	0.964402	1.10826	1.01181	0.95795	0.981686	6.42391	2.24039	Yes	Yes	Yes	Yes	Yes	Yes
O95864	FADS2	1.0715	0.975601	1.04133	0.985477	1.00756	0.918522	3.88921	3.90085	Yes	Yes	Yes	Yes	Yes	Yes
O95865	DDAH2	0.865057	0.893772	0.915834	1.1115	1.14568	1.06815	2.33176	2.86232	Yes	Yes	Yes	Yes	Yes	Yes
O95870	ABHD16A	1.08705	1.02312	1.05117	0.849942	0.989762	0.998954	2.4829	7.20568	Yes	Yes	Yes	Yes	Yes	Yes
O95872	GPANK1	0.778076	0.790527	0.870438	1.39757	0.966879	1.19651	5.0334	14.8239	Yes	Yes	Yes	Yes	Yes	Yes
O95873	C6orf47	1.01869	1.04782	0.966418	1.07426	0.805909	1.08691	3.3311	13.1023	Yes	Yes	Yes	Yes	Yes	Yes
O95881	TXNDC12	1.03392	0.825448	0.990116	0.961957	1.16237	1.02619	9.44905	7.95665	Yes	Yes	Yes	Yes	Yes	Yes
O95900	TRUB2	1.09669	1.03432	1.13163	0.859663	0.969146	0.908553	3.70118	4.90778	Yes	Yes	Yes	Yes	Yes	Yes
O95905	ECD	0.946045	1.05705	1.25309	0.804747	1.05981	0.879259	11.6954	11.7086	Yes	Yes	Yes	Yes	Yes	Yes
O95926	SYF2	1.003	1.04806	1.10947	0.900882	0.943747	0.994839	4.14216	4.05782	Yes	Yes	Yes	Yes	Yes	Yes
O95967	EFEMP2	0.710997	0.812275	0.834358	1.43006	1.16821	1.0441	6.83437	13.2505	Yes	Yes	Yes	Yes	Yes	Yes
O95980	RECK	0.90759	0.858666	0.911934	1.24055	0.942667	1.1386	2.7054	11.1635	Yes	Yes	Yes	Yes	Yes	Yes
O95983	MBD3	1.08131	0.858253	0.941767	0.985383	1.10358	1.02971	9.58032	4.68991	Yes	Yes	Yes	Yes	Yes	Yes
O95985	TOP3B	0.960971	1.1127	1.07838	1.053	0.967487	0.827457	6.18325	9.79334	Yes	Yes	Yes	Yes	Yes	Yes
O95989	NUDT3	0.984091	1.05508	1.06815	1.01462	0.998439	0.879621	3.56567	6.24227	Yes	Yes	Yes	Yes	Yes	Yes
O95997	PTTG1	0.970598	0.816425	1.07745	1.19086	0.916542	1.02812	11.2214	10.7769	Yes	Yes	Yes	Yes	Yes	Yes
O95999	BCL10	1.02189	1.02491	0.978161	0.915034	1.04501	1.015	2.11852	5.60301	Yes	Yes	Yes	Yes	Yes	Yes
O96000	NDUFB10	1.01847	1.01836	1.00479	0.995988	0.976376	0.986016	0.633707	0.811949	Yes	Yes	Yes	Yes	Yes	Yes
O96005	CLPTM1	0.938749	0.908355	0.90832	1.07033	1.10946	1.06478	1.56086	1.83838	Yes	Yes	Yes	Yes	Yes	Yes
O96007	MOCS2	1.28025	0.939373	0.928544	0.993433	0.928387	0.93001	15.5619	3.18614	Yes	Yes	Yes	Yes	Yes	Yes
O96008	TOMM40	1.0138	0.949738	1.00885	1.00618	1.0073	1.01413	2.93748	0.348039	Yes	Yes	Yes	Yes	Yes	Yes
O96011	PEX11B	0.952793	0.950925	0.8891	1.03809	1.07138	1.09771	3.179	2.282	Yes	Yes	Yes	Yes	Yes	Yes
O96013	PAK4	0.92577	0.94404	0.987396	1.08242	0.9946	1.06577	2.71359	3.63564	Yes	Yes	Yes	Yes	Yes	Yes
O96017	CHEK2	1.09615	0.812256	1.08132	1.1174	0.949243	0.943636	13.0921	8.03488	Yes	Yes	Yes	Yes	Yes	Yes
O96019	ACTL6A	0.954052	1.03368	1.01938	1.03571	0.969265	0.987908	3.45808	2.80502	Yes	Yes	Yes	Yes	Yes	Yes
O96028	NSD2	1.08418	0.967965	0.904534	1.02265	0.999836	1.02084	7.54763	1.02069	Yes	Yes	Yes	Yes	Yes	Yes
P00156	MT-CYB	1.08193	1.06491	0.835826	1.08905	1.00049	0.92779	11.287	6.55631	Yes	Yes	Yes	Yes	Yes	Yes
P00167	CYB5A	0.925158	0.978432	0.923757	1.13445	1.02897	1.00924	2.70043	5.19753	Yes	Yes	Yes	Yes	Yes	Yes
P00338	LDHA	1.00775	1.01386	0.96633	1.00297	1.03243	0.976657	2.11995	2.26897	Yes	Yes	Yes	Yes	Yes	Yes
P00367	GLUD1	0.991214	0.972156	0.993391	1.00991	1.03486	0.998472	0.967811	1.49777	Yes	Yes	Yes	Yes	Yes	Yes
P00374	DHFR	1.042	0.84872	0.834364	1.13069	1.17616	0.968075	10.4229	8.18251	Yes	Yes	Yes	Yes	Yes	Yes
P00387	CYB5R3	0.906407	0.892712	0.893182	1.13269	1.11938	1.05564	0.707355	3.04972	Yes	Yes	Yes	Yes	Yes	Yes
P00390	GSR	0.952987	1.10984	1.05245	0.993207	0.969394	0.922124	6.23994	3.07221	Yes	Yes	Yes	Yes	Yes	Yes
P00395	MT-CO1	0.573064	1.19428	0.53081	0.737299	1.77209	1.19246	39.5921	34.3182	Yes	Yes	Yes	Yes	Yes	Yes
P00403	MT-CO2	1.10706	1.04542	0.984957	0.913619	1.01143	0.937513	4.76672	4.3635	Yes	Yes	Yes	Yes	Yes	Yes
P00414	MT-CO3	1.92643	0.549853	0.628678	1.40252	0.79131	0.70121	60.983	32.2837	Yes	Yes	Yes	Yes	Yes	Yes
P00441	SOD1	1.00217	0.970787	1.0517	1.0171	0.956835	1.00141	3.30351	2.57383	Yes	Yes	Yes	Yes	Yes	Yes
P00451	F8	1.00797	1.06977	0.819584	0.909838	1.2635	0.92934	11.0177	15.6946	Yes	Yes	Yes	Yes	Yes	Yes
P00488	F13A1	0.815961	0.711228	0.877937	1.18027	1.23256	1.18205	8.58176	2.0232	Yes	Yes	Yes	Yes	Yes	Yes
P00491	PNP	1.11311	1.09496	1.12784	0.869516	0.889734	0.90484	1.20949	1.62959	Yes	Yes	Yes	Yes	Yes	Yes
P00492	HPRT1	1.15021	1.01352	1.18806	0.877271	0.871351	0.899591	6.70959	1.37747	Yes	Yes	Yes	Yes	Yes	Yes
P00505	GOT2	0.957833	0.906527	0.936926	1.08535	1.04434	1.06901	2.25591	1.58097	Yes	Yes	Yes	Yes	Yes	Yes
P00519	ABL1	0.848509	0.926486	1.23518	1.10745	0.975138	0.907236	16.64	8.34162	Yes	Yes	Yes	Yes	Yes	Yes
P00533	EGFR	0.83956	0.853943	0.83746	1.23195	1.12844	1.10864	0.868274	4.67583	Yes	Yes	Yes	Yes	Yes	Yes
P00558	PGK1	1.02639	1.03686	1.06856	0.976308	0.96983	0.922052	1.7173	2.53066	Yes	Yes	Yes	Yes	Yes	Yes
P00568	AK1	0.991912	0.885302	1.06975	1.0251	0.99543	1.0325	7.69676	1.57402	Yes	Yes	Yes	Yes	Yes	Yes
P00734	F2	0.879322	0.757883	0.840829	1.2196	1.17893	1.12344	6.13458	3.35683	Yes	Yes	Yes	Yes	Yes	Yes
P00742	F10	1.06004	0.742785	1.02381	1.09536	1.02999	1.04801	15.0487	2.60609	Yes	Yes	Yes	Yes	Yes	Yes
P00749	PLAU	0.93537	0.934104	0.927432	1.03259	1.13354	1.03696	0.373497	4.36395	Yes	Yes	Yes	Yes	Yes	Yes
P00750	PLAT	0.531537	0.582257	0.796313	1.53686	1.26082	1.29221	18.0218	9.05098	Yes	Yes	Yes	Yes	Yes	Yes
P00813	ADA	1.0691	1.07945	1.20854	0.941038	0.832041	0.86983	5.66885	5.12952	Yes	Yes	Yes	Yes	Yes	Yes
P00846	MT-ATP6	1.09218	0.920965	0.910057	1.04841	1.1101	0.918289	8.55924	7.7955	Yes	Yes	Yes	Yes	Yes	Yes
P00918	CA2	0.940932	0.839086	1.13254	1.07678	1.04543	0.965233	12.5309	4.56405	Yes	Yes	Yes	Yes	Yes	Yes
P00966	ASS1	1.12128	1.20915	1.17989	0.876677	0.851199	0.761802	3.12232	5.93546	Yes	Yes	Yes	Yes	Yes	Yes
P00973	OAS1	0.542771	0.82817	0.563717	1.75215	0.967208	1.34598	20.1405	23.6524	Yes	No	Yes	Yes	Yes	Yes
P01019	AGT	1.19892	1.1681	1.08296	0.790996	0.849541	0.909476	4.26446	5.69057	Yes	Yes	Yes	Yes	Yes	Yes
P01023	A2M	0.970953	1.21641	0.904479	0.845539	1.19171	0.870903	13.0168	16.2526	Yes	Yes	Yes	Yes	Yes	Yes
P01033	TIMP1	1.08185	1.01346	1.06725	0.929985	0.910867	0.996589	2.7894	3.88472	Yes	Yes	Yes	Yes	Yes	Yes
P01034	CST3	1.12644	1.06648	1.01369	0.975284	0.899009	0.919095	4.30923	3.46688	Yes	Yes	Yes	Yes	Yes	Yes
P01111	NRAS	1.02146	0.93182	0.86533	1.0927	1.09193	0.996763	6.80896	4.24757	Yes	Yes	Yes	Yes	Yes	Yes
P01112	HRAS	1.03722	0.985564	0.959675	1.04668	1.05444	0.916415	3.24246	6.29492	Yes	Yes	Yes	Yes	Yes	Yes
P01116	KRAS	0.968215	0.844903	1.0221	0.927885	1.22191	1.01499	7.84795	11.6892	Yes	Yes	Yes	Yes	Yes	Yes
P01130	LDLR	1.28514	0.878696	0.823883	0.975787	0.999995	1.0365	20.6584	2.4854	Yes	Yes	Yes	Yes	Yes	Yes
P01137	TGFB1	0.766731	0.741039	0.765473	1.19131	1.22582	1.30963	1.56067	3.99922	Yes	Yes	Yes	Yes	Yes	Yes
P01889	HLA-B	0.975234	0.997739	0.953578	1.12555	1.03641	0.911493	1.84822	8.56959	Yes	Yes	Yes	Yes	Yes	Yes
P02042	HBB;HBD	0.764304	0.786116	0.768849	1.21886	1.19404	1.26783	1.21541	2.49892	Yes	Yes	Yes	Yes	Yes	Yes
P02452	COL1A1	0.849538	0.863021	0.92679	1.27316	1.08364	1.00385	3.82951	10.0828	Yes	Yes	Yes	Yes	Yes	Yes
P02461	COL3A1	0.566674	0.583882	0.660441	1.39978	1.3789	1.41033	6.75147	0.935329	Yes	Yes	Yes	Yes	Yes	Yes
P02462	COL4A1	0.757029	0.767215	0.788171	1.34243	1.17499	1.17016	1.68196	6.51589	Yes	Yes	Yes	Yes	Yes	Yes
P02511	CRYAB	0.690699	0.689857	0.702987	1.38117	1.29541	1.23988	0.864023	4.45216	Yes	Yes	Yes	Yes	Yes	Yes
P02533	KRT14	0.624858	1.31973	0.765645	1.11401	1.03754	1.13822	33.2007	3.91315	Yes	Yes	Yes	No	Yes	No
P02538	KRT6A;KRT6B;KRT6C	0.893834	1.34781	1.18626	0.92244	0.667402	0.982246	16.4432	15.9237	Yes	Yes	No	No	Yes	No
P02545	LMNA	0.905756	0.881908	0.900056	1.11283	1.11014	1.0893	1.13498	0.952383	Yes	Yes	Yes	Yes	Yes	Yes
P02647	APOA1	0.994689	0.914268	0.656365	1.12609	1.29907	1.00952	16.877	10.3901	Yes	Yes	Yes	No	Yes	Yes
P02649	APOE	1.05676	0.988541	1.04872	0.972887	0.974583	0.95851	2.95164	0.74438	Yes	Yes	Yes	Yes	Yes	Yes
P02656	APOC3	0.762208	1.09227	0.831653	1.00818	1.21821	1.08747	15.8684	7.83963	Yes	Yes	Yes	Yes	Yes	Yes
P02675	FGB	0.957574	1.03266	1.21636	0.797131	0.793222	1.20306	10.1702	20.6504	Yes	Yes	Yes	Yes	Yes	Yes
P02686	MBP	1.21241	0.948591	1.13516	0.856617	0.784725	1.0625	10.0792	13.0609	Yes	Yes	Yes	Yes	Yes	Yes
P02749	APOH	0.936966	0.75934	0.982869	1.02337	1.11638	1.18108	10.7935	5.84759	Yes	Yes	Yes	Yes	Yes	Yes
P02751	FN1	0.779639	0.845164	0.864722	1.27621	1.17676	1.0575	4.38462	7.64088	Yes	Yes	Yes	Yes	Yes	Yes
P02786	TFRC	1.15904	1.02052	1.04078	0.892035	0.954243	0.933387	5.69056	2.79008	Yes	Yes	Yes	Yes	Yes	Yes
P02792	FTL	1.05999	1.04884	1.06372	0.936073	0.984187	0.907189	0.597662	3.36978	Yes	Yes	Yes	Yes	Yes	Yes
P02794	FTH1	1.11022	1.03536	1.0324	0.952842	0.962304	0.906876	3.39883	2.5736	Yes	Yes	Yes	Yes	Yes	Yes
P02795	MT1E;MT1G;MT1M;MT1X;MT2A	1.28212	0.653072	1.4872	0.678131	1.21318	0.6863	31.109	29.1343	Yes	Yes	Yes	Yes	Yes	Yes
P03886	MT-ND1	1.3039	1.01159	1.04677	1.10234	0.988351	0.547034	11.626	27.2362	Yes	Yes	Yes	Yes	Yes	Yes
P03891	MT-ND2	0.828714	1.03105	0.990315	1.11314	1.06988	0.966904	9.19746	5.84171	Yes	Yes	Yes	Yes	Yes	Yes
P03897	MT-ND3	1.16732	1.10296	1.08797	0.928239	0.870748	0.842769	3.07478	4.04048	Yes	Yes	Yes	Yes	Yes	Yes
P03905	MT-ND4	0.727379	1.01724	1.05098	1.04351	1.07323	1.08766	15.5868	1.72082	Yes	Yes	Yes	Yes	Yes	Yes
P03915	MT-ND5	0.925289	1.11065	1.00152	1.08222	0.970625	0.909703	7.51311	7.23371	Yes	Yes	Yes	Yes	Yes	Yes
P03923	MT-ND6	1.18531	0.974106	0.964613	1.16267	0.795789	0.917511	9.78288	15.9159	Yes	Yes	Yes	Yes	Yes	Yes
P04035	HMGCR	1.35261	1.07485	1.12789	0.796474	0.754559	0.89362	10.1594	7.14764	Yes	Yes	Yes	Yes	Yes	Yes
P04040	CAT	1.15854	1.07704	1.16886	0.892834	0.859888	0.842841	3.61897	2.39839	Yes	Yes	Yes	Yes	Yes	Yes
P04049	RAF1	0.878888	1.10766	0.995983	1.33965	0.72686	0.950957	9.3951	25.1697	Yes	Yes	Yes	Yes	Yes	Yes
P04062	GBA1	1.03692	1.04519	1.04658	0.972164	0.973111	0.926035	0.40872	2.29567	Yes	Yes	Yes	Yes	Yes	Yes
P04066	FUCA1	0.978664	1.0529	1.08135	1.03535	1.00058	0.85116	4.17188	8.30267	Yes	Yes	Yes	Yes	Yes	Yes
P04075	ALDOA	0.980271	0.973434	0.992126	1.03526	1.00725	1.01166	0.786407	1.20762	Yes	Yes	Yes	Yes	Yes	Yes
P04080	CSTB	1.10116	1.12168	1.12259	0.909797	0.825476	0.919302	0.887266	4.76557	Yes	Yes	Yes	Yes	Yes	Yes
P04083	ANXA1	0.882744	0.920896	0.896581	1.09409	1.10662	1.09907	1.75208	0.468329	Yes	Yes	Yes	Yes	Yes	Yes
P04114	APOB	0.829916	0.909637	0.979947	1.05175	1.18669	1.04206	6.76117	6.03725	Yes	Yes	Yes	Yes	Yes	Yes
P04150	NR3C1	1.01735	1.02269	1.07587	1.06394	0.9524	0.867755	2.54391	8.35699	Yes	Yes	Yes	Yes	Yes	Yes
P04156	PRNP	1.03225	1.01166	0.972153	1.0585	0.933827	0.991608	2.48038	5.12189	Yes	Yes	Yes	Yes	Yes	Yes
P04179	SOD2	0.925323	0.939767	0.914913	1.03123	1.18179	1.00697	1.09976	7.2045	Yes	Yes	Yes	Yes	Yes	Yes
P04181	OAT	0.961361	0.938032	0.951658	1.04111	1.0189	1.08894	1.00689	2.78413	Yes	Yes	Yes	Yes	Yes	Yes
P04183	TK1	0.92848	0.794334	0.800057	1.12497	1.15155	1.20061	7.36448	2.70325	Yes	Yes	Yes	Yes	Yes	Yes
P04216	THY1	0.679031	0.788964	0.60807	1.21933	1.31108	1.39352	10.7538	5.43926	Yes	Yes	Yes	Yes	Yes	Yes
P04264	KRT1	1.1994	1.31441	0.829209	0.64398	1.03742	0.975579	18.5773	19.505	Yes	Yes	Yes	Yes	Yes	Yes
P04350	TUBB4A	1.04628	1.20649	0.972149	0.902634	0.928488	0.943963	9.09752	1.84307	Yes	Yes	Yes	Yes	Yes	Yes
P04406	GAPDH	0.994102	0.971851	0.971248	1.01448	1.03908	1.00924	1.08619	1.27426	Yes	Yes	Yes	Yes	Yes	Yes
P04424	ASL	0.97575	0.852488	0.897109	1.08929	1.11825	1.06711	5.6092	1.91808	Yes	Yes	Yes	Yes	Yes	Yes
P04439	HLA-A	0.903519	0.809559	0.742005	1.41399	1.25835	0.872577	8.09309	19.2604	Yes	Yes	Yes	Yes	Yes	Yes
P04626	ERBB2	0.865971	0.992847	0.740586	1.1692	1.27513	0.95627	11.8857	11.6974	Yes	Yes	Yes	Yes	Yes	Yes
P04632	CAPNS1	0.960025	1.00744	0.994939	1.02937	1.03942	0.968801	2.03197	3.08075	Yes	Yes	Yes	Yes	Yes	Yes
P04637	TP53	0.949459	0.692041	0.963524	1.10617	1.07389	1.21492	14.3717	5.33145	Yes	Yes	Yes	Yes	Yes	Yes
P04792	HSPB1	0.968707	0.960074	0.996836	1.02693	1.01427	1.03317	1.60947	0.767301	Yes	Yes	Yes	Yes	Yes	Yes
P04818	TYMS	1.03054	1.07418	1.0088	0.956577	0.948322	0.981579	2.6194	1.46952	Yes	Yes	Yes	Yes	Yes	Yes
P04843	RPN1	0.975861	0.966191	0.948399	1.043	1.02591	1.04064	1.18047	0.729672	Yes	Yes	Yes	Yes	Yes	Yes
P04844	RPN2	0.964226	0.922494	0.99997	1.05093	1.04378	1.0186	3.29038	1.33622	Yes	Yes	Yes	Yes	Yes	Yes
P04899	GNAI2	0.952734	1.01017	0.9815	1.0601	1.02659	0.968899	2.38917	3.69824	Yes	Yes	Yes	Yes	Yes	Yes
P04920	SLC4A2	0.926532	0.817358	0.866227	1.09703	1.09112	1.20173	5.13216	4.49597	Yes	Yes	Yes	Yes	Yes	Yes
P05023	ATP1A1	0.96053	0.927537	0.932921	1.07843	1.05562	1.04496	1.53691	1.31739	Yes	Yes	Yes	Yes	Yes	Yes
P05026	ATP1B1	0.906149	0.933736	0.891225	1.11767	1.11547	1.03574	1.93434	3.49791	Yes	Yes	Yes	Yes	Yes	Yes
P05067	APP	0.964671	0.911354	0.934214	1.13971	1.12028	0.929772	2.33151	8.90835	Yes	Yes	Yes	Yes	Yes	Yes
P05091	ALDH2	1.10317	1.12694	1.13577	0.888236	0.897183	0.848699	1.22711	2.39921	Yes	Yes	Yes	Yes	Yes	Yes
P05106	ITGB3	0.697391	0.717041	0.85392	1.25285	1.25687	1.22193	9.20761	1.25505	Yes	Yes	Yes	Yes	Yes	Yes
P05114	HMGN1	0.884435	0.587636	0.815884	1.11211	1.17828	1.42165	16.6366	10.7562	Yes	Yes	Yes	Yes	Yes	Yes
P05120	SERPINB2	1.07543	1.09867	1.16203	0.908541	0.8689	0.886429	3.29099	1.82662	Yes	Yes	Yes	Yes	Yes	Yes
P05121	SERPINE1	0.741761	0.713412	0.709828	1.46753	1.28583	1.08164	1.97928	12.3308	Yes	Yes	Yes	Yes	Yes	Yes
P05141	SLC25A5	1.04775	0.857656	0.952082	1.06051	0.952879	1.12912	8.14775	6.92476	Yes	Yes	Yes	Yes	Yes	Yes
P05155	SERPING1	0.903402	0.919308	0.729527	1.08146	1.3084	1.05791	10.1041	9.82741	Yes	Yes	Yes	Yes	Yes	Yes
P05161	ISG15	0.977782	0.842926	0.771103	1.20988	1.2067	0.991609	9.91674	8.99181	Yes	Yes	Yes	Yes	Yes	Yes
P05165	PCCA	1.05155	1.07938	1.08305	0.95708	0.931899	0.897049	1.31278	2.65034	Yes	Yes	Yes	Yes	Yes	Yes
P05166	PCCB	1.04492	1.01325	1.10078	0.996868	0.901432	0.942753	3.43631	4.12643	Yes	Yes	Yes	Yes	Yes	Yes
P05186	ALPL	0.86082	0.734351	0.906387	1.35348	1.0679	1.07706	8.72768	11.3639	Yes	Yes	Yes	Yes	Yes	Yes
P05198	EIF2S1	1.04158	1.04973	1.09026	0.961132	0.92753	0.929771	2.00726	1.63273	Yes	Yes	Yes	Yes	Yes	Yes
P05362	ICAM1	0.856133	0.881566	0.855847	1.21913	1.08892	1.09841	1.39467	5.21999	Yes	Yes	Yes	Yes	Yes	Yes
P05386	RPLP1	0.958802	1.02671	0.929948	1.04264	1.0182	1.02371	4.17367	1.01807	Yes	Yes	Yes	Yes	Yes	Yes
P05387	RPLP2	0.977806	0.997891	0.972496	0.984713	1.07599	0.991109	1.11291	4.08946	Yes	Yes	Yes	Yes	Yes	Yes
P05388	RPLP0	1.01986	0.988901	0.992658	0.993942	1.04256	0.962071	1.37899	3.31126	Yes	Yes	Yes	Yes	Yes	Yes
P05412	JUN	0.997659	0.950042	0.868998	1.13807	1.01904	1.02619	5.65696	5.13646	Yes	Yes	Yes	Yes	Yes	Yes
P05413	FABP3	1.31609	1.22682	1.2835	0.683723	0.72531	0.764558	2.89177	4.55543	Yes	Yes	Yes	Yes	Yes	Yes
P05423	POLR3D	0.918217	0.999995	0.753199	0.997998	1.05031	1.28028	11.5272	11.0508	Yes	Yes	Yes	Yes	Yes	Yes
P05455	SSB	0.978471	0.940972	0.984687	1.01598	1.0346	1.04529	1.99472	1.17348	Yes	Yes	Yes	Yes	Yes	Yes
P05556	ITGB1	0.946821	0.884537	0.846723	1.14484	1.15854	1.01854	4.62307	5.69105	Yes	Yes	Yes	Yes	Yes	Yes
P05783	KRT18	0.695209	0.752771	0.668459	1.22145	1.32135	1.34075	4.98638	4.03781	Yes	Yes	Yes	Yes	Yes	Yes
P05787	KRT8	0.950841	0.842837	0.727696	1.20856	1.10571	1.16435	10.841	3.63316	Yes	Yes	Yes	Yes	Yes	Yes
P05976	MYL1	0.888711	0.892696	0.880993	1.2117	1.0886	1.0373	0.547416	6.57796	Yes	Yes	Yes	Yes	Yes	Yes
P05997	COL5A2	0.82223	0.856816	0.73477	1.32407	1.15107	1.11104	6.38329	7.73306	Yes	Yes	Yes	Yes	Yes	Yes
P06132	UROD	1.06852	1.18709	1.10862	0.882177	0.89279	0.860798	4.39109	1.51437	Yes	Yes	Yes	Yes	Yes	Yes
P06213	INSR	0.904412	1.16694	1.04872	0.916369	0.918717	1.04484	10.3222	6.25174	Yes	Yes	Yes	Yes	Yes	Yes
P06241	FYN	1.01823	1.06651	0.808384	0.982946	1.17358	0.95035	11.6189	9.50648	Yes	Yes	Yes	Yes	Yes	Yes
P06280	GLA	1.11015	1.11232	1.03257	0.923698	0.893024	0.928235	3.41872	1.70924	Yes	Yes	Yes	Yes	Yes	Yes
P06396	GSN	0.959819	1.02233	0.998414	1.00715	0.994421	1.01787	2.59202	0.952207	Yes	Yes	Yes	Yes	Yes	Yes
P06400	RB1	0.954437	0.928324	0.93441	1.07208	1.05969	1.05106	1.18797	0.812991	Yes	Yes	Yes	Yes	Yes	Yes
P06454	PTMA	0.948875	1.09335	1.05882	1.03524	0.859548	1.00416	5.95949	7.92246	Yes	Yes	Yes	Yes	Yes	Yes
P06473	gB	1.21397	1.24149	1.262	0.76064	0.744495	0.77741	1.58784	1.76621	Yes	Yes	Yes	Yes	Yes	Yes
P06493	CDK1	0.984561	0.876606	0.851449	1.08085	1.05283	1.1537	6.38578	3.87993	Yes	Yes	Yes	Yes	Yes	Yes
P06576	ATP5F1B	1.0094	0.998653	1.01285	1.00224	1.00224	0.974609	0.600338	1.31187	Yes	Yes	Yes	Yes	Yes	Yes
P06703	S100A6	0.967051	1.07014	0.894743	0.994951	1.10651	0.9666	7.36427	5.90536	Yes	Yes	Yes	Yes	Yes	Yes
P06725	UL83	1.10032	1.05474	1.09191	0.923867	0.910556	0.91861	1.82993	0.596533	Yes	Yes	Yes	Yes	Yes	Yes
P06726	UL82	1.23014	1.16939	1.11778	0.806964	0.834072	0.841643	3.9167	1.79895	Yes	Yes	Yes	Yes	Yes	Yes
P06730	EIF4E	1.01559	0.994199	0.945168	1.01821	0.979631	1.0472	2.99291	2.72665	Yes	Yes	Yes	Yes	Yes	Yes
P06733	ENO1	0.968945	0.994381	1.01204	0.995933	1.02978	0.998919	1.78352	1.51771	Yes	Yes	Yes	Yes	Yes	Yes
P06737	PYGL	1.12635	1.09841	1.13368	0.881118	0.890412	0.870032	1.35742	0.946133	Yes	Yes	Yes	Yes	Yes	Yes
P06744	GPI	1.04489	1.06434	1.08568	0.925064	0.947638	0.932387	1.56441	1.00566	Yes	Yes	Yes	Yes	Yes	Yes
P06746	POLB	0.902923	1.0801	0.905644	1.03636	1.02684	1.04813	8.60811	0.839566	Yes	Yes	Yes	Yes	Yes	Yes
P06748	NPM1	0.947428	1.11557	0.904541	1.07843	0.92198	1.03206	9.20658	6.4908	Yes	Yes	Yes	Yes	Yes	Yes
P06753	TPM3	0.958006	0.852494	0.966908	1.05246	1.06308	1.10705	5.61287	2.19971	Yes	Yes	Yes	Yes	Yes	Yes
P06756	ITGAV	0.849523	0.882692	0.892016	1.19048	1.14315	1.04215	2.08466	5.49754	Yes	Yes	Yes	Yes	Yes	Yes
P06858	LPL	0.953069	0.945514	0.830763	1.23348	1.01963	1.01754	6.15091	9.29235	Yes	Yes	Yes	Yes	No	No
P06865	HEXA	1.0631	1.05903	1.02954	0.95505	0.979204	0.914079	1.42337	2.83125	Yes	Yes	Yes	Yes	Yes	Yes
P07093	SERPINE2	1.00497	0.905662	1.0903	0.910365	1.03479	1.0539	7.54285	6.36595	Yes	Yes	Yes	Yes	Yes	Yes
P07099	EPHX1	0.920552	0.917752	0.907738	1.10472	1.05534	1.0939	0.600969	1.9541	Yes	Yes	Yes	Yes	Yes	Yes
P07108	DBI	1.03992	1.37422	1.04498	0.843526	0.916454	0.780903	13.5653	6.54007	Yes	Yes	Yes	Yes	Yes	Yes
P07195	LDHB	1.0193	1.04249	1.06532	0.957025	0.972954	0.942906	1.80269	1.28176	Yes	Yes	Yes	Yes	Yes	Yes
P07197	NEFM	1.30549	0.964947	0.968948	0.978535	1.12643	0.655646	14.7805	21.362	Yes	No	Yes	Yes	Yes	Yes
P07199	CENPB	0.873666	0.901282	0.823409	1.17283	1.08716	1.14165	3.72194	3.12233	Yes	Yes	Yes	Yes	Yes	Yes
P07203	GPX1	0.823271	0.996367	0.980238	1.09903	1.09998	1.00111	8.36552	4.34857	Yes	Yes	Yes	Yes	Yes	Yes
P07205	PGK2	0.938253	0.873751	0.927779	1.16023	0.939465	1.16052	3.09471	9.58267	Yes	Yes	Yes	Yes	Yes	Yes
P07225	PROS1	1.07385	0.956921	0.912739	0.923072	1.09207	1.04134	6.9277	6.94987	Yes	Yes	Yes	Yes	Yes	Yes
P07237	P4HB	1.00877	0.96694	0.973443	1.01958	1.01645	1.01481	1.86949	0.194781	Yes	Yes	Yes	Yes	Yes	Yes
P07305	H1-0	0.852653	0.94641	0.928509	1.06546	1.08551	1.12146	4.47001	2.12377	Yes	Yes	Yes	Yes	Yes	Yes
P07311	ACYP1	1.17534	1.17553	1.3313	0.772478	0.79986	0.745491	5.98629	2.87287	Yes	Yes	Yes	Yes	Yes	Yes
P07332	FES	1.07448	0.773022	0.893567	1.28154	0.983976	0.993422	13.5591	12.7126	Yes	Yes	Yes	Yes	Yes	Yes
P07339	CTSD	1.18344	1.05301	1.08234	0.901537	0.924389	0.855289	5.05043	3.21614	Yes	Yes	Yes	Yes	Yes	Yes
P07355	ANXA2	0.984337	0.928448	0.939123	1.028	1.04499	1.0751	2.54833	1.85608	Yes	Yes	Yes	Yes	Yes	Yes
P07384	CAPN1	0.963723	0.966036	0.972914	1.06626	1.00037	1.0307	0.403415	2.60805	Yes	Yes	Yes	Yes	Yes	Yes
P07437	TUBB	0.973205	0.9758	1.02002	0.999726	1.02206	1.00919	2.1707	0.90572	Yes	Yes	Yes	Yes	Yes	Yes
P07585	DCN	0.840809	0.754083	0.825134	1.33531	1.29491	0.949752	4.67788	14.499	Yes	Yes	Yes	Yes	Yes	Yes
P07602	PSAP	1.20189	1.0637	1.00309	0.902205	1.00527	0.823847	7.63557	8.16011	Yes	Yes	Yes	Yes	Yes	Yes
P07686	HEXB	1.0806	0.994092	1.01445	0.923761	1.01379	0.973303	3.5864	3.79419	Yes	Yes	Yes	Yes	Yes	Yes
P07711	CTSL	1.18578	1.17489	1.13378	0.928371	0.819292	0.757891	1.92213	8.44119	Yes	Yes	Yes	Yes	Yes	Yes
P07737	PFN1	0.952579	1.00223	1.01202	1.0374	1.0472	0.948572	2.63133	4.38788	Yes	Yes	Yes	Yes	Yes	Yes
P07738	BPGM	1.01251	1.06416	1.17738	0.807255	1.00886	0.929832	6.34815	9.06156	Yes	Yes	Yes	Yes	Yes	Yes
P07741	APRT	0.948498	1.10881	1.13707	0.908521	0.940755	0.956344	7.79856	2.12939	Yes	Yes	Yes	Yes	Yes	Yes
P07814	EPRS1	1.05611	1.10179	1.12289	0.916878	0.900963	0.901367	2.54873	0.817429	Yes	Yes	Yes	Yes	Yes	Yes
P07858	CTSB	0.925384	0.867341	0.880794	1.22018	1.07245	1.03385	2.78357	7.24215	Yes	Yes	Yes	Yes	Yes	Yes
P07900	HSP90AA1	1.07937	1.0325	1.04286	0.923883	0.957128	0.964261	1.91161	1.85526	Yes	Yes	Yes	Yes	Yes	Yes
P07902	GALT	0.887642	0.947975	1.02943	1.00581	1.06391	1.06525	6.0834	2.6517	Yes	Yes	Yes	Yes	Yes	Yes
P07910	HNRNPC	1.0309	0.98973	0.948261	0.995247	1.01542	1.02044	3.40909	1.0776	Yes	Yes	Yes	Yes	Yes	Yes
P07919	UQCRH	0.935801	0.929744	1.08689	1.00372	0.945448	1.09839	7.38656	6.20428	Yes	Yes	Yes	Yes	Yes	Yes
P07942	LAMB1	0.875251	0.897384	0.86638	1.18726	1.12315	1.05057	1.4821	4.98424	Yes	Yes	Yes	Yes	Yes	Yes
P07947	YES1	0.882232	0.942869	0.931289	1.03672	1.22375	0.98314	2.86069	9.53944	Yes	Yes	Yes	Yes	Yes	Yes
P07948	LYN	1.03568	1.03631	0.965446	0.971156	0.923799	1.0676	3.2849	6.05938	Yes	Yes	Yes	Yes	Yes	Yes
P07951	TPM2	0.700891	0.723898	0.734591	1.43985	1.28592	1.11486	1.95344	10.3686	Yes	Yes	Yes	Yes	Yes	Yes
P07954	FH	1.0087	1.0036	1.01262	0.994076	1.00168	0.979327	0.366328	0.935686	Yes	Yes	Yes	Yes	Yes	Yes
P07992	ERCC1	1.05427	1.07867	1.04337	0.857943	0.989361	0.976379	1.39373	6.28215	Yes	Yes	Yes	Yes	Yes	Yes
P07996	THBS1	0.796822	0.853061	0.783397	1.44834	1.17854	0.939834	3.72059	17.4722	Yes	Yes	Yes	Yes	Yes	Yes
P08123	COL1A2	0.879114	0.866641	0.995532	1.17655	1.05366	1.0285	6.35217	5.95449	Yes	Yes	Yes	Yes	Yes	Yes
P08133	ANXA6	0.98794	0.981903	1.00833	1.02384	1.01907	0.978917	1.13894	2.0002	Yes	Yes	Yes	Yes	Yes	Yes
P08134	RHOC	1.00999	0.918361	0.958669	1.03394	1.0331	1.04593	3.89666	0.564704	Yes	Yes	Yes	Yes	Yes	Yes
P08174	CD55	1.32425	1.3757	1.34767	0.579147	0.668305	0.704932	1.55869	8.11675	Yes	Yes	Yes	Yes	Yes	Yes
P08183	ABCB1	0.842273	0.990833	0.820819	1.00904	1.10197	1.23506	8.54557	8.31617	Yes	Yes	Yes	Yes	Yes	Yes
P08195	SLC3A2	1.12877	1.18672	1.11531	0.860721	0.830907	0.877566	2.70913	2.25268	Yes	Yes	Yes	Yes	Yes	Yes
P08236	GUSB	1.00306	1.0675	0.949521	1.0104	1.04797	0.921543	4.79112	5.33688	Yes	Yes	Yes	Yes	Yes	Yes
P08237	PFKM	1.06228	1.1309	1.11894	0.892381	0.886716	0.908781	2.71115	1.04431	Yes	Yes	Yes	Yes	Yes	Yes
P08238	HSP90AB1	1.0413	1.01023	1.01173	0.968282	0.977308	0.99114	1.40085	0.960271	Yes	Yes	Yes	Yes	Yes	Yes
P08240	SRPRA	1.10299	1.0959	1.02523	0.91121	0.951941	0.912722	3.26628	2.03769	Yes	Yes	Yes	Yes	Yes	Yes
P08243	ASNS	1.22335	1.46005	1.50159	0.59924	0.606172	0.609596	8.78523	0.712022	Yes	Yes	Yes	Yes	Yes	Yes
P08253	MMP2	0.882278	0.904378	0.966679	1.13486	1.0781	1.0337	3.89374	3.82552	Yes	Yes	Yes	Yes	Yes	Yes
P08318	UL32	1.32295	1.30308	1.34182	0.664288	0.671051	0.696816	1.19594	2.06886	Yes	Yes	Yes	Yes	Yes	Yes
P08397	HMBS	1.10882	1.03872	0.958337	0.962175	1.06327	0.868685	5.93845	8.2366	Yes	Yes	Yes	Yes	Yes	Yes
P08473	MME	1.05867	1.07996	1.053	0.949196	0.939319	0.919856	1.09079	1.3021	Yes	Yes	Yes	Yes	Yes	Yes
P08546	UL54	1.01567	1.01228	1.03068	0.97968	0.946025	1.01566	0.784372	2.90012	Yes	Yes	Yes	Yes	Yes	Yes
P08559	PDHA1	1.00356	0.944232	0.962087	1.0482	1.02323	1.01869	2.56228	1.25972	Yes	Yes	Yes	Yes	Yes	Yes
P08572	COL4A2	0.892188	0.720385	0.860631	1.30164	1.1379	1.08726	9.05751	7.78252	Yes	Yes	Yes	Yes	Yes	Yes
P08574	CYC1	1.3327	0.820382	0.764001	0.968456	1.08456	1.0299	26.3108	4.61511	Yes	Yes	Yes	Yes	Yes	Yes
P08579	SNRPB2	1.04666	0.902489	0.927896	0.983187	1.08547	1.05429	6.55216	4.11199	Yes	Yes	Yes	Yes	Yes	Yes
P08603	CFH	0.690008	0.699271	1.10563	1.37222	0.984278	1.14859	23.3011	13.6083	Yes	Yes	Yes	Yes	Yes	Yes
P08621	SNRNP70	1.06628	0.958252	0.999754	1.00967	0.984767	0.981282	4.41366	1.27439	Yes	Yes	Yes	Yes	Yes	Yes
P08648	ITGA5	1.05466	0.989675	0.983785	1.01467	0.962355	0.994853	3.18159	2.1769	Yes	Yes	Yes	Yes	Yes	Yes
P08651	NFIC	0.887498	0.915295	0.986063	1.08246	1.0193	1.10939	4.46359	3.52744	Yes	Yes	Yes	Yes	Yes	Yes
P08670	VIM	0.976013	0.942062	0.963695	1.02877	1.05069	1.03877	1.46091	0.862186	Yes	Yes	Yes	Yes	Yes	Yes
P08708	RPS17	1.08485	1.04996	1.11101	0.913971	0.917926	0.922286	2.31172	0.369931	Yes	Yes	Yes	Yes	Yes	Yes
P08729	KRT7	1.21227	0.907267	0.763186	1.2206	0.953366	0.943311	19.4836	12.3581	Yes	Yes	Yes	Yes	Yes	Yes
P08754	GNAI3	1.22532	1.32932	1.32548	0.731217	0.613066	0.775591	3.7226	9.70689	Yes	Yes	Yes	Yes	Yes	Yes
P08758	ANXA5	0.95407	0.982779	0.948045	1.04126	1.0301	1.04374	1.57594	0.57137	Yes	Yes	Yes	Yes	Yes	Yes
P08865	RPSA	1.06553	0.961673	1.00491	0.983828	1.01575	0.968312	4.21443	1.99628	Yes	Yes	Yes	Yes	Yes	Yes
P08962	CD63	1.14207	1.21639	1.1653	0.827755	0.847705	0.800776	2.64296	2.32977	Yes	Yes	Yes	Yes	Yes	Yes
P09001	MRPL3	1.01878	1.0395	0.999938	0.962419	0.972855	1.0065	1.58515	1.91811	Yes	Yes	Yes	Yes	Yes	Yes
P09012	SNRPA	1.08629	0.982109	0.944765	0.988945	1.0352	0.962688	5.96244	3.01096	Yes	Yes	Yes	Yes	Yes	Yes
P09038	FGF2	0.743485	0.872087	0.796135	1.28729	1.17248	1.12852	6.56646	5.59608	Yes	Yes	Yes	Yes	Yes	Yes
P09104	ENO2	1.04016	1.08636	1.08447	0.914802	0.92624	0.947971	1.99459	1.47975	Yes	Yes	Yes	Yes	Yes	Yes
P09110	ACAA1	0.760984	0.862883	0.971213	1.24075	1.0557	1.10847	9.92326	6.85786	Yes	Yes	Yes	Yes	Yes	Yes
P09132	SRP19	1.13778	0.956135	1.10567	0.977003	0.936623	0.886785	7.42163	3.95285	Yes	Yes	Yes	Yes	Yes	Yes
P09211	GSTP1	1.01863	1.00026	1.0889	0.960697	0.955241	0.976267	3.68753	0.924077	Yes	Yes	Yes	Yes	Yes	Yes
P09234	SNRPC	1.06286	1.05303	1.02523	0.990681	0.971366	0.896842	1.52207	4.24563	Yes	Yes	Yes	Yes	Yes	Yes
P09382	LGALS1	0.991396	0.978727	0.958229	1.02874	1.04915	0.993764	1.39996	2.23353	Yes	Yes	Yes	Yes	Yes	Yes
P09417	QDPR	0.969925	1.00687	1.13459	0.900495	1.01	0.978123	6.80218	4.77594	Yes	Yes	Yes	Yes	Yes	Yes
P09429	HMGB1	1.00434	1.0512	1.02497	0.97198	0.994872	0.952635	1.86739	1.77394	Yes	Yes	Yes	Yes	Yes	Yes
P09455	RBP1	1.01314	0.979535	1.00705	0.941297	1.01074	1.04824	1.4619	4.43001	Yes	Yes	Yes	Yes	Yes	Yes
P09471	GNAO1	1.17731	1.11382	1.06318	0.89667	0.844291	0.904726	4.17604	3.03815	Yes	Yes	Yes	Yes	Yes	Yes
P09486	SPARC	1.02171	1.02193	0.837195	1.10147	1.07231	0.945384	9.06339	6.51718	Yes	Yes	Yes	Yes	Yes	Yes
P09493	TPM1	0.631819	0.638245	0.689714	1.56826	1.27892	1.19304	3.96635	11.9187	Yes	Yes	Yes	Yes	Yes	Yes
P09496	CLTA	1.04398	1.03732	0.967607	0.932597	0.998624	1.01988	3.39843	3.77784	Yes	Yes	Yes	Yes	Yes	Yes
P09497	CLTB	0.876924	0.934549	0.853677	1.01509	1.16888	1.15088	3.82667	6.17559	Yes	Yes	Yes	Yes	Yes	Yes
P09525	ANXA4	1.08668	1.06153	1.1302	0.915561	0.898268	0.907759	2.59575	0.779443	Yes	Yes	Yes	Yes	Yes	Yes
P09543	CNP	0.90495	0.909314	0.901977	1.11656	1.1	1.0672	0.332826	1.87413	Yes	Yes	Yes	Yes	Yes	Yes
P09601	HMOX1	1.12305	1.28007	1.2171	0.802782	0.796483	0.780515	5.34654	1.18142	Yes	Yes	Yes	Yes	Yes	Yes
P09619	PDGFRB	0.80709	0.753416	0.757877	1.32137	1.21969	1.14056	3.14686	6.03064	Yes	Yes	Yes	Yes	Yes	Yes
P09622	DLD	0.919797	0.940283	0.978828	1.0338	1.06833	1.05896	2.58608	1.38369	Yes	Yes	Yes	Yes	Yes	Yes
P09629	HOXB7	1.56855	0.928269	0.820641	0.986557	0.832133	0.863854	29.8544	7.44713	Yes	Yes	Yes	No	Yes	Yes
P09651	HNRNPA1	1.01619	0.955244	0.942499	1.02864	1.03405	1.02338	3.31073	0.423255	Yes	Yes	Yes	Yes	Yes	Yes
P09661	SNRPA1	0.953332	0.987765	1.04376	1.06332	0.984865	0.966959	3.74537	4.16379	Yes	Yes	Yes	Yes	Yes	Yes
P09668	CTSH	1.23049	1.38151	1.18968	0.706003	0.737051	0.755265	6.51088	2.77541	Yes	Yes	Yes	Yes	Yes	Yes
P09669	COX6C	0.97669	1.08877	0.993738	0.9742	1.008	0.95861	4.83542	2.10288	Yes	Yes	Yes	Yes	Yes	Yes
P09695	TRS1	1.10211	1.10215	1.02402	0.884826	0.931135	0.955762	3.42151	3.1829	Yes	Yes	Yes	Yes	Yes	Yes
P09699	US26	1.03785	1.04186	1.18455	0.925997	0.903744	0.906001	6.27073	1.09666	Yes	Yes	Yes	Yes	Yes	Yes
P09700	US24	1.06651	1.04981	1.12605	0.880125	0.915073	0.962435	3.02766	3.66947	Yes	Yes	Yes	Yes	Yes	Yes
P09701	US23	1.09985	1.06288	1.11029	0.890676	0.882253	0.954057	1.86436	3.52569	Yes	Yes	Yes	Yes	Yes	Yes
P09703	US27	1.19686	1.3722	1.0882	0.890431	0.71125	0.741053	9.59767	10.0386	Yes	Yes	Yes	Yes	Yes	Yes
P09705	US29	1.14002	1.00427	1.26292	0.856725	0.922699	0.813367	9.30149	5.2012	Yes	Yes	Yes	Yes	Yes	Yes
P09706	US30	1.08011	1.22001	1.26481	0.718177	1.02515	0.691742	6.62014	18.6432	Yes	Yes	Yes	Yes	Yes	Yes
P09708	US32	1.20494	1.13984	1.15394	0.788245	0.818713	0.894326	2.39776	5.34868	Yes	Yes	Yes	Yes	Yes	Yes
P09709	US34	0.858272	0.790339	0.912952	1.1125	1.16888	1.15705	5.87383	2.11789	Yes	Yes	Yes	No	No	No
P09710		0.910546	0.777738	0.763144	1.11018	1.08317	1.35522	8.11537	10.3459	Yes	Yes	Yes	Yes	Yes	Yes
P09712	US3	0.989921	0.813682	0.738091	1.15383	1.19738	1.1071	12.4536	3.19776	Yes	Yes	Yes	Yes	Yes	Yes
P09713	US2	1.01	0.967304	1.17339	0.873337	0.940276	1.0357	8.45657	7.01453	Yes	Yes	Yes	Yes	Yes	Yes
P09714	US1	1.6278	0.951868	0.903839	0.820202	0.878052	0.818241	28.4661	3.3075	Yes	Yes	Yes	Yes	Yes	Yes
P09715	IRS1	1.0983	1.09884	1.09974	0.894914	0.888664	0.919533	0.05421	1.47888	Yes	Yes	Yes	Yes	Yes	Yes
P09718	US15	1.01119	1.07233	1.02493	1.13006	0.91195	0.849538	2.52793	12.4769	Yes	Yes	Yes	Yes	Yes	Yes
P09719	US14	1.09647	0.996549	1.07506	0.935327	0.95478	0.941813	4.06763	0.856742	Yes	Yes	Yes	Yes	Yes	Yes
P09721	US12	1.41384	1.05971	1.11271	0.755588	0.830077	0.828065	13.0459	4.30664	Yes	Yes	Yes	Yes	Yes	Yes
P09722	US22	1.06563	1.04821	1.06412	0.921732	0.937337	0.962969	0.743924	1.8072	Yes	Yes	Yes	Yes	Yes	Yes
P09724	US20	1.03304	0.946595	0.936655	1.00974	1.06132	1.01265	4.45279	2.3019	Yes	Yes	Yes	Yes	Yes	Yes
P09727	US11	0.895586	0.874178	0.933707	1.14377	1.07963	1.07313	2.73202	2.90099	Yes	Yes	Yes	Yes	Yes	Yes
P09728	US10	1.02883	1.03187	0.978288	1.00834	0.994268	0.958404	2.42593	2.12985	Yes	Yes	Yes	Yes	Yes	Yes
P09729	US9	1.22461	1.19856	1.15417	0.825126	0.837785	0.759746	2.4387	4.23465	Yes	Yes	Yes	Yes	Yes	Yes
P09730	US8	1.01244	1.03439	1.06919	0.967236	0.935926	0.980809	2.24961	1.95503	Yes	Yes	Yes	Yes	Yes	Yes
P09758	TACSTD2	0.651639	0.80329	0.687881	1.27135	1.33185	1.25399	9.05286	2.59575	Yes	No	Yes	Yes	Yes	Yes
P09871	C1S	0.929235	0.745978	0.880619	1.1629	1.08834	1.19292	9.09837	3.82973	Yes	Yes	Yes	Yes	Yes	Yes
P09874	PARP1	0.973007	0.929783	0.918898	1.0868	1.05203	1.03949	2.48446	1.88904	Yes	Yes	Yes	Yes	Yes	Yes
P09884	POLA1	0.883223	0.917819	1.03488	1.13428	0.993047	1.03675	6.86459	5.59768	Yes	Yes	Yes	Yes	Yes	Yes
P09912	IFI6	0.814353	0.630853	0.680728	1.71419	1.353	0.80688	10.9322	28.8814	No	Yes	Yes	Yes	Yes	Yes
P09913	IFIT2	0.760513	0.758452	0.78085	1.39793	1.32355	0.978705	1.3185	14.8075	Yes	Yes	Yes	Yes	Yes	Yes
P09914	IFIT1	0.779748	0.889442	0.854586	1.33292	1.19671	0.946598	5.43987	13.8067	Yes	Yes	Yes	Yes	Yes	Yes
P09936	UCHL1	1.02532	1.0153	1.0473	0.982568	0.946794	0.982718	1.29844	1.74096	Yes	Yes	Yes	Yes	Yes	Yes
P09958	FURIN	1.00957	0.848765	1.20188	0.831213	1.23855	0.870012	14.1511	18.7323	Yes	Yes	Yes	Yes	Yes	Yes
P09960	LTA4H	1.02058	0.995575	1.0318	0.961729	0.993665	0.996658	1.49015	1.60643	Yes	Yes	Yes	Yes	Yes	Yes
P09972	ALDOC	0.828202	0.944021	0.940083	1.11804	1.10489	1.06476	5.93888	2.06796	Yes	Yes	Yes	Yes	Yes	Yes
P0C0L4	C4A	1.01285	0.978253	1.03322	1.05262	0.938077	0.984981	2.25072	4.74017	Yes	Yes	Yes	Yes	Yes	Yes
P0C0S5	H2AZ1;H2AZ2	0.98623	0.921772	1.06326	0.966821	1.04691	1.01501	5.83985	3.26072	Yes	Yes	Yes	Yes	Yes	Yes
P0C0S8	H2AC12;H2AC14;H2AC17;H2AC19;H2AC20;H2AC7;H2AJ	0.863794	0.939146	0.967628	1.02875	1.11375	1.08693	4.74333	3.2957	Yes	Yes	Yes	Yes	Yes	Yes
P0C1Z6	TFPT	0.894497	0.84062	0.930094	1.15006	0.930875	1.25385	4.14011	12.1115	Yes	Yes	Yes	Yes	Yes	Yes
P0C2W1	FBXO45	1.06309	1.10705	0.681328	1.06192	1.06398	1.02263	20.1129	1.81297	Yes	Yes	Yes	Yes	Yes	Yes
P0C7T5	ATXN1L	0.932527	0.887211	1.08707	0.984379	1.07234	1.03647	8.83024	3.50256	Yes	Yes	Yes	Yes	Yes	Yes
P0C870	JMJD7	0.785601	0.755021	1.0656	1.1534	1.10551	1.13487	16.0875	1.74273	Yes	Yes	Yes	Yes	Yes	Yes
P0CAP2	POLR2M	0.871208	0.909561	1.04373	1.17078	0.961218	1.04351	7.85592	8.14424	Yes	Yes	Yes	Yes	Yes	Yes
P0CG13	CHTF8	1.0368	0.681377	0.811894	1.21071	1.13495	1.12428	17.4061	3.32651	Yes	Yes	Yes	Yes	Yes	Yes
P0CG29	GSTT2;GSTT2B	1.19616	0.897688	0.926168	1.07489	0.903619	1.00147	13.3602	7.06306	Yes	Yes	Yes	Yes	Yes	Yes
P0CJ78	ZNF865	0.980926	0.608111	0.748557	1.29654	1.04342	1.32245	19.73	10.3108	Yes	Yes	Yes	Yes	Yes	Yes
P0DI81	TRAPPC2;TRAPPC2B	1.04472	1.00437	1.05488	0.996465	0.969725	0.929846	2.10845	2.83552	Yes	Yes	Yes	Yes	Yes	Yes
P0DJ07	PET100	1.0823	1.10858	1.01475	0.913847	1.03821	0.842323	3.69862	8.68894	Yes	Yes	Yes	Yes	Yes	Yes
P0DJ93	SMIM13	1.18244	0.867819	0.947922	1.00354	0.954387	1.04389	13.3584	3.65762	Yes	Yes	Yes	Yes	Yes	Yes
P0DMM9	SULT1A3;SULT1A4	0.895396	1.02932	0.941358	1.24847	1.20321	0.682248	5.81587	24.5938	Yes	Yes	Yes	Yes	Yes	Yes
P0DMV8	HSPA1A;HSPA1B	1.03423	1.02173	1.07056	0.978926	0.952182	0.942374	1.98729	1.61273	Yes	Yes	Yes	Yes	Yes	Yes
P0DP23	CALM1;CALM2;CALM3	0.972178	0.932387	0.995741	1.03673	0.999545	1.06342	2.70444	2.53504	Yes	Yes	Yes	Yes	Yes	Yes
P0DPB6	POLR1D	0.972435	1.08345	1.05468	0.923933	0.987269	0.978229	4.53706	2.90411	Yes	Yes	Yes	Yes	Yes	Yes
P0DTL6	ZFTRAF1	0.881853	0.961729	0.904791	1.09434	1.04575	1.11154	3.66541	2.57043	Yes	Yes	Yes	Yes	Yes	Yes
P10070	GLI2	1.05028	0.661719	1.13366	1.30674	0.735973	1.11164	21.6813	22.5278	Yes	Yes	Yes	Yes	Yes	Yes
P10109	FDX1	1.16306	0.980146	0.97987	0.895907	0.92987	1.05115	8.28888	6.94871	Yes	Yes	Yes	Yes	Yes	Yes
P10114	RAP2A	1.0174	0.753678	1.09599	1.07599	1.12552	0.93142	15.3191	7.88526	Yes	Yes	Yes	Yes	Yes	Yes
P10155	RO60	0.984212	1.01619	1.01623	1.00151	0.975471	1.00639	1.50018	1.36459	Yes	Yes	Yes	Yes	Yes	Yes
P10176	COX8A	1.01139	1.01486	0.908151	1.01962	1.28388	0.76209	5.06137	20.8469	Yes	Yes	Yes	Yes	Yes	Yes
P10243	MYBL1	0.858926	1.24108	1.14172	1.15593	0.526867	1.07548	14.9822	30.4012	Yes	Yes	Yes	Yes	Yes	Yes
P10253	GAA	1.02985	1.05618	1.01784	1.08998	0.924019	0.882122	1.5476	9.29752	Yes	Yes	Yes	Yes	Yes	Yes
P10301	RRAS	0.899349	0.912344	0.982151	1.1859	1.05548	0.964778	3.9042	8.49208	Yes	Yes	Yes	Yes	Yes	Yes
P10321	HLA-C	0.836997	0.909868	0.852873	1.38001	1.16171	0.85854	3.61056	18.8656	Yes	Yes	Yes	Yes	Yes	Yes
P10398	ARAF	0.804981	1.0744	0.987563	1.05782	1.01852	1.05671	11.7493	1.74956	Yes	Yes	Yes	Yes	Yes	Yes
P10415	BCL2	0.904752	1.33571	0.748344	1.4625	0.844567	0.704127	24.9302	32.82	Yes	Yes	Yes	Yes	Yes	Yes
P10515	DLAT	0.967196	0.997562	1.00184	1.04063	0.969156	1.02362	1.55965	3.01485	Yes	Yes	Yes	Yes	Yes	Yes
P10586	PTPRF	1.01466	0.963992	1.00678	1.0381	1.0297	0.946773	2.23691	4.1015	Yes	Yes	Yes	Yes	Yes	Yes
P10588	NR2F6	1.09297	0.672289	0.721554	1.45627	1.40886	0.648063	22.6528	31.6228	Yes	Yes	Yes	Yes	Yes	Yes
P10589	NR2F1;NR2F2	0.90041	0.868421	0.856018	1.03288	1.20467	1.1376	2.13743	6.28355	Yes	Yes	Yes	Yes	Yes	Yes
P10599	TXN	1.0346	0.992191	1.01455	0.94321	0.94402	1.07143	1.7088	6.1095	Yes	Yes	Yes	Yes	Yes	Yes
P10606	COX5B	1.02607	0.864171	0.925915	1.0129	1.07646	1.09449	7.10661	3.29749	Yes	Yes	Yes	Yes	Yes	Yes
P10619	CTSA	0.963435	0.894563	0.966531	1.11057	1.02165	1.04325	3.52838	3.57743	Yes	Yes	Yes	Yes	Yes	Yes
P10620	MGST1	0.909402	0.930578	0.851335	1.07219	1.21093	1.02557	3.7341	7.138	Yes	Yes	Yes	Yes	Yes	Yes
P10636	MAPT	0.978238	1.02905	1.05032	0.922063	0.799974	1.22036	2.96705	18.0031	Yes	Yes	Yes	Yes	Yes	Yes
P10644	PRKAR1A	0.867131	0.911542	0.902934	1.2413	0.991206	1.08589	2.15138	9.3206	Yes	Yes	Yes	Yes	Yes	Yes
P10746	UROS	0.931208	1.08096	1.24815	0.826125	0.908883	1.00467	11.9122	7.98883	Yes	Yes	Yes	Yes	Yes	Yes
P10768	ESD	1.00254	0.926218	1.01085	1.0004	0.996349	1.06364	3.88718	3.02004	Yes	Yes	Yes	Yes	Yes	Yes
P10809	HSPD1	1.08757	1.02103	1.01497	0.940007	0.986908	0.94952	3.15914	2.11127	Yes	Yes	Yes	Yes	Yes	Yes
P10909	CLU	1.1667	0.992517	1.13049	0.911717	0.889694	0.908887	6.84362	1.08291	Yes	Yes	Yes	Yes	Yes	Yes
P11021	HSPA5	1.00551	0.987983	1.01479	1.00484	0.99861	0.988266	1.10835	0.685471	Yes	Yes	Yes	Yes	Yes	Yes
P11047	LAMC1	0.899479	0.882692	0.953734	1.19153	1.06427	1.00829	3.3244	7.04681	Yes	Yes	Yes	Yes	Yes	Yes
P11117	ACP2	0.998564	0.956756	0.927295	1.05245	1.03904	1.0259	3.04311	1.0432	Yes	Yes	Yes	Yes	Yes	Yes
P11137	MAP2	1.12368	0.929131	1.14476	0.849005	0.954525	0.998898	9.10649	6.73002	Yes	Yes	Yes	Yes	Yes	Yes
P11142	HSPA8	1.03721	1.00749	1.03075	0.969361	1.00716	0.948025	1.24488	2.50835	Yes	Yes	Yes	Yes	Yes	Yes
P11166	SLC2A1	0.891521	0.785256	0.804927	1.21107	1.12427	1.18296	5.58021	3.08316	Yes	Yes	Yes	Yes	Yes	Yes
P11169	SLC2A3	1.104	1.00392	0.926223	0.983393	0.98857	0.993891	7.19498	0.433525	Yes	Yes	Yes	Yes	Yes	Yes
P11171	EPB41	1.1048	1.09947	1.15759	0.901671	0.831003	0.90547	2.34086	3.89406	Yes	Yes	Yes	Yes	Yes	Yes
P11172	UMPS	1.05204	1.01424	0.978002	0.935696	0.972127	1.04789	2.97886	4.74318	Yes	Yes	Yes	Yes	Yes	Yes
P11177	PDHB	0.987883	0.975079	0.999292	1.08865	0.988961	0.960136	1.00166	5.43751	Yes	Yes	Yes	Yes	Yes	Yes
P11182	DBT	1.10303	1.00112	0.985069	0.958361	0.9579	0.99452	5.07304	1.76811	Yes	Yes	Yes	Yes	Yes	Yes
P11216	PYGB	1.00686	1.01945	1.01477	0.993531	1.00536	0.960024	0.512385	1.94685	Yes	Yes	Yes	Yes	Yes	Yes
P11217	PYGM	0.631541	0.840924	1.02019	1.33861	1.0793	1.08943	19.1151	10.2577	Yes	Yes	Yes	Yes	Yes	Yes
P11233	RALA	0.941228	0.965349	0.93413	1.11905	0.990859	1.04938	1.41113	4.97584	Yes	Yes	Yes	Yes	Yes	Yes
P11234	RALB	1.1175	0.804672	0.844802	1.14202	0.937321	1.15368	15.0685	9.21971	Yes	Yes	Yes	Yes	Yes	Yes
P11274	BCR	0.954503	0.95676	0.946448	1.0245	1.07815	1.03964	0.464646	2.15603	Yes	Yes	Yes	Yes	Yes	Yes
P11279	LAMP1	1.05389	1.03052	0.95753	0.988154	0.9985	0.971399	4.04761	1.13249	Yes	Yes	Yes	Yes	Yes	Yes
P11310	ACADM	1.00321	0.91983	0.964673	1.056	1.02602	1.03026	3.53986	1.27651	Yes	Yes	Yes	Yes	Yes	Yes
P11362	FGFR1	1.20536	1.14614	0.889602	1.08179	0.975237	0.701871	12.6846	17.3991	Yes	Yes	Yes	Yes	Yes	Yes
P11387	TOP1	1.05971	0.981042	0.96216	1.007	0.973958	1.01613	4.2204	1.81328	Yes	Yes	Yes	Yes	Yes	Yes
P11388	TOP2A	0.953844	0.863566	0.869088	1.08021	1.09922	1.13408	4.61388	2.01986	Yes	Yes	Yes	Yes	Yes	Yes
P11413	G6PD	0.922996	0.970559	0.990435	1.05633	1.03231	1.02736	2.94331	1.21806	Yes	Yes	Yes	Yes	Yes	Yes
P11441	UBL4A	1.05586	1.00002	1.04133	0.951808	0.940475	1.0105	2.29101	3.17193	Yes	Yes	Yes	Yes	Yes	Yes
P11474	ESRRA	1.37564	0.968855	0.818414	0.489445	1.36795	0.979699	22.3249	38.0093	Yes	Yes	Yes	Yes	Yes	Yes
P11498	PC	0.963341	0.918672	0.917307	1.0619	1.05209	1.08669	2.29194	1.36495	Yes	Yes	Yes	Yes	Yes	Yes
P11532	DMD	1.114	1.08496	1.12864	0.868076	0.844269	0.960052	1.6365	5.60443	Yes	Yes	Yes	Yes	Yes	Yes
P11586	MTHFD1	1.02155	1.03245	1.08698	0.934861	0.951456	0.972708	2.73398	1.62537	Yes	Yes	Yes	Yes	Yes	Yes
P11717	IGF2R	1.06744	1.00727	1.02976	0.958596	0.970002	0.966936	2.39906	0.499329	Yes	Yes	Yes	Yes	Yes	Yes
P11766	ADH5	0.945931	1.03082	0.984896	0.943001	1.05938	1.03598	3.5142	4.96265	Yes	Yes	Yes	Yes	Yes	Yes
P11802	CDK4	1.06763	1.11699	1.1382	0.854778	0.941821	0.880584	2.66924	4.09048	Yes	Yes	Yes	Yes	Yes	Yes
P11908	PRPS2	0.980681	1.0645	0.912609	0.977013	1.02388	1.04132	6.30077	2.67765	Yes	Yes	Yes	Yes	Yes	Yes
P11940	PABPC1	1.02498	1.02922	0.993393	0.967977	0.99536	0.989065	1.57346	1.18989	Yes	Yes	Yes	Yes	Yes	Yes
P12004	PCNA	1.03317	1.0041	0.993354	1.0039	0.977052	0.988431	1.66487	1.11161	Yes	Yes	Yes	Yes	Yes	Yes
P12036	NEFH	0.80856	0.606554	0.705857	1.13511	1.44851	1.29541	11.6653	9.89604	Yes	Yes	Yes	Yes	Yes	Yes
P12081	HARS1	1.01085	1.02528	1.09868	0.932879	0.962996	0.969316	3.68023	1.66456	Yes	Yes	Yes	Yes	Yes	Yes
P12109	COL6A1	0.930897	0.89866	0.894525	1.17919	1.08736	1.00936	1.79058	6.35652	Yes	Yes	Yes	Yes	Yes	Yes
P12110	COL6A2	0.869985	0.922597	0.91768	1.18093	1.07327	1.03555	2.62644	5.61726	Yes	Yes	Yes	Yes	Yes	Yes
P12111	COL6A3	0.905886	0.935102	0.941067	1.15684	1.06829	0.992818	1.65768	6.24917	Yes	Yes	Yes	Yes	Yes	Yes
P12235	SLC25A4	0.931216	0.95225	0.986834	1.02639	1.0527	1.05061	2.39657	1.14478	Yes	Yes	Yes	Yes	Yes	Yes
P12236	SLC25A6	1.03626	0.970158	0.940333	1.0657	0.955984	1.03156	4.081	4.5044	Yes	Yes	Yes	Yes	Yes	Yes
P12259	F5	0.68659	0.756514	0.615376	1.26245	1.31309	1.36597	8.39748	3.21694	Yes	Yes	Yes	Yes	Yes	Yes
P12268	IMPDH2	0.990498	1.09286	1.1085	0.967868	0.904747	0.935529	4.91852	2.75322	Yes	Yes	Yes	Yes	Yes	Yes
P12270	TPR	1.0051	0.987845	1.01502	1.00705	0.987091	0.997899	1.11964	0.817946	Yes	Yes	Yes	Yes	Yes	Yes
P12277	CKB	0.950319	0.947423	1.02676	0.996317	1.00821	1.07098	3.76829	3.19492	Yes	Yes	Yes	Yes	Yes	Yes
P12429	ANXA3	1.01799	0.953075	1.09585	0.947115	1.00571	0.980252	5.70934	2.45385	Yes	Yes	Yes	Yes	Yes	Yes
P12694	BCKDHA	0.986343	0.948086	0.967415	1.03275	0.994693	1.07072	1.61467	3.00529	Yes	Yes	Yes	Yes	Yes	Yes
P12755	SKI	1.03121	1.6011	0.982531	0.859457	0.771737	0.75396	23.3062	5.80042	Yes	Yes	Yes	Yes	Yes	Yes
P12757	SKIL	0.933001	1.25644	1.35833	0.895611	0.716893	0.839723	15.3326	9.13222	Yes	Yes	Yes	Yes	Yes	Yes
P12814	ACTN1	0.920525	0.932731	0.932629	1.10386	1.06494	1.04531	0.617027	2.27122	Yes	Yes	Yes	Yes	Yes	Yes
P12824	gH	1.35422	1.32162	1.38952	0.636142	0.618711	0.679787	2.04622	3.98338	Yes	Yes	Yes	Yes	Yes	Yes
P12931	SRC	0.950941	0.917933	0.955047	1.11785	1.04794	1.01029	1.76485	4.20926	Yes	Yes	Yes	Yes	Yes	Yes
P12955	PEPD	1.14637	1.13611	1.26138	0.816452	0.803287	0.836398	4.80708	1.66256	Yes	Yes	Yes	Yes	Yes	Yes
P12956	XRCC6	0.963621	0.963771	0.943727	1.01856	1.05289	1.05743	0.983646	1.66391	Yes	Yes	Yes	Yes	Yes	Yes
P13010	XRCC5	0.959252	0.942068	0.953775	1.05903	1.04034	1.04554	0.75312	0.751353	Yes	Yes	Yes	Yes	Yes	Yes
P13051	UNG	1.09045	0.917862	0.989744	0.966663	1.02255	1.01273	7.08316	2.43469	Yes	Yes	Yes	Yes	Yes	Yes
P13073	COX4I1	1.02493	1.02127	0.998407	0.993013	0.954144	1.00824	1.1563	2.31203	Yes	Yes	Yes	Yes	Yes	Yes
P13196	ALAS1	1.01077	0.856518	0.933562	0.965547	1.0585	1.17511	6.74503	8.03971	Yes	Yes	Yes	Yes	Yes	Yes
P13202	UL123	0.827902	0.847795	0.86074	1.15054	1.18236	1.13067	1.59744	1.84403	Yes	Yes	Yes	Yes	Yes	Yes
P13473	LAMP2	1.27289	1.04729	1.06683	0.942196	0.830682	0.840113	9.03955	5.79707	Yes	Yes	Yes	Yes	Yes	Yes
P13489	RNH1	0.920314	0.923508	1.00032	1.06109	1.02065	1.07411	3.90115	2.16358	Yes	Yes	Yes	Yes	Yes	Yes
P13497	BMP1	1.15502	0.743104	1.18205	1.05972	0.99202	0.868085	19.5625	8.15295	Yes	Yes	Yes	Yes	Yes	Yes
P13533	MYH6	0.92683	0.993215	1.02543	1.11592	1.0021	0.936496	4.18125	7.28046	Yes	No	Yes	Yes	Yes	Yes
P13591	NCAM1	1.08008	1.03339	1.07045	0.962151	0.902793	0.95113	1.89646	2.74632	Yes	Yes	Yes	Yes	Yes	Yes
P13611	VCAN	0.773597	0.756235	0.781306	1.26545	1.20241	1.221	1.36099	2.151	Yes	Yes	Yes	Yes	Yes	Yes
P13612	ITGA4	0.958723	0.856357	1.11759	1.03804	0.989735	1.03955	10.9944	2.26286	Yes	Yes	Yes	Yes	Yes	Yes
P13637	ATP1A3	1.0019	1.07614	1.04582	0.973209	0.89231	1.01062	2.92716	5.15033	Yes	Yes	Yes	Yes	Yes	Yes
P13639	EEF2	1.059	1.01433	1.00721	0.948713	0.977873	0.992878	2.23215	1.88425	Yes	Yes	Yes	Yes	Yes	Yes
P13645	KRT10	1.18402	1.41181	0.789301	0.587467	0.938813	1.08859	22.7907	24.0962	Yes	Yes	Yes	Yes	Yes	Yes
P13647	KRT5	1.1479	0.98753	0.934816	0.93543	1.10085	0.893477	8.85427	9.16678	Yes	Yes	Yes	Yes	Yes	Yes
P13667	PDIA4	1.04781	1.01519	1.0259	0.995227	0.964851	0.95102	1.31851	1.90278	Yes	Yes	Yes	Yes	Yes	Yes
P13674	P4HA1	0.919131	0.909093	0.912433	1.12703	1.10858	1.02374	0.45683	4.13993	Yes	Yes	Yes	Yes	Yes	Yes
P13686	ACP5	0.819122	1.3655	1.11166	0.928636	0.906615	0.868472	20.3177	2.75778	Yes	Yes	Yes	Yes	Yes	Yes
P13693	TPT1	1.12101	0.973489	1.10287	0.898529	0.966783	0.937318	6.16311	2.99195	Yes	Yes	Yes	Yes	Yes	Yes
P13716	ALAD	0.882429	1.03352	1.02151	1.00899	1.02564	1.02791	7.00287	0.826175	Yes	Yes	Yes	Yes	Yes	Yes
P13726	F3	0.349989	0.338921	0.389985	2.00433	1.63507	1.2817	6.09883	17.9861	Yes	Yes	Yes	Yes	Yes	Yes
P13747	HLA-E	0.848308	0.902783	0.979365	1.28438	1.0778	0.907368	5.90638	14.1442	Yes	Yes	Yes	Yes	Yes	Yes
P13797	PLS3	0.894362	0.930206	0.956447	1.1281	1.03811	1.05277	2.74508	3.67429	Yes	Yes	Yes	Yes	Yes	Yes
P13798	APEH	1.11804	1.06403	1.0818	0.896253	0.952238	0.88763	2.06575	3.14033	Yes	Yes	Yes	Yes	Yes	Yes
P13804	ETFA	1.05058	1.0366	1.04606	1.01148	0.912613	0.942678	0.557713	4.33044	Yes	Yes	Yes	Yes	Yes	Yes
P13807	GYS1	0.942755	0.87949	0.931165	1.10771	1.03788	1.10101	2.99648	2.90693	Yes	Yes	Yes	Yes	Yes	Yes
P13861	PRKAR2A	1.04028	1.01017	1.00967	1.0067	1.01158	0.921608	1.40344	4.21557	Yes	Yes	Yes	Yes	Yes	Yes
P13929	ENO3	1.03728	1.05377	0.8831	1.15551	0.877965	0.992373	7.7532	11.2914	Yes	Yes	Yes	Yes	Yes	Yes
P13984	GTF2F2	0.927349	0.914175	0.939144	1.01445	1.10671	1.09816	1.10033	3.87882	Yes	Yes	Yes	Yes	Yes	Yes
P13987	CD59	0.873334	0.882053	0.810665	1.17724	1.20857	1.04814	3.71745	6.06592	Yes	Yes	Yes	Yes	Yes	Yes
P13994	YJU2B	0.920714	0.960961	0.879486	1.03521	1.24898	0.954651	3.614	11.5033	Yes	Yes	Yes	Yes	Yes	Yes
P13995	MTHFD2	1.28092	1.32889	1.32454	0.650687	0.722023	0.692937	1.65168	4.25357	Yes	Yes	Yes	Yes	Yes	Yes
P14174	MIF	0.779765	0.852336	1.05137	0.843686	1.34756	1.12528	12.8363	18.6502	Yes	Yes	Yes	Yes	Yes	Yes
P14209	CD99	0.67143	1.00254	0.736105	1.26834	1.36905	0.95254	17.8372	14.8277	Yes	Yes	Yes	Yes	Yes	Yes
P14210	HGF	0.623857	1.01553	0.67449	1.1667	1.18225	1.33717	22.5512	6.26332	Yes	Yes	Yes	Yes	Yes	Yes
P14314	PRKCSH	0.953798	0.985658	0.997243	1.05068	1.00502	1.00761	1.87646	2.05073	Yes	Yes	Yes	Yes	Yes	Yes
P14324	FDPS	0.973301	0.963317	0.991239	0.9515	1.03947	1.08117	1.18368	5.27803	Yes	Yes	Yes	Yes	Yes	Yes
P14373	TRIM27	1.01081	0.907508	0.993662	0.978448	1.08707	1.0225	4.65669	4.33364	Yes	Yes	Yes	Yes	Yes	Yes
P14384	CPM	1.17657	1.20282	1.32126	0.787694	0.764669	0.746984	5.10227	2.17464	Yes	Yes	Yes	Yes	Yes	Yes
P14406	COX7A2	1.04974	1.00455	1.12003	0.975575	0.980395	0.869708	4.49066	5.42314	Yes	Yes	Yes	Yes	Yes	Yes
P14543	NID1	0.955628	0.883497	0.933927	1.17789	1.03716	1.0119	3.26886	6.78886	Yes	Yes	Yes	Yes	Yes	Yes
P14550	AKR1A1	0.970196	1.00627	1.10318	0.979981	0.960316	0.980051	5.4701	0.954015	Yes	Yes	Yes	Yes	Yes	Yes
P14618	PKM	0.933456	0.933753	0.956851	1.04416	1.08537	1.04641	1.16421	1.7869	Yes	Yes	Yes	Yes	Yes	Yes
P14621	ACYP2	0.924297	0.867557	0.92298	1.02501	1.15314	1.10702	2.92199	4.83918	Yes	Yes	Yes	Yes	Yes	Yes
P14625	HSP90B1	1.02593	0.987544	0.996058	1.00686	0.986603	0.997003	1.64096	0.829616	Yes	Yes	Yes	Yes	Yes	Yes
P14635	CCNB1	1.07955	0.92095	1.02598	0.979903	0.958963	1.03465	6.52997	3.21923	Yes	Yes	Yes	Yes	Yes	Yes
P14649	MYL6B	0.891062	0.962585	1.0289	1.00227	1.01575	1.09943	5.85805	4.13604	Yes	Yes	Yes	Yes	Yes	Yes
P14735	IDE	1.04055	1.04074	1.04294	0.980617	0.94504	0.950114	0.104374	1.63909	Yes	Yes	Yes	Yes	Yes	Yes
P14854	COX6B1	0.957691	1.05906	1.08282	0.990181	0.965873	0.944375	5.25167	1.93544	Yes	Yes	Yes	Yes	Yes	Yes
P14859	POU2F1	0.940155	1.09438	1.068	1.00554	1.03306	0.858864	6.51254	7.91665	Yes	Yes	Yes	Yes	Yes	Yes
P14866	HNRNPL	0.981311	0.932209	0.949122	1.05751	1.07757	1.00227	2.13438	3.04454	Yes	Yes	Yes	Yes	Yes	Yes
P14868	DARS1	1.01435	0.997734	1.01657	0.994638	0.993767	0.982939	0.832635	0.537311	Yes	Yes	Yes	Yes	Yes	Yes
P14921	ETS1	0.686072	1.05172	1.16424	1.12431	0.818539	1.15512	21.1015	14.7121	Yes	Yes	Yes	Yes	Yes	Yes
P14923	JUP	1.02842	0.97637	0.934821	1.07456	1.01923	0.966592	3.90791	4.32142	Yes	Yes	Yes	Yes	Yes	Yes
P14927	UQCRB	1.05877	0.927745	0.975568	1.06275	1.00256	0.9726	5.48321	3.7018	Yes	Yes	Yes	Yes	Yes	Yes
P15056	BRAF	0.90883	1.07957	1.12983	1.06654	0.892305	0.922927	9.10004	7.90684	Yes	Yes	Yes	Yes	Yes	Yes
P15090	FABP4	1.02046	1.26936	1.13241	0.794358	0.822567	0.960845	8.92275	8.46671	Yes	Yes	Yes	Yes	Yes	Yes
P15104	GLUL	0.585197	0.605608	0.578051	1.26849	1.48898	1.47368	1.98033	7.12778	Yes	Yes	Yes	Yes	Yes	Yes
P15121	AKR1B1	0.751142	0.771357	0.76982	1.24069	1.25336	1.21363	1.20257	1.34067	Yes	Yes	Yes	Yes	Yes	Yes
P15144	ANPEP	0.901868	0.931841	0.95767	1.10014	1.09498	1.01351	2.45063	3.70965	Yes	Yes	Yes	Yes	Yes	Yes
P15151	PVR	0.898576	0.866968	0.833585	1.18028	1.15775	1.06284	3.06284	4.48908	Yes	Yes	Yes	Yes	Yes	Yes
P15153	RAC2	0.957897	0.499918	1.39159	0.990024	1.02961	1.13096	38.3311	5.65137	Yes	Yes	Yes	Yes	Yes	Yes
P15170	GSPT1	1.06842	1.05956	1.03402	0.917644	0.926849	0.993511	1.3837	3.57333	Yes	Yes	Yes	Yes	Yes	Yes
P15260	IFNGR1	1.29652	1.11991	0.803803	0.600522	1.05044	1.1288	18.9882	25.1214	Yes	Yes	Yes	Yes	Yes	Yes
P15289	ARSA	0.968687	0.925564	0.96084	1.06379	1.05538	1.02574	1.97063	1.55672	Yes	Yes	Yes	Yes	Yes	Yes
P15291	B4GALT1	1.11943	0.864146	1.06596	1.00651	1.15365	0.79029	10.8144	15.1739	Yes	Yes	Yes	Yes	Yes	Yes
P15309	ACP3	0.849728	0.893623	0.920058	1.22966	1.18859	0.918342	3.26711	12.4166	Yes	Yes	Yes	Yes	Yes	Yes
P15311	EZR	1.04318	1.0494	1.07516	0.935673	0.939373	0.957216	1.31133	0.996237	Yes	Yes	Yes	Yes	Yes	Yes
P15336	ATF2	1.21104	1.37403	1.24564	0.740022	0.778226	0.651047	5.49106	7.36851	Yes	Yes	Yes	Yes	Yes	Yes
P15374	UCHL3	1.10615	1.17297	1.15816	0.845556	0.852565	0.864602	2.50065	0.920749	Yes	Yes	Yes	Yes	Yes	Yes
P15408	FOSL2	0.998865	1.07679	1.09974	0.9587	0.893102	0.972806	4.07872	3.68853	Yes	Yes	Yes	Yes	Yes	Yes
P15529	CD46	1.02837	0.877595	0.999857	0.893871	1.0824	1.11791	6.75202	9.53236	Yes	Yes	Yes	Yes	Yes	Yes
P15531	NME1	1.20637	0.948091	1.17033	0.870335	0.946551	0.858319	10.3054	4.38135	Yes	Yes	Yes	Yes	Yes	Yes
P15559	NQO1	0.9552	0.985025	1.0855	0.979711	1.02639	0.968176	5.52675	2.53842	Yes	Yes	Yes	Yes	Yes	Yes
P15586	GNS	1.15779	1.10812	1.16388	0.883784	0.828686	0.857738	2.18423	2.62684	Yes	Yes	Yes	Yes	Yes	Yes
P15735	PHKG2	0.924318	0.895716	1.19445	1.07911	1.0011	0.905312	13.3942	7.14196	Yes	Yes	Yes	Yes	Yes	Yes
P15848	ARSB	0.963916	0.948714	0.962916	1.10522	1.05366	0.965574	0.724305	5.53589	Yes	Yes	Yes	Yes	Yes	Yes
P15880	RPS2	1.01519	1.00187	1.02845	0.978193	0.962251	1.01404	1.06892	2.19926	Yes	Yes	Yes	Yes	Yes	Yes
P15882	CHN1	1.08705	1.11639	1.02928	0.898506	0.887878	0.980903	3.3581	4.50705	Yes	Yes	Yes	Yes	Yes	Yes
P15884	TCF4	1.08995	0.31938	1.04305	1.3302	1.06355	1.15386	43.1478	9.36398	No	Yes	Yes	Yes	Yes	No
P15907	ST6GAL1	1.50725	1.15505	1.27233	0.494841	0.86147	0.709061	11.1649	21.8435	Yes	Yes	Yes	Yes	Yes	Yes
P15923	TCF3	0.873312	0.974589	1.45151	0.441942	1.09592	1.16273	22.923	36.1233	No	No	Yes	Yes	Yes	Yes
P15924	DSP	1.0814	1.15447	1.14106	0.852502	0.876973	0.893588	2.82175	1.93	Yes	Yes	Yes	Yes	Yes	Yes
P15927	RPA2	0.958103	1.0319	0.982921	1.00379	1.02219	1.0011	3.09411	0.928938	Yes	Yes	Yes	Yes	Yes	Yes
P15954	COX7C	1.18295	0.905162	0.96929	0.857714	1.03484	1.05005	11.6527	8.90062	Yes	Yes	Yes	Yes	Yes	Yes
P16035	TIMP2	1.00655	0.856722	0.939019	1.01361	1.23597	0.948138	6.55867	11.5571	Yes	Yes	Yes	Yes	Yes	Yes
P16070	CD44	0.849302	0.841494	0.849475	1.23947	1.16784	1.05242	0.43959	6.6817	Yes	Yes	Yes	Yes	Yes	Yes
P16083	NQO2	1.13419	1.0442	1.18995	0.903274	0.921522	0.806857	5.34818	5.73487	Yes	Yes	Yes	Yes	Yes	Yes
P16152	CBR1	1.09216	1.07989	1.1442	0.898248	0.876147	0.909362	2.52182	1.54322	Yes	Yes	Yes	Yes	Yes	Yes
P16157	ANK1	1.074	0.76643	0.602831	1.30479	0.847031	1.40492	23.9833	20.4841	Yes	Yes	Yes	Yes	Yes	Yes
P16219	ACADS	0.950576	0.941415	0.963562	1.06811	1.04283	1.03351	0.95457	1.39455	Yes	Yes	Yes	Yes	Yes	Yes
P16220	CREB1	1.02337	0.963423	0.97693	1.01228	1.00278	1.02122	2.59875	0.743871	Yes	Yes	Yes	Yes	Yes	Yes
P16234	PDGFRA	0.938871	0.97363	0.829952	0.923335	1.24417	1.09004	6.69535	12.0655	Yes	Yes	Yes	Yes	Yes	Yes
P16260	SLC25A16	0.924643	1.199	1.19938	0.714502	1.11951	0.842963	11.6842	18.938	Yes	Yes	Yes	Yes	Yes	Yes
P16278	GLB1	0.976001	1.03432	0.969807	1.00468	1.02081	0.994376	2.92566	1.08085	Yes	Yes	Yes	Yes	Yes	Yes
P16298	PPP3CB	1.08289	0.895415	1.08356	1.13261	0.885549	0.919979	8.6746	11.1557	Yes	Yes	Yes	Yes	Yes	Yes
P16333	NCK1	1.0323	1.10777	0.954447	0.982314	0.959962	0.963208	6.06856	1.01817	Yes	Yes	Yes	Yes	Yes	Yes
P16383	GCFC2	0.952319	1.05983	1.13815	0.941235	0.991384	0.917079	7.25431	3.25794	Yes	Yes	Yes	Yes	Yes	Yes
P16401	H1-5	0.948284	0.937603	0.942275	1.06117	1.07245	1.03822	0.463741	1.34728	Yes	Yes	Yes	Yes	Yes	Yes
P16403	H1-2	1.0307	0.895448	1.07207	1.07862	0.932634	0.990532	7.54681	5.99875	Yes	Yes	Yes	Yes	Yes	Yes
P16422	EPCAM	1.11629	1.16008	1.2793	0.868513	0.807898	0.767921	5.81208	5.07547	Yes	Yes	Yes	Yes	Yes	Yes
P16435	POR	1.07104	1.03868	0.981812	0.952921	0.967844	0.987704	3.57902	1.46964	Yes	Yes	Yes	Yes	Yes	Yes
P16455	MGMT	0.948753	1.10706	0.996679	0.976058	0.936194	1.03525	6.51445	4.14219	Yes	Yes	Yes	Yes	Yes	Yes
P16591	FER	0.896586	1.05878	1.15358	0.90658	1.03884	0.945639	10.2394	5.75729	Yes	Yes	Yes	Yes	Yes	Yes
P16615	ATP2A2	1.00018	0.941857	0.93133	1.03817	1.04043	1.04804	3.16137	0.404858	Yes	Yes	Yes	Yes	Yes	Yes
P16722	UL17	1.1936	1.10218	1.10275	0.870255	0.862965	0.868253	3.79233	0.354612	Yes	Yes	Yes	Yes	Yes	Yes
P16723	UL19	1.08233	1.10492	1.13742	0.908019	0.852104	0.915205	2.04043	3.16284	Yes	Yes	Yes	Yes	Yes	Yes
P16724	TRM1	1.23577	1.14866	1.20343	0.78339	0.806537	0.822217	3.00608	1.98352	Yes	Yes	Yes	Yes	Yes	Yes
P16725	UL76	1.35527	1.42109	1.36677	0.618648	0.630872	0.60735	2.0782	1.55184	Yes	Yes	Yes	Yes	Yes	Yes
P16726	CVC2	1.25421	1.29117	1.32555	0.684419	0.713405	0.731251	2.25763	2.71928	Yes	Yes	Yes	Yes	Yes	Yes
P16727	UL84	1.36069	1.21536	1.26221	0.677612	0.714476	0.769657	4.73404	5.24912	Yes	Yes	Yes	Yes	Yes	Yes
P16728	TRX2	1.15225	1.19843	1.19839	0.795783	0.840739	0.814401	1.83949	2.25751	Yes	Yes	Yes	Yes	Yes	Yes
P16729	MCP	1.24784	1.20707	1.2312	0.758717	0.78365	0.771531	1.36231	1.31984	Yes	Yes	Yes	Yes	Yes	Yes
P16730	UL87	1.19409	0.991218	1.06501	0.905961	0.918925	0.924793	7.73832	0.85841	Yes	Yes	Yes	Yes	Yes	Yes
P16731	UL88	1.20095	1.14641	1.23624	0.762002	0.770787	0.883615	3.09327	6.87486	Yes	Yes	Yes	Yes	Yes	Yes
P16732	TRM3	1.22584	1.16458	1.16161	0.805561	0.802789	0.839618	2.49992	2.05228	Yes	Yes	Yes	Yes	Yes	Yes
P16733	gM	1.36203	1.32454	1.4046	0.64897	0.643963	0.615904	2.39842	2.28694	Yes	Yes	Yes	Yes	Yes	Yes
P16734	UL103	1.03458	1.03159	0.967531	0.983503	0.930207	1.05259	3.05817	5.06714	Yes	Yes	Yes	Yes	Yes	Yes
P16735	UL104	1.25905	1.17842	1.16317	0.819009	0.744962	0.835388	3.50476	4.91868	Yes	Yes	Yes	Yes	Yes	Yes
P16736	HELI	1.0356	1.04321	0.995456	0.938382	0.981284	1.00607	2.04427	2.86721	Yes	Yes	Yes	Yes	Yes	Yes
P16739	UL119/UL118	1.45557	1.1153	1.33859	0.661039	0.767812	0.661697	10.8318	7.20085	Yes	Yes	Yes	Yes	Yes	Yes
P16741	UL121	1.34089	0.774549	1.194	0.573293	1.12533	0.991947	21.7529	26.2231	Yes	Yes	Yes	Yes	Yes	Yes
P16742	UL124	1.20064	1.36414	1.42723	0.591733	0.858334	0.557926	7.17567	20.0732	Yes	Yes	Yes	Yes	Yes	Yes
P16744	UL8	1.10804	1.42672	0.998844	0.724128	0.735802	1.00647	15.4112	15.8651	Yes	Yes	Yes	Yes	Yes	Yes
P16745	UL9	1.55098	1.4625	1.27656	0.728953	0.425511	0.555491	7.99712	21.8081	Yes	Yes	Yes	No	Yes	Yes
P16749	UL69	0.920171	0.917491	0.903973	1.07664	1.12149	1.06023	0.775731	2.3838	Yes	Yes	Yes	Yes	Yes	Yes
P16750	GO	1.25572	1.34384	1.34804	0.636046	0.692358	0.723993	3.23455	5.31655	Yes	Yes	Yes	Yes	Yes	Yes
P16751	UL78	1.35187	1.14577	1.01374	0.835777	0.783166	0.86967	11.8877	4.2903	Yes	Yes	Yes	Yes	Yes	Yes
P16752	UL79	1.11124	1.08079	1.0763	0.873265	0.876939	0.981476	1.4247	5.50954	Yes	Yes	Yes	Yes	Yes	Yes
P16753	UL80	1.38743	1.29876	1.32647	0.664613	0.657228	0.6655	2.76919	0.559743	Yes	Yes	Yes	Yes	Yes	Yes
P16755	UL13	0.917206	0.880384	0.826743	1.09331	1.15004	1.13232	4.24607	2.10593	Yes	Yes	Yes	Yes	Yes	Yes
P16756	UL14	1.17446	0.976652	0.971404	0.992407	0.950077	0.934998	9.08009	2.53362	Yes	Yes	Yes	Yes	Yes	Yes
P16757	UL16	0.948532	0.615457	0.854585	1.00919	1.33558	1.23666	17.3925	11.4465	Yes	Yes	Yes	Yes	Yes	Yes
P16759	UL21	1.11012	0.783368	0.926056	1.06276	1.04104	1.07666	14.2311	1.3825	Yes	Yes	Yes	Yes	Yes	Yes
P16760	UL24	1.40973	1.19166	1.17465	0.722682	0.731808	0.769473	8.50396	2.7319	Yes	Yes	Yes	Yes	Yes	Yes
P16761	UL25	1.28094	1.20127	1.20495	0.747451	0.770847	0.794544	2.98767	2.49381	Yes	Yes	Yes	Yes	Yes	Yes
P16762	UL26	1.52669	1.36684	1.47777	0.537841	0.537314	0.553549	4.58976	1.38739	Yes	Yes	Yes	Yes	Yes	Yes
P16763	UL27	0.866502	0.866911	0.866369	0.996042	1.19259	1.21158	0.0266374	8.59708	Yes	Yes	Yes	Yes	Yes	Yes
P16765	UL30	1.26012	1.28458	1.42364	0.527401	0.685217	0.819046	5.44431	17.601	Yes	Yes	Yes	Yes	Yes	Yes
P16766	UL35	1.25799	1.24865	1.2773	0.729314	0.726368	0.760373	0.945591	2.08242	Yes	Yes	Yes	Yes	Yes	Yes
P16767	UL36	1.01593	1.01374	0.969719	1.02803	1.02213	0.95044	2.12914	3.5263	Yes	Yes	Yes	Yes	Yes	Yes
P16769	UL114	0.97945	0.956745	0.909727	1.01806	1.04858	1.08744	3.06073	2.70049	Yes	Yes	Yes	Yes	Yes	Yes
P16770	UL117	0.963079	0.908331	0.932446	0.991531	1.09429	1.11032	2.39708	4.93986	Yes	Yes	Yes	Yes	Yes	Yes
P16772	UL130	0.81035	0.732374	0.747411	1.23489	1.26864	1.20634	4.42463	2.05936	Yes	Yes	Yes	Yes	Yes	Yes
P16776	UL5	1.42043	0.595375	1.22904	1.02136	0.978034	0.755757	32.5985	12.6688	Yes	Yes	Yes	Yes	Yes	Yes
P16778	UL37	1.00755	1.20482	1.09802	0.867105	0.914713	0.907798	7.30658	2.34271	Yes	Yes	Yes	Yes	Yes	Yes
P16779	UL38	0.972034	0.929204	0.978909	1.03553	1.04145	1.04288	2.29056	0.305979	Yes	Yes	Yes	Yes	Yes	Yes
P16780	UL40	1.33962	1.03136	1.05073	0.863451	0.90299	0.81185	12.3598	4.34198	Yes	Yes	Yes	Yes	Yes	Yes
P16781	UL43	1.3853	1.31397	1.37168	0.632361	0.632305	0.664386	2.27828	2.34982	Yes	Yes	Yes	Yes	Yes	Yes
P16782	RIR1	1.19654	1.09858	1.1068	0.839174	0.85796	0.900955	3.91257	2.98598	Yes	Yes	Yes	Yes	Yes	Yes
P16783	TRX1	1.30321	1.13425	1.24812	0.798257	0.698982	0.817183	5.7267	6.71942	Yes	Yes	Yes	Yes	Yes	Yes
P16784	UL47	1.23759	1.19588	1.21192	0.758217	0.779692	0.816698	1.41388	3.07743	Yes	Yes	Yes	Yes	Yes	Yes
P16785	UL48	1.3597	1.25939	1.29653	0.681208	0.689282	0.713886	3.17249	2.00033	Yes	Yes	Yes	Yes	Yes	Yes
P16786	UL49	1.04549	0.979551	1.04025	0.96612	0.972242	0.996344	2.92886	1.33368	Yes	Yes	Yes	Yes	Yes	Yes
P16787	UL96	1.30547	0.921181	1.26144	0.801361	0.805222	0.905331	14.7691	5.74793	Yes	Yes	Yes	Yes	Yes	Yes
P16788	UL97	1.16047	1.05309	1.14046	0.883619	0.838156	0.924203	4.1702	3.985	Yes	Yes	Yes	Yes	Yes	Yes
P16789	UL98	1.02518	1.0435	1.08415	0.907705	1.00783	0.931639	2.34504	4.49842	Yes	Yes	Yes	Yes	Yes	Yes
P16790	UL44	1.0481	1.0288	1.0397	0.934697	0.983013	0.965694	0.760425	2.07949	Yes	Yes	Yes	Yes	Yes	Yes
P16791	NEC2	1.19312	1.08723	1.08071	0.882335	0.885754	0.870857	4.59877	0.724336	Yes	Yes	Yes	Yes	Yes	Yes
P16792	TRM2	1.13773	1.3317	1.19355	0.746039	0.809141	0.781838	6.67729	3.31692	Yes	Yes	Yes	Yes	Yes	Yes
P16793	UL52	1.10956	1.08881	1.12271	0.848295	0.888757	0.941872	1.26065	4.29119	Yes	Yes	Yes	Yes	Yes	Yes
P16794	NEC1	1.22855	1.14349	1.19025	0.839485	0.802643	0.795578	2.92905	2.36906	Yes	Yes	Yes	Yes	Yes	Yes
P16795	gN	1.598	1.40952	1.41577	0.457606	0.583224	0.535873	5.92874	9.85572	Yes	Yes	Yes	Yes	Yes	Yes
P16797	UL91	1.159	1.16208	0.932533	0.837718	1.06229	0.846375	9.91133	11.3476	Yes	Yes	Yes	Yes	Yes	Yes
P16798	UL92	1.12554	0.966813	0.878684	0.949937	1.04583	1.0332	10.3138	4.21334	Yes	Yes	Yes	Yes	Yes	Yes
P16799	CVC1	1.18053	1.06395	1.08228	0.808788	0.877089	0.987362	4.61571	8.25637	Yes	Yes	Yes	Yes	Yes	Yes
P16800	UL94	1.11412	1.11098	1.1179	0.830805	0.920869	0.905328	0.253909	4.43836	Yes	Yes	Yes	Yes	Yes	Yes
P16801	UL95	1.2231	1.12543	1.1379	0.830482	0.836339	0.846751	3.73463	0.80301	Yes	Yes	Yes	Yes	Yes	Yes
P16802		0.869676	1.0177	0.980074	1.09218	1.11644	0.923928	6.57232	8.19848	Yes	Yes	Yes	Yes	Yes	Yes
P16808		1.10118	1.21495	1.32265	0.777408	0.720221	0.863592	7.455	7.4871	Yes	Yes	Yes	Yes	Yes	Yes
P16809		1.26978	1.05608	1.14831	0.783727	0.888728	0.853378	7.55709	5.18112	Yes	Yes	Yes	Yes	Yes	Yes
P16810		1.28956	1.19134	1.20925	0.754218	0.786774	0.768861	3.47252	1.72914	Yes	Yes	Yes	Yes	Yes	Yes
P16811		1.55678	1.23986	1.12539	0.580792	0.671677	0.825498	13.9566	14.581	Yes	Yes	Yes	Yes	Yes	Yes
P16812	UL34	0.940502	0.878142	0.904243	1.11926	1.06002	1.09783	2.81732	2.24196	Yes	Yes	Yes	Yes	Yes	Yes
P16823	UL71	1.01394	0.973943	0.983807	1.0172	0.997416	1.0137	1.71757	0.853869	Yes	Yes	Yes	Yes	Yes	Yes
P16824	DUT	1.04879	1.11212	1.05835	0.894011	0.941968	0.944759	2.59779	2.51297	Yes	Yes	Yes	Yes	Yes	Yes
P16827	UL102	0.998777	0.992141	1.01024	1.00701	0.964905	1.02692	0.747406	2.58632	Yes	Yes	Yes	Yes	Yes	Yes
P16832	gL	1.27224	1.16464	1.21704	0.756209	0.728093	0.861781	3.60718	7.35907	Yes	Yes	Yes	Yes	Yes	Yes
P16833	UL116	1.19216	1.21302	1.32077	0.761458	0.751231	0.761356	4.53768	0.632862	Yes	Yes	Yes	Yes	Yes	Yes
P16837	UL128	1.44671	1.32719	1.08184	0.684736	0.75055	0.708972	11.8171	3.80236	Yes	Yes	Yes	Yes	Yes	Yes
P16844	UL15A	1.30288	1.18697	1.17318	0.707629	0.847152	0.782185	4.76368	7.31781	Yes	Yes	Yes	Yes	Yes	Yes
P16845	UL22A	1.36131	1.47243	1.51232	0.530503	0.540422	0.583023	4.41057	4.13242	Yes	Yes	Yes	Yes	Yes	Yes
P16846	UL23	1.24449	1.07562	0.946578	0.993597	0.821945	0.917766	11.2026	7.7088	Yes	Yes	Yes	Yes	Yes	Yes
P16848	UL31	1.00507	1.03444	1.08146	0.952401	0.962019	0.964615	3.02417	0.547433	Yes	Yes	Yes	Yes	Yes	Yes
P16849	UL33	1.27143	1.11569	1.37312	0.623124	0.982737	0.633899	8.44606	22.374	Yes	Yes	Yes	Yes	Yes	Yes
P16870	CPE	1.34866	1.40469	1.28071	0.764649	0.489951	0.711343	3.77007	18.1497	Yes	Yes	Yes	Yes	Yes	Yes
P16885	PLCG2	1.13728	1.28779	1.31826	0.739732	0.740026	0.776912	6.34086	2.32086	Yes	Yes	Yes	Yes	Yes	Yes
P16930	FAH	1.08621	1.18108	1.02787	0.858387	0.933065	0.913393	5.74841	3.5053	Yes	Yes	Yes	Yes	Yes	Yes
P16949	STMN1	0.919748	0.878192	1.01105	1.03686	1.07612	1.07803	5.92666	1.78385	Yes	Yes	Yes	Yes	Yes	Yes
P16989	YBX3	1.04959	1.09459	1.14033	0.897081	0.88468	0.933725	3.38339	2.30037	Yes	Yes	Yes	Yes	Yes	Yes
P17010	ZFX	1.07641	1.03064	1.02625	0.964584	0.985632	0.916483	2.17182	3.02871	Yes	Yes	Yes	Yes	Yes	Yes
P17050	NAGA	1.0026	0.986173	1.00897	1.06248	0.983493	0.956283	0.961239	4.50046	Yes	Yes	Yes	Yes	Yes	Yes
P17096	HMGA1	0.822431	0.76365	0.772343	1.21825	1.26052	1.1628	3.29525	3.29665	Yes	Yes	Yes	Yes	Yes	Yes
P17146	UL4	1.4264	1.17661	1.27415	0.692599	0.719699	0.710547	7.95355	1.59073	Yes	Yes	Yes	Yes	Yes	Yes
P17147	DBP	1.17815	1.17497	1.18986	0.776491	0.845886	0.834647	0.54205	3.71328	Yes	Yes	Yes	Yes	Yes	Yes
P17149	UL70	0.982325	0.975548	0.968503	1.00875	1.00981	1.05506	0.578529	2.10689	Yes	Yes	Yes	Yes	Yes	Yes
P17150	UL111A	1.16069	1.17027	1.1403	0.719823	0.968863	0.840057	1.08022	12.0641	Yes	Yes	Yes	Yes	Yes	Yes
P17151	UL112/UL113	1.08114	1.01312	1.07295	0.915002	0.971665	0.946132	2.87171	2.45378	Yes	Yes	Yes	Yes	Yes	Yes
P17152	TMEM11	0.848586	1.12192	0.756588	0.756866	1.55285	0.963199	17.0674	30.9159	Yes	Yes	Yes	Yes	Yes	Yes
P17174	GOT1	1.09308	1.11049	1.11877	0.872766	0.905549	0.89935	0.966736	1.59315	Yes	Yes	Yes	Yes	Yes	Yes
P17181	IFNAR1	1.27	0.75947	0.983775	1.02073	1.08441	0.881618	20.8014	8.50529	Yes	Yes	Yes	No	Yes	No
P17252	PRKCA	0.895589	0.957926	1.01909	1.07071	1.05689	0.999788	5.26579	2.9449	Yes	Yes	Yes	Yes	Yes	Yes
P17275	JUNB	1.01162	1.199	1.11887	0.831594	0.899326	0.939589	6.91648	5.00595	Yes	Yes	Yes	Yes	Yes	Yes
P17301	ITGA2	0.821638	0.822336	0.851871	1.23407	1.1907	1.07939	1.69365	5.57711	Yes	Yes	Yes	Yes	Yes	Yes
P17302	GJA1	1.3731	0.937819	1.18862	0.925039	0.991327	0.584092	15.2926	21.4056	Yes	Yes	Yes	Yes	Yes	Yes
P17405	SMPD1	0.971059	1.03286	0.997419	0.99722	0.949487	1.05196	2.53077	4.18861	Yes	Yes	Yes	Yes	Yes	Yes
P17480	UBTF	0.999031	0.978324	0.921908	1.06713	1.02209	1.01152	3.37232	2.33307	Yes	Yes	Yes	Yes	Yes	Yes
P17535	JUND	0.968917	0.983831	1.06062	1.04391	0.925659	1.01706	4.00017	5.08426	Yes	Yes	Yes	Yes	Yes	Yes
P17544	ATF7	1.10998	1.18257	1.13173	0.793285	0.882222	0.900215	2.66485	5.44472	Yes	Yes	Yes	Yes	Yes	Yes
P17568	NDUFB7	1.07925	0.971101	0.96128	0.989419	0.981942	1.01701	5.32416	1.51384	Yes	Yes	Yes	Yes	Yes	Yes
P17612	PRKACA	0.866081	0.835948	0.817193	1.17759	1.21461	1.08857	2.39808	4.55898	Yes	Yes	Yes	Yes	Yes	Yes
P17655	CAPN2	0.947062	1.0224	0.985264	1.03936	1.02313	0.982783	3.12292	2.34328	Yes	Yes	Yes	Yes	Yes	Yes
P17661	DES	0.970896	0.962333	1.01046	1.03975	1.00399	1.01257	2.13632	1.49643	Yes	Yes	Yes	Yes	Yes	Yes
P17676	CEBPB	0.80318	0.7331	1.41333	1.0078	0.9817	1.06089	31.0708	3.24054	Yes	Yes	Yes	Yes	Yes	Yes
P17706	PTPN2	1.05605	1.03201	1.03148	0.926947	0.938177	1.01535	1.10219	4.09236	Yes	Yes	Yes	Yes	Yes	Yes
P17707	AMD1	1.20856	0.83984	0.885371	0.904993	0.984264	1.17697	16.7848	11.174	Yes	Yes	Yes	Yes	Yes	Yes
P17812	CTPS1	1.01578	1.00483	1.02972	0.945924	0.983776	1.01997	1.00172	3.07484	Yes	Yes	Yes	Yes	Yes	Yes
P17813	ENG	0.947581	0.897985	0.941676	1.11562	1.08071	1.01643	2.38078	3.83617	Yes	Yes	Yes	Yes	Yes	Yes
P17844	DDX5	1.0574	0.982856	0.996762	0.991764	0.992473	0.978743	3.19706	0.639082	Yes	Yes	Yes	Yes	Yes	Yes
P17858	PFKL	0.987523	1.0626	1.04656	1.01282	0.970189	0.920299	3.12754	3.90705	Yes	Yes	Yes	Yes	Yes	Yes
P17900	GM2A	1.12598	0.982315	0.919824	0.997361	1.02832	0.946195	8.55103	3.4185	Yes	Yes	Yes	Yes	Yes	Yes
P17931	LGALS3	0.979599	1.01335	1.01154	1.03132	1.03971	0.924479	1.54789	5.25337	Yes	Yes	Yes	Yes	Yes	Yes
P17980	PSMC3	1.0245	0.996858	1.04537	0.996184	0.941364	0.995723	1.94381	2.63197	Yes	Yes	Yes	Yes	Yes	Yes
P17987	TCP1	1.00014	1.01964	1.04909	0.965519	0.964352	1.00125	1.96685	1.75298	Yes	Yes	Yes	Yes	Yes	Yes
P18031	PTPN1	0.974571	1.02408	0.997023	1.0302	1.03296	0.941172	2.02701	4.25712	Yes	Yes	Yes	Yes	Yes	Yes
P18065	IGFBP2	1.11534	0.909084	1.17276	0.926889	0.985862	0.890071	10.6233	4.22292	Yes	Yes	Yes	Yes	Yes	Yes
P18074	ERCC2	1.03403	1.05026	1.05862	0.9878	0.926257	0.943037	0.974317	2.72753	Yes	Yes	Yes	Yes	Yes	Yes
P18077	RPL35A	1.13132	0.874211	0.826529	1.03249	1.14522	0.990228	14.1804	6.19524	Yes	Yes	Yes	Yes	Yes	Yes
P18084	ITGB5	0.884094	0.981002	0.977385	1.11279	1.08648	0.95825	4.73404	6.4141	Yes	Yes	Yes	Yes	Yes	Yes
P18085	ARF4	1.02819	0.965671	1.02652	1.00424	1.0257	0.949683	2.88887	3.2219	Yes	Yes	Yes	Yes	Yes	Yes
P18124	RPL7	1.01734	1.04016	0.985577	0.964407	1.01176	0.980755	2.20653	1.99245	Yes	Yes	Yes	Yes	Yes	Yes
P18206	VCL	0.936117	0.990767	1.01568	1.0496	1.0229	0.984939	3.38779	2.60305	Yes	Yes	Yes	Yes	Yes	Yes
P18433	PTPRA	0.88368	1.04727	1.11141	1.00104	0.993844	0.962757	9.45459	1.68503	Yes	Yes	Yes	Yes	Yes	Yes
P18440	NAT1	0.92355	0.938419	0.866411	1.13464	1.13889	0.998089	3.41296	5.99662	Yes	Yes	Yes	Yes	Yes	Yes
P18564	ITGB6	0.963247	0.956918	0.951078	1.03598	1.05408	1.0387	0.519203	0.764187	Yes	Yes	No	No	Yes	Yes
P18583	SON	1.06469	1.00088	1.0402	0.969559	0.977041	0.947635	2.53866	1.29344	Yes	Yes	Yes	Yes	Yes	Yes
P18615	NELFE	1.00011	0.959699	0.975816	1.06368	1.02976	0.970926	1.69765	3.75149	Yes	Yes	Yes	Yes	Yes	Yes
P18621	RPL17	1.01438	1.02829	1.03025	1.04025	0.912834	0.973999	0.690036	5.33257	Yes	Yes	Yes	Yes	Yes	Yes
P18669	PGAM1	0.929949	0.986352	1.00348	1.03215	1.01977	1.0283	3.22757	0.504016	Yes	Yes	Yes	Yes	Yes	Yes
P18754	RCC1	0.972414	0.873786	0.965555	1.0516	1.05683	1.07981	4.79744	1.15298	Yes	Yes	Yes	Yes	Yes	Yes
P18847	ATF3	1.07115	1.01807	0.915573	0.996761	0.913312	1.08514	6.44689	7.02712	Yes	Yes	Yes	Yes	Yes	Yes
P18850	ATF6	1.0761	1.15866	1.18534	0.953782	0.771156	0.854971	4.07903	8.67943	Yes	Yes	Yes	Yes	Yes	Yes
P18858	LIG1	0.830406	0.885067	0.838755	1.15884	1.14706	1.13987	2.8238	0.680575	Yes	Yes	Yes	Yes	Yes	Yes
P18859	ATP5PF	1.002	1.61324	1.0083	0.835626	0.819147	0.721684	23.7336	6.34737	Yes	Yes	Yes	Yes	Yes	Yes
P18887	XRCC1	0.948917	0.944342	0.974382	1.03565	1.06202	1.03469	1.38251	1.21267	Yes	Yes	Yes	Yes	Yes	Yes
P19021	PAM	1.31051	1.05825	0.839923	0.760381	0.999499	1.03144	17.9777	12.9998	Yes	Yes	Yes	Yes	Yes	Yes
P19022	CDH2	1.13667	0.993241	1.00862	0.981739	0.971369	0.908358	6.14602	3.39954	Yes	Yes	Yes	Yes	Yes	Yes
P19174	PLCG1	1.00997	1.03405	1.06302	0.998443	0.907445	0.987071	2.09435	4.19815	Yes	Yes	Yes	Yes	Yes	Yes
P19224	UGT1A6	1.02749	0.949052	0.930741	0.735825	0.928581	1.42831	4.33031	28.3069	No	Yes	Yes	Yes	No	Yes
P19256	CD58	0.997085	0.989044	1.10719	0.946173	0.968222	0.992284	5.22741	1.9435	Yes	Yes	Yes	Yes	Yes	Yes
P19320	VCAM1	0.739507	0.842504	0.898069	1.1038	1.13744	1.27867	7.94624	6.45699	Yes	Yes	Yes	Yes	Yes	Yes
P19338	NCL	1.03697	1.00979	0.970441	0.969494	0.982465	1.03084	2.7154	2.65506	Yes	Yes	Yes	Yes	Yes	Yes
P19367	HK1	0.911185	0.895992	0.904496	1.07772	1.08698	1.12363	0.687836	1.80834	Yes	Yes	Yes	Yes	Yes	Yes
P19387	POLR2C	0.978359	0.979425	1.12599	0.894788	1.00274	1.0187	6.74613	5.66175	Yes	Yes	Yes	Yes	Yes	Yes
P19388	POLR2E	1.07424	1.12121	1.14732	0.920187	0.880923	0.856123	2.71361	2.97776	Yes	Yes	Yes	Yes	Yes	Yes
P19404	NDUFV2	1.00522	1.01302	1.0386	0.94375	1.0194	0.980016	1.39916	3.14895	Yes	Yes	Yes	Yes	Yes	Yes
P19419	ELK1	1.09023	0.715759	0.994766	0.997021	1.12006	1.08217	17.0182	4.82457	Yes	Yes	Yes	Yes	Yes	Yes
P19440	GGT1	0.800154	0.852002	0.873545	1.33494	1.19124	0.948125	3.65854	13.785	Yes	Yes	Yes	Yes	Yes	Yes
P19447	ERCC3	1.00915	1.04137	1.06718	0.949094	0.951998	0.981208	2.28428	1.5095	Yes	Yes	Yes	Yes	Yes	Yes
P19474	TRIM21	0.905018	0.925157	0.907388	1.12378	1.09564	1.04303	0.98486	3.07751	Yes	Yes	Yes	Yes	Yes	Yes
P19525	EIF2AK2	0.926843	0.893141	0.969317	1.11488	1.06956	1.02626	3.3522	3.38067	Yes	Yes	Yes	Yes	Yes	Yes
P19526	FUT1	1.19056	0.793985	0.732728	1.17527	1.12384	0.983617	22.4049	7.40165	Yes	Yes	Yes	Yes	Yes	Yes
P19532	TFE3	1.24527	1.09245	1.17942	0.663618	1.10388	0.715361	5.33853	23.741	Yes	Yes	Yes	Yes	Yes	Yes
P19623	SRM	1.00079	1.02789	1.08735	1.02284	0.946143	0.914985	3.48047	4.7143	Yes	Yes	Yes	Yes	Yes	Yes
P19634	SLC9A1	1.05724	0.986037	1.1226	0.870625	0.988744	0.97475	5.28467	5.57781	Yes	Yes	Yes	Yes	Yes	Yes
P19784	CSNK2A2	1.08745	0.950675	1.04706	0.910932	1.00362	1.00026	5.57936	4.41782	Yes	Yes	Yes	Yes	Yes	Yes
P19793	RXRA	1.06328	0.813646	0.894056	1.16138	1.01985	1.04778	11.2641	5.68675	Yes	Yes	Yes	Yes	Yes	Yes
P19823	ITIH2	0.917076	0.899815	0.872452	1.12465	1.062	1.12401	2.04949	2.66276	Yes	Yes	Yes	Yes	Yes	Yes
P19838	NFKB1	1.0435	0.956398	0.90679	1.08469	0.989126	1.01949	5.83223	3.86675	Yes	Yes	Yes	Yes	Yes	Yes
P19883	FST	1.02745	0.835775	1.18223	1.14254	0.653567	1.15844	13.9591	23.7946	No	Yes	Yes	Yes	Yes	Yes
P19893	UL122	1.06813	1.02716	1.09556	0.924689	0.962287	0.922161	2.64246	1.95953	Yes	Yes	Yes	Yes	Yes	Yes
P19971	TYMP	0.979047	0.911443	1.09068	1.17411	0.872549	0.972174	7.43709	12.4669	Yes	Yes	Yes	Yes	Yes	Yes
P20020	ATP2B1	0.960799	0.962383	0.954376	1.07025	1.03592	1.01627	0.36095	2.1436	Yes	Yes	Yes	Yes	Yes	Yes
P20042	EIF2S2	1.04629	1.03961	1.09935	0.925781	0.960376	0.928597	2.51727	1.67188	Yes	Yes	Yes	Yes	Yes	Yes
P20073	ANXA7	0.995551	1.00576	1.07534	0.954531	0.967664	1.00115	3.45685	2.01414	Yes	Yes	Yes	Yes	Yes	Yes
P20226	TBP	0.940812	0.971323	0.987663	0.982627	0.812956	1.30462	2.00875	19.7316	Yes	Yes	Yes	Yes	Yes	Yes
P20290	BTF3	1.06375	1.14256	1.06988	0.920847	0.9238	0.879162	3.27774	2.24489	Yes	Yes	Yes	Yes	Yes	Yes
P20336	RAB3A	0.864653	0.984897	0.968014	1.10324	1.07694	1.00225	5.65949	4.03264	Yes	Yes	Yes	Yes	Yes	Yes
P20337	RAB3B	1.02463	0.949033	0.851604	1.11718	1.01303	1.04452	7.52057	4.12149	Yes	Yes	Yes	Yes	Yes	Yes
P20338	RAB4A	0.994184	0.985887	0.924736	1.03312	1.06253	0.999536	3.19835	2.49459	Yes	Yes	Yes	Yes	Yes	Yes
P20339	RAB5A	0.997284	0.904321	0.991806	1.02186	1.02652	1.05822	4.416	1.55996	Yes	Yes	Yes	Yes	Yes	Yes
P20340	RAB6A	1.01028	0.992479	0.966168	1.0595	0.989295	0.982283	1.83089	3.45063	Yes	Yes	Yes	Yes	Yes	Yes
P20585	MSH3	1.05282	1.03981	0.977263	1.03904	0.96895	0.922123	3.223	4.91895	Yes	Yes	Yes	Yes	Yes	Yes
P20591	MX1	0.829285	0.892819	0.949708	1.2278	1.11902	0.981363	5.52297	9.08952	Yes	Yes	Yes	Yes	Yes	Yes
P20592	MX2	0.823254	0.854418	0.870351	1.31388	1.17671	0.961393	2.3029	12.608	Yes	Yes	Yes	Yes	Yes	Yes
P20618	PSMB1	1.03705	1.04322	1.03687	0.951796	0.982593	0.948475	0.284174	1.59847	Yes	Yes	Yes	Yes	Yes	Yes
P20645	M6PR	1.1223	0.992635	0.954636	0.957633	0.967154	1.00564	7.01505	2.12473	Yes	Yes	Yes	Yes	Yes	Yes
P20674	COX5A	0.943077	0.954593	0.931491	1.06061	1.07138	1.03884	1.00009	1.2806	Yes	Yes	Yes	Yes	Yes	Yes
P20700	LMNB1	0.986419	0.96174	0.992018	1.0272	1.03487	0.997755	1.3421	1.56851	Yes	Yes	Yes	Yes	Yes	Yes
P20810	CAST	0.987382	0.981808	1.1346	1.01856	0.891501	0.986144	6.83857	5.58372	Yes	Yes	Yes	Yes	Yes	Yes
P20839	IMPDH1	1.02157	1.10623	1.07552	0.94412	0.902196	0.950359	3.27744	2.2941	Yes	Yes	Yes	Yes	Yes	Yes
P20908	COL5A1	0.839466	0.826835	0.764591	1.3249	1.26645	0.977756	4.03906	12.7558	Yes	Yes	Yes	Yes	Yes	Yes
P20933	AGA	1.15632	1.19109	0.928719	1.01076	0.973225	0.739885	10.655	13.1977	Yes	Yes	Yes	Yes	Yes	Yes
P20936	RASA1	1.05275	1.04104	1.08171	0.980641	0.898153	0.945711	1.61505	3.59074	Yes	Yes	Yes	Yes	Yes	Yes
P20962	PTMS	1.08672	0.848181	0.977883	0.906784	1.07145	1.10898	10.0427	8.53371	Yes	Yes	Yes	Yes	Yes	Yes
P21127	CDK11B	0.938142	0.940773	0.925688	1.04634	1.09784	1.05123	0.703764	2.17912	Yes	Yes	Yes	Yes	Yes	Yes
P21266	GSTM3	1.04182	1.06414	1.09071	0.91461	0.941086	0.947623	1.87549	1.52747	Yes	Yes	Yes	Yes	Yes	Yes
P21281	ATP6V1B2	0.984404	1.0228	1.04196	0.9963	0.984207	0.970338	2.35431	1.07838	Yes	Yes	Yes	Yes	Yes	Yes
P21283	ATP6V1C1	1.03013	1.01195	1.07997	0.956859	0.946705	0.974383	2.76304	1.19173	Yes	Yes	Yes	Yes	Yes	Yes
P21291	CSRP1	0.969128	0.987665	1.06933	1.01286	0.934846	1.02617	4.31533	4.0636	Yes	Yes	Yes	Yes	Yes	Yes
P21333	FLNA	0.895919	0.905332	0.940546	1.11002	1.09397	1.05422	2.10158	2.1595	Yes	Yes	Yes	Yes	Yes	Yes
P21359	NF1	1.00476	0.972461	1.02291	1.05312	0.997531	0.949222	2.0861	4.24546	Yes	Yes	Yes	Yes	Yes	Yes
P21397	MAOA	0.909244	0.966966	1.00467	1.04499	1.04189	1.03224	4.08645	0.522556	Yes	Yes	Yes	Yes	Yes	Yes
P21399	ACO1	1.05285	1.12885	1.1238	0.92789	0.895802	0.870806	3.14938	2.60134	Yes	Yes	Yes	Yes	Yes	Yes
P21453	S1PR1	1.18954	1.2626	0.874883	0.988195	0.862717	0.822071	15.1681	7.93567	Yes	Yes	Yes	Yes	Yes	Yes
P21579	SYT1	0.9266	0.868836	0.730463	1.04244	1.16016	1.2715	9.77425	8.07612	Yes	Yes	Yes	Yes	Yes	Yes
P21589	NT5E	0.924814	0.925294	0.963444	1.06698	1.0954	1.02406	1.92976	2.76086	Yes	Yes	Yes	Yes	Yes	Yes
P21601		1.11698	0.854603	0.997013	1.1526	0.83369	1.04512	10.8379	13.1106	Yes	Yes	Yes	No	Yes	No
P21675	TAF1	1.1414	0.900275	0.803268	1.17953	0.990223	0.985306	14.9906	8.59782	Yes	Yes	Yes	Yes	Yes	Yes
P21741	MDK	1.12303	0.894944	1.11937	1.06968	1.07158	0.721398	10.1998	17.253	Yes	Yes	Yes	Yes	Yes	Yes
P21796	VDAC1	0.966651	0.94327	0.952001	1.04266	1.0547	1.04072	1.01121	0.590983	Yes	Yes	Yes	Yes	Yes	Yes
P21810	BGN	0.675217	1.16767	0.705159	1.18958	1.08807	1.17431	26.5403	3.88382	Yes	Yes	Yes	Yes	Yes	Yes
P21912	SDHB	0.94718	1.01514	0.989824	1.04551	0.97751	1.02483	2.84986	2.80159	Yes	Yes	Yes	Yes	Yes	Yes
P21926	CD9	0.875667	0.908	0.920823	1.09166	1.10339	1.10046	2.10761	0.453716	Yes	Yes	Yes	Yes	Yes	Yes
P21953	BCKDHB	0.783248	0.801783	0.801144	1.07478	1.23808	1.30096	1.08012	7.91318	Yes	Yes	Yes	Yes	Yes	Yes
P21964	COMT	1.03438	0.902058	0.889347	1.12681	1.03503	1.01237	6.96234	4.67641	Yes	Yes	Yes	Yes	Yes	Yes
P21980	TGM2	0.821339	0.870543	0.877677	1.21469	1.1336	1.08215	2.92418	4.77121	Yes	Yes	Yes	Yes	Yes	Yes
P22033	MMUT	1.12651	1.12993	1.1653	0.883121	0.86579	0.829341	1.53725	2.60797	Yes	Yes	Yes	Yes	Yes	Yes
P22059	OSBP	1.10289	1.09551	1.1311	0.876137	0.899304	0.89506	1.38195	1.13134	Yes	Yes	Yes	Yes	Yes	Yes
P22061	PCMT1	1.00414	1.0514	1.0268	0.974655	0.963101	0.979912	1.87834	0.721991	Yes	Yes	Yes	Yes	Yes	Yes
P22083	FUT4	0.971763	1.03836	0.902187	1.0436	1.01893	1.02516	5.7269	1.01794	Yes	Yes	Yes	Yes	Yes	Yes
P22087	FBL	1.11114	0.889856	0.968906	0.999885	1.03556	0.994661	9.24843	1.79916	Yes	Yes	Yes	Yes	Yes	Yes
P22090	RPS4Y1	1.07464	1.02521	1.02443	0.957253	1.01799	0.900481	2.25513	5.00551	Yes	Yes	Yes	Yes	Yes	Yes
P22102	GART	0.990734	1.10496	1.12061	0.899147	0.93673	0.947818	5.39958	2.24465	Yes	Yes	Yes	Yes	Yes	Yes
P22234	PAICS	1.00965	0.998408	0.968273	1.02041	1.01906	0.984209	1.76075	1.66231	Yes	Yes	Yes	Yes	Yes	Yes
P22304	IDS	1.27668	1.13875	0.762975	0.906321	0.891698	1.02358	20.4897	6.27559	Yes	Yes	Yes	Yes	Yes	Yes
P22307	SCP2	0.928733	0.952407	0.974505	1.06619	1.1011	0.977068	1.96346	4.98254	Yes	Yes	Yes	Yes	Yes	Yes
P22314	UBA1	0.982582	1.02104	1.04372	0.99767	0.979726	0.97526	2.48424	0.983993	Yes	Yes	Yes	Yes	Yes	Yes
P22352	GPX3	0.9071	0.885409	0.644107	1.17265	0.966562	1.42417	14.6752	15.7541	Yes	Yes	Yes	Yes	Yes	Yes
P22392	NME2	1.0425	1.04578	0.973899	0.988649	1.00947	0.939699	3.24666	2.98649	Yes	Yes	Yes	Yes	Yes	Yes
P22413	ENPP1	1.02847	0.932919	0.969371	1.02583	1.01454	1.02887	4.03013	0.602476	Yes	Yes	Yes	Yes	Yes	Yes
P22415	USF1	1.42151	1.07685	1.0686	0.654814	0.912179	0.866055	13.8315	13.8154	Yes	Yes	No	Yes	No	No
P22570	FDXR	1.01706	0.969958	1.02974	1.00541	0.975456	1.00238	2.55758	1.35384	Yes	Yes	Yes	Yes	Yes	Yes
P22626	HNRNPA2B1	1.00055	0.910768	0.999842	1.04013	1.01968	1.02903	4.34454	0.811979	Yes	Yes	Yes	Yes	Yes	Yes
P22670	RFX1	0.949778	0.882443	0.984953	0.999486	1.17192	1.01142	4.52905	7.41062	Yes	Yes	Yes	Yes	Yes	Yes
P22676	CALB2	0.48891	0.90601	0.465343	1.38805	1.51616	1.23553	32.6416	8.31276	Yes	Yes	Yes	Yes	Yes	Yes
P22681	CBL	1.10267	1.09624	1.0549	0.855133	0.933431	0.957636	1.95146	4.7789	Yes	Yes	Yes	Yes	Yes	Yes
P22692	IGFBP4	0.740362	0.954296	0.867415	1.12607	1.19705	1.11481	10.2866	3.17684	Yes	Yes	No	Yes	Yes	Yes
P22694	PRKACB	0.835031	0.905445	1.00108	1.14292	1.15909	0.956435	7.44659	8.46641	Yes	Yes	Yes	Yes	Yes	Yes
P22695	UQCRC2	0.998967	1.03748	1.05212	0.977114	0.953093	0.981224	2.17756	1.27839	Yes	Yes	Yes	Yes	Yes	Yes
P22830	FECH	0.972002	0.949296	1.02017	1.04907	1.01173	0.997731	3.0136	2.12544	Yes	Yes	Yes	Yes	Yes	Yes
P23025	XPA	1.10757	1.00999	1.15596	0.948598	0.911519	0.866366	5.56364	3.69982	Yes	Yes	Yes	Yes	Yes	Yes
P23141	CES1	1.21921	1.20958	1.08636	0.736488	0.936599	0.811761	5.16198	9.9635	Yes	Yes	Yes	Yes	Yes	Yes
P23142	FBLN1	0.756711	0.837615	0.850878	1.28165	1.232	1.04115	5.10612	8.74929	Yes	Yes	Yes	Yes	Yes	Yes
P23193	TCEA1	0.958126	1.01359	1.041	1.02233	0.984224	0.980718	3.43292	1.89265	Yes	Yes	Yes	Yes	Yes	Yes
P23219	PTGS1	0.841531	0.847264	0.817034	1.25948	1.15051	1.08418	1.56953	6.205	Yes	Yes	Yes	Yes	Yes	Yes
P23229	ITGA6	0.963913	0.986986	0.933591	1.04092	1.01878	1.05581	2.27408	1.46471	Yes	Yes	Yes	Yes	Yes	Yes
P23246	SFPQ	1.01091	0.965198	0.983185	0.976943	1.04779	1.01598	1.90601	2.85845	Yes	Yes	Yes	Yes	Yes	Yes
P23258	TUBG1	0.932053	0.956984	0.886001	1.01392	1.04657	1.16447	3.17866	6.01523	Yes	Yes	Yes	Yes	Yes	Yes
P23284	PPIB	1.05983	0.966988	0.991454	0.999593	1.03805	0.944082	3.90542	3.88084	Yes	Yes	Yes	Yes	Yes	Yes
P23327	HRC	1.32015	1.34655	1.3498	0.650642	0.644084	0.688769	0.991553	2.97982	Yes	Yes	Yes	Yes	Yes	Yes
P23368	ME2	0.979552	0.986162	0.98653	0.999792	1.01851	1.02945	0.325785	1.20546	Yes	Yes	Yes	Yes	Yes	Yes
P23378	GLDC	1.00108	1.00327	0.998843	0.974212	1.08915	0.933432	0.180721	6.60032	Yes	No	No	Yes	No	Yes
P23381	WARS1	0.939347	1.0541	1.07378	1.03971	1.00138	0.891692	5.79804	6.41625	Yes	Yes	Yes	Yes	Yes	Yes
P23396	RPS3	1.08272	1.00931	1.04701	0.950578	0.950035	0.960351	2.86482	0.497049	Yes	Yes	Yes	Yes	Yes	Yes
P23434	GCSH	0.731396	0.864785	0.972648	1.02481	1.1179	1.28846	11.5237	9.54513	Yes	Yes	Yes	Yes	Yes	Yes
P23443	RPS6KB1	1.07456	1.06518	1.27254	0.942961	0.773671	0.87109	8.40648	8.04268	Yes	Yes	Yes	Yes	Yes	Yes
P23458	JAK1	1.00144	1.05062	1.1847	1.03752	1.01553	0.71019	7.17786	16.2192	Yes	Yes	Yes	Yes	Yes	Yes
P23469	PTPRE	1.05931	1.09662	1.02353	1.18346	0.855558	0.781519	2.81549	18.5776	Yes	Yes	Yes	Yes	Yes	Yes
P23470	PTPRG	0.941479	0.925318	0.969291	1.23266	1.02255	0.908702	1.92101	12.7237	Yes	Yes	Yes	Yes	Yes	Yes
P23497	SP100	0.68085	0.861345	0.837573	1.47486	1.10763	1.03774	10.0943	15.8878	Yes	Yes	Yes	Yes	Yes	Yes
P23508	MCC	1.10243	1.00603	0.954186	0.977957	0.921726	1.03767	6.01677	4.83518	Yes	Yes	Yes	Yes	Yes	Yes
P23526	AHCY	1.0244	1.01166	1.04141	0.942802	1.01038	0.96935	1.18794	2.85359	Yes	Yes	Yes	Yes	Yes	Yes
P23528	CFL1	0.928151	0.890567	1.00239	1.09723	0.995421	1.08623	4.94103	4.3056	Yes	Yes	Yes	Yes	Yes	Yes
P23588	EIF4B	0.907905	0.872422	1.05597	1.02165	0.995424	1.14663	8.40803	6.2557	Yes	Yes	Yes	Yes	Yes	Yes
P23610	F8A3	1.1284	0.959944	1.02378	0.907506	0.951285	1.02908	6.69384	5.22301	Yes	Yes	Yes	Yes	Yes	Yes
P23634	ATP2B4	0.902864	0.883436	0.907317	1.14088	1.10177	1.06373	1.15483	2.8578	Yes	Yes	Yes	Yes	Yes	Yes
P23677	ITPKA	0.886858	0.978505	0.979693	1.09509	1.12575	0.93411	4.58539	7.99212	Yes	Yes	Yes	Yes	Yes	Yes
P23743	DGKA	0.854309	0.894114	0.932485	1.10106	1.12443	1.0936	3.57159	1.1872	Yes	Yes	Yes	Yes	Yes	Yes
P23786	CPT2	0.999427	1.01052	1.01253	1.01487	1.0015	0.961148	0.571869	2.30089	Yes	Yes	Yes	Yes	Yes	Yes
P23919	DTYMK	1.00285	0.963616	0.934848	1.0003	1.03524	1.06315	2.88211	2.48948	Yes	Yes	Yes	Yes	Yes	Yes
P23921	RRM1	1.07773	1.00917	0.983494	0.963973	0.931506	1.03412	3.88657	4.3852	Yes	Yes	Yes	Yes	Yes	Yes
P24310	COX7A1	0.915836	0.725485	0.91163	1.22951	1.16116	1.05637	10.43	6.19699	Yes	Yes	Yes	Yes	Yes	Yes
P24311	COX7B	1.07716	1.03266	0.98975	1.00365	1.04693	0.849854	3.45409	8.74714	Yes	Yes	Yes	Yes	Yes	Yes
P24386	CHM	1.07204	1.07976	1.02926	0.871984	0.935791	1.01116	2.09459	6.05365	Yes	Yes	Yes	Yes	Yes	Yes
P24390	KDELR1	1.54825	0.975059	1.01038	1.04504	0.80549	0.615779	22.2666	21.3646	Yes	Yes	Yes	Yes	Yes	Yes
P24534	EEF1B2	1.06895	0.84499	0.997498	1.05974	0.997826	1.031	9.62455	2.45734	Yes	Yes	Yes	Yes	Yes	Yes
P24539	ATP5PB	1.03482	0.946159	1.03642	1.00063	0.98249	0.999476	4.19346	0.834176	Yes	Yes	Yes	Yes	Yes	Yes
P24557	TBXAS1	0.905181	1.02805	0.945865	1.14823	0.999303	0.973372	5.32523	7.40623	Yes	Yes	Yes	Yes	Yes	Yes
P24588	AKAP5	0.712806	1.82979	0.474727	1.17474	1.3124	0.495542	58.7326	35.9147	Yes	Yes	Yes	Yes	Yes	Yes
P24592	IGFBP6	1.03827	0.893553	0.802767	1.26987	0.900755	1.09478	10.6395	13.8503	Yes	Yes	Yes	Yes	Yes	Yes
P24593	IGFBP5	0.670084	0.455869	0.669806	1.44254	1.56683	1.19488	16.8591	11.0322	Yes	Yes	No	Yes	Yes	Yes
P24666	ACP1	1.06281	1.0761	1.09931	0.951871	0.881783	0.928126	1.39731	3.16154	Yes	Yes	Yes	Yes	Yes	Yes
P24752	ACAT1	0.994736	1.00494	1.00576	1.00674	0.99416	0.993668	0.500406	0.606222	Yes	Yes	Yes	Yes	Yes	Yes
P24821	TNC	0.888428	0.904761	0.918227	1.24668	1.08633	0.955568	1.3481	10.8605	Yes	Yes	Yes	Yes	Yes	Yes
P24844	MYL9	0.877843	0.980103	0.918519	1.08638	1.08949	1.04766	4.54217	1.77071	Yes	Yes	Yes	Yes	Yes	Yes
P24863	CCNC	1.13855	1.01265	1.17969	0.978534	0.608144	1.08244	6.40011	22.8797	Yes	Yes	Yes	Yes	Yes	Yes
P24864	CCNE1	0.977709	0.85601	1.01437	1.02228	1.30928	0.820348	7.12974	19.094	Yes	Yes	Yes	Yes	Yes	Yes
P24928	POLR2A	1.08515	1.12513	1.02684	0.917398	0.912631	0.932852	3.74033	0.937159	Yes	Yes	Yes	Yes	Yes	Yes
P24941	CDK2	1.04304	0.966014	1.0166	0.976747	0.9914	1.0062	3.16859	1.21268	Yes	Yes	Yes	Yes	Yes	Yes
P25054	APC	1.01853	1.0734	1.20366	0.980755	0.889876	0.833778	7.06761	6.71798	Yes	Yes	Yes	Yes	Yes	Yes
P25098	GRK2	0.99329	0.958754	1.01076	0.963313	1.06601	1.00788	2.18806	4.15313	Yes	Yes	Yes	Yes	Yes	Yes
P25205	MCM3	0.923932	0.921929	0.921189	1.04343	1.06461	1.12491	0.125621	3.20332	Yes	Yes	Yes	Yes	Yes	Yes
P25208	NFYB	1.01421	1.09868	1.07695	1.01557	0.810331	0.984258	3.36842	9.63797	Yes	Yes	Yes	Yes	Yes	Yes
P25325	MPST	1.00345	1.06677	1.014	0.97172	0.956886	0.987169	2.69452	1.2721	Yes	Yes	Yes	Yes	Yes	Yes
P25391	LAMA1	1.14652	0.9992	1.07825	0.944237	0.879806	0.951977	5.60166	3.49623	Yes	Yes	Yes	Yes	Yes	Yes
P25398	RPS12	0.932983	1.03629	1.03967	0.958466	0.993522	1.03907	4.93684	3.30963	Yes	Yes	Yes	Yes	Yes	Yes
P25440	BRD2	1.11048	1.00072	1.08179	0.913738	0.889962	1.00331	4.36695	5.21588	Yes	Yes	Yes	Yes	Yes	Yes
P25445	FAS	0.843194	0.859385	0.895746	1.11276	1.17789	1.11103	2.53717	2.74436	Yes	Yes	Yes	Yes	Yes	Yes
P25490	YY1	0.773556	0.808043	0.906044	1.01344	1.14436	1.35456	6.76801	12.0014	Yes	Yes	Yes	Yes	Yes	Yes
P25685	DNAJB1	1.11542	1.00014	1.06682	0.909542	0.919886	0.988197	4.45489	3.71558	Yes	Yes	Yes	Yes	Yes	Yes
P25686	DNAJB2	1.07122	0.965398	1.03154	1.01008	0.934073	0.987688	4.26786	3.26333	Yes	Yes	Yes	Yes	Yes	Yes
P25705	ATP5F1A	1.0413	0.958718	0.991304	1.01361	1.01611	0.978958	3.40608	1.69068	Yes	Yes	Yes	Yes	Yes	Yes
P25786	PSMA1	0.987034	1.03707	1.05703	0.975797	0.933321	1.00975	2.86653	3.21372	Yes	Yes	Yes	Yes	Yes	Yes
P25787	PSMA2	1.05068	1.0465	0.996371	0.894529	1.06395	0.947961	2.39307	7.29976	Yes	Yes	Yes	Yes	Yes	Yes
P25788	PSMA3	1.01921	1.07743	1.00798	0.975643	0.990725	0.929013	2.9416	2.72173	Yes	Yes	Yes	Yes	Yes	Yes
P25789	PSMA4	0.990359	1.00148	1.00482	0.945379	1.03258	1.02538	0.618805	3.94759	Yes	Yes	Yes	Yes	Yes	Yes
P25940	COL5A3	0.952858	0.889676	0.864705	1.30776	0.861234	1.12377	4.11101	16.6939	Yes	Yes	Yes	Yes	Yes	Yes
P26006	ITGA3	0.934046	0.981698	0.953623	1.04307	1.09269	0.994869	2.04469	3.8272	Yes	Yes	Yes	Yes	Yes	Yes
P26022	PTX3	0.513999	0.518368	0.569235	1.57921	1.52479	1.2944	4.69635	8.42004	Yes	Yes	Yes	Yes	Yes	Yes
P26038	MSN	1.00241	1.00174	1.01479	0.991664	1.01798	0.971416	0.596029	1.91857	Yes	Yes	Yes	Yes	Yes	Yes
P26196	DDX6	1.06326	1.00857	1.01606	0.99043	0.956107	0.965576	2.35239	1.4911	Yes	Yes	Yes	Yes	Yes	Yes
P26232	CTNNA2	1.42876	0.631231	1.34563	1.07977	0.819122	0.695476	31.5342	18.5222	Yes	Yes	Yes	No	Yes	Yes
P26358	DNMT1	1.01025	1.04546	0.995833	1.03579	0.926709	0.985957	2.04931	4.5367	Yes	Yes	Yes	Yes	Yes	Yes
P26368	U2AF2	0.955596	0.836037	0.885162	1.15438	1.08674	1.08209	5.49918	2.9823	Yes	Yes	Yes	Yes	Yes	Yes
P26373	RPL13	0.974555	0.994618	1.04284	0.981518	1.01399	0.99248	2.85407	1.3543	Yes	Yes	Yes	Yes	Yes	Yes
P26440	IVD	0.864607	0.810412	0.843726	1.1371	1.15423	1.18992	2.65828	1.89624	Yes	Yes	Yes	Yes	Yes	Yes
P26447	S100A4	0.775388	0.759567	0.756312	1.19191	1.30172	1.21511	1.0909	3.82248	Yes	Yes	Yes	Yes	Yes	Yes
P26572	MGAT1	0.941487	1.00469	0.927424	1.07236	1.07199	0.982056	3.50787	4.07644	Yes	Yes	Yes	Yes	Yes	Yes
P26583	HMGB2	1.00089	0.93312	1.0628	1.00034	1.0131	0.989747	5.30156	0.953851	Yes	Yes	Yes	Yes	Yes	Yes
P26599	PTBP1	0.998656	0.952701	0.98021	1.0151	1.06401	0.989318	1.9323	3.02852	Yes	Yes	Yes	Yes	Yes	Yes
P26639	TARS1	1.07314	1.10031	1.12956	0.88761	0.883114	0.92626	2.09266	2.15426	Yes	Yes	Yes	Yes	Yes	Yes
P26640	VARS1	1.00184	1.03448	1.06699	0.935785	0.976386	0.984517	2.5715	2.2076	Yes	Yes	Yes	Yes	Yes	Yes
P26641	EEF1G	0.993303	0.964297	0.962212	0.993303	1.04429	1.0426	1.45801	2.30308	Yes	Yes	Yes	Yes	Yes	Yes
P26885	FKBP2	0.969322	0.960895	0.940463	1.05182	1.02816	1.04935	1.26626	1.01797	Yes	Yes	Yes	Yes	Yes	Yes
P26992	CNTFR	1.16136	1.01041	0.964823	0.952233	1.00083	0.910355	8.03342	3.87318	Yes	Yes	Yes	Yes	Yes	Yes
P27105	STOM	0.92587	0.995632	0.913107	1.1105	1.08161	0.973277	3.83866	5.59825	Yes	Yes	Yes	Yes	Yes	Yes
P27144	AK4	1.16693	1.15766	0.901468	0.804009	1.06538	0.90456	11.4392	11.6417	Yes	Yes	Yes	Yes	Yes	Yes
P27348	YWHAQ	0.963365	1.02881	1.05144	1.02028	0.980889	0.955216	3.68106	2.71532	Yes	Yes	Yes	Yes	Yes	Yes
P27361	MAPK3	0.932337	0.912294	0.983078	1.04722	1.07405	1.05103	3.16043	1.12076	Yes	Yes	Yes	Yes	Yes	Yes
P27448	MARK3	0.799543	0.875893	1.1397	0.997035	1.12771	1.06012	15.5297	5.02626	Yes	Yes	Yes	Yes	Yes	Yes
P27487	DPP4	0.97628	0.987293	1.01393	1.13466	0.991604	0.896232	1.59246	9.72564	Yes	Yes	Yes	Yes	Yes	Yes
P27540	ARNT	0.951336	1.07479	1.04961	0.978416	1.11129	0.834555	5.19515	11.5935	Yes	Yes	Yes	Yes	Yes	Yes
P27635	RPL10	1.0296	0.979632	0.978931	1.01814	0.993253	1.00044	2.3816	1.04159	Yes	Yes	Yes	Yes	Yes	Yes
P27658	COL8A1	0.948096	1.3111	0.984259	1.01437	0.885946	0.856225	15.1012	7.46887	Yes	Yes	Yes	Yes	Yes	Yes
P27694	RPA1	0.963303	0.895253	0.919123	1.07099	1.07636	1.07498	3.04471	0.212125	Yes	Yes	Yes	Yes	Yes	Yes
P27695	APEX1	0.968584	0.904733	1.00175	1.05086	1.03873	1.03534	4.20119	0.63964	Yes	Yes	Yes	Yes	Yes	Yes
P27701	CD82	1.03344	1.06117	0.967858	1.00348	1.0079	0.926148	3.83274	3.83387	Yes	Yes	Yes	Yes	Yes	Yes
P27707	DCK	1.15834	1.04672	1.07093	0.932659	0.889882	0.901462	4.39012	1.98956	Yes	Yes	Yes	Yes	Yes	Yes
P27708	CAD	1.06047	1.02849	1.06757	0.955726	0.928027	0.959716	1.61526	1.4868	Yes	Yes	Yes	Yes	Yes	Yes
P27797	CALR	0.978923	0.900355	0.912544	1.04793	1.09012	1.07013	3.70994	1.61164	Yes	Yes	Yes	Yes	Yes	Yes
P27816	MAP4	0.958705	0.989459	1.02942	1.0114	0.981064	1.02995	2.91698	1.99995	Yes	Yes	Yes	Yes	Yes	Yes
P27824	CANX	1.03178	0.95954	0.995911	1.01501	1.01495	0.982807	2.96179	1.5103	Yes	Yes	Yes	Yes	Yes	Yes
P27986	PIK3R1	1.14674	0.95215	1.09386	0.870917	0.978703	0.957626	7.71943	4.98463	Yes	Yes	Yes	Yes	Yes	Yes
P27987	ITPKB	0.999476	1.01779	1.4174	0.717133	0.705406	1.1428	16.8438	23.7957	Yes	Yes	Yes	Yes	Yes	Yes
P28062	PSMB8	0.999013	1.04486	1.04389	1.02319	0.973285	0.915758	2.07795	4.52205	Yes	Yes	Yes	Yes	Yes	Yes
P28065	PSMB9	0.982354	1.14257	1.09569	0.959252	1.00266	0.81747	6.26505	8.5357	Yes	Yes	Yes	Yes	Yes	Yes
P28066	PSMA5	1.09471	1.05242	1.05024	0.95088	0.926566	0.92518	1.92054	1.26327	Yes	Yes	Yes	Yes	Yes	Yes
P28070	PSMB4	1.00066	1.12955	1.02803	0.971416	0.937221	0.933128	5.26665	1.81217	Yes	Yes	Yes	Yes	Yes	Yes
P28072	PSMB6	1.01127	1.01614	1.00813	0.994693	1.01851	0.951265	0.325815	2.81712	Yes	Yes	Yes	Yes	Yes	Yes
P28074	PSMB5	1.00216	1.03761	1.05018	0.959796	0.960807	0.989449	1.9742	1.41714	Yes	Yes	Yes	Yes	Yes	Yes
P28161	GSTM2	0.963088	0.980578	1.08081	0.993218	1.00688	0.975427	5.14446	1.29843	Yes	Yes	Yes	Yes	Yes	Yes
P28288	ABCD3	1.02899	1.0098	1.02922	0.984554	0.954923	0.992516	0.889996	1.65501	Yes	Yes	Yes	Yes	Yes	Yes
P28289	TMOD1	0.887331	0.960075	1.04435	1.11989	0.92409	1.06427	6.65627	7.95117	Yes	Yes	Yes	Yes	Yes	Yes
P28290	ITPRID2	0.920174	0.990543	0.968636	1.07621	0.982343	1.06209	3.06341	3.97282	Yes	Yes	Yes	Yes	Yes	Yes
P28331	NDUFS1	1.00905	1.02174	1.01089	0.997219	0.998658	0.962439	0.552217	1.69811	Yes	Yes	Yes	Yes	Yes	Yes
P28335	HTR2C	0.872414	1.03395	0.923544	1.05377	1.04646	1.06986	7.14603	0.924941	Yes	Yes	Yes	Yes	No	Yes
P28340	POLD1	1.01142	1.02068	0.946713	1.02297	0.957103	1.04111	3.31375	3.58416	Yes	Yes	Yes	Yes	Yes	Yes
P28347	TEAD1	0.959298	0.972071	0.885198	0.931638	1.14422	1.10758	4.07926	8.74418	Yes	Yes	Yes	Yes	Yes	Yes
P28370	SMARCA1	0.91584	0.910284	0.893363	1.13576	1.10832	1.03643	1.05453	3.83021	Yes	Yes	Yes	Yes	Yes	Yes
P28482	MAPK1	0.973964	0.950526	0.929324	0.997791	1.06269	1.0857	1.9166	3.54943	Yes	Yes	Yes	Yes	Yes	Yes
P28676	GCA	0.985413	1.01615	1.27734	0.902481	0.895156	0.923463	11.9833	1.32258	Yes	Yes	Yes	Yes	Yes	Yes
P28702	RXRB	0.989547	1.01743	0.839121	1.06107	0.984695	1.10813	8.25513	4.83821	Yes	Yes	Yes	Yes	Yes	Yes
P28715	ERCC5	0.955638	1.05077	1.07962	1.00231	0.976496	0.935167	5.14951	2.84686	Yes	Yes	Yes	Yes	Yes	Yes
P28749	RBL1	1.059	0.987628	0.930996	1.10554	0.986337	0.930491	5.27682	7.24689	Yes	Yes	Yes	Yes	Yes	Yes
P28799	GRN	1.17473	1.212	1.2452	0.774563	0.796347	0.797156	2.37779	1.32577	Yes	Yes	Yes	Yes	Yes	Yes
P28827	PTPRM	0.557236	1.05181	1.47763	0.969096	0.873529	1.0707	36.5536	8.29019	Yes	Yes	Yes	Yes	Yes	Yes
P28838	LAP3	0.986893	1.007	1.02121	1.03086	1.01307	0.940973	1.4008	3.90604	Yes	Yes	Yes	Yes	Yes	Yes
P28845	HSD11B1	0.761461	0.94905	0.571367	1.03295	1.37275	1.31242	20.2715	11.9436	Yes	No	Yes	Yes	Yes	Yes
P29083	GTF2E1	0.957951	0.916356	1.0325	0.990437	0.987566	1.11519	4.95875	5.77053	Yes	Yes	Yes	Yes	Yes	Yes
P29084	GTF2E2	0.972949	0.996604	0.956004	0.976305	1.04408	1.05405	1.70735	3.37053	Yes	Yes	Yes	Yes	Yes	Yes
P29144	TPP2	0.969441	0.989165	1.00537	1.03273	0.986985	1.01631	1.48694	1.86958	Yes	Yes	Yes	Yes	Yes	Yes
P29218	IMPA1	1.01588	0.998551	1.12099	0.943538	0.960808	0.960229	5.17613	0.838651	Yes	Yes	Yes	Yes	Yes	Yes
P29317	EPHA2	0.786264	0.767463	0.781797	1.26868	1.22501	1.17079	1.03021	3.27812	Yes	Yes	Yes	Yes	Yes	Yes
P29323	EPHB2	0.973563	0.89028	1.05832	0.969874	1.15745	0.950516	7.0429	9.09619	Yes	Yes	Yes	Yes	Yes	Yes
P29353	SHC1	1.02929	1.12484	1.14827	0.896062	0.895931	0.905606	4.67487	0.503806	Yes	Yes	Yes	Yes	Yes	Yes
P29372	MPG	1.04107	1.08258	1.0128	0.885895	1.00491	0.972751	2.74079	5.26637	Yes	Yes	Yes	Yes	Yes	Yes
P29373	CRABP2	0.715634	0.735382	0.800193	1.32212	1.20686	1.21982	4.81319	4.12541	Yes	Yes	Yes	Yes	Yes	Yes
P29374	ARID4A	0.937663	1.05765	1.05522	0.972856	1.08727	0.88934	5.50701	8.25232	Yes	Yes	Yes	Yes	Yes	Yes
P29375	KDM5A	1.11057	0.979117	1.03864	0.940769	1.01047	0.920435	5.15416	4.0276	Yes	Yes	Yes	Yes	Yes	Yes
P29401	TKT	1.10972	1.02315	1.05828	0.952812	0.948033	0.908004	3.34226	2.14588	Yes	Yes	Yes	Yes	Yes	Yes
P29466	CASP1	0.964417	1.06784	1.02264	0.959979	1.06754	0.917579	4.15738	6.42964	Yes	Yes	Yes	Yes	Yes	Yes
P29536	LMOD1	0.717759	0.783764	0.727414	1.35098	1.20481	1.21527	3.91769	5.29634	Yes	Yes	Yes	Yes	Yes	Yes
P29558	RBMS1	1.07741	1.00156	1.03368	0.972027	0.994893	0.920422	2.99616	3.23636	Yes	Yes	Yes	Yes	Yes	Yes
P29590	PML	0.769844	0.843093	0.830468	1.27139	1.11207	1.17314	3.92555	5.53569	Yes	Yes	Yes	Yes	Yes	Yes
P29597	TYK2	1.12086	0.951751	0.991866	0.969737	0.964086	1.0017	7.0629	1.69245	Yes	Yes	Yes	Yes	Yes	Yes
P29692	EEF1D	1.03985	1.00622	1.06147	0.985329	0.942661	0.964466	2.1945	1.80681	Yes	Yes	Yes	Yes	Yes	Yes
P29728	OAS2	0.833399	0.929413	0.824602	1.35465	1.14215	0.915789	5.5041	15.7529	Yes	Yes	Yes	Yes	Yes	Yes
P29966	MARCKS	0.905472	0.967208	0.908982	1.10934	1.06377	1.04523	3.05338	2.51107	Yes	Yes	Yes	Yes	Yes	Yes
P29992	GNA11	0.841284	0.865188	0.939046	1.11262	1.16398	1.07788	4.71874	3.16285	Yes	Yes	Yes	Yes	Yes	Yes
P30038	ALDH4A1	0.966478	0.926125	0.912991	1.09902	1.06914	1.02625	2.43356	2.8048	Yes	Yes	Yes	Yes	Yes	Yes
P30039	PBLD	1.06987	1.08711	0.941619	1.26087	0.756674	0.883855	6.28401	22.137	Yes	Yes	Yes	Yes	Yes	Yes
P30040	ERP29	1.05961	1.02882	1.01213	0.951336	0.974854	0.973254	1.9028	1.11012	Yes	Yes	Yes	Yes	Yes	Yes
P30041	PRDX6	0.969004	0.958838	1.01497	1.03916	1.03858	0.979449	2.48939	2.74886	Yes	Yes	Yes	Yes	Yes	Yes
P30043	BLVRB	1.0803	1.23639	1.18517	0.860531	0.818209	0.819396	5.56554	2.36302	Yes	Yes	Yes	Yes	Yes	Yes
P30044	PRDX5	1.04889	0.986109	1.02767	0.960436	0.985198	0.991689	2.55427	1.37534	Yes	Yes	Yes	Yes	Yes	Yes
P30046	DDT	0.957827	1.00183	1.06101	0.952802	0.980613	1.04591	4.19872	3.92967	Yes	Yes	Yes	Yes	Yes	Yes
P30048	PRDX3	0.89711	0.906645	0.88001	1.10392	1.12569	1.08663	1.23174	1.44553	Yes	Yes	Yes	Yes	Yes	Yes
P30049	ATP5F1D	0.979588	0.996176	1.02821	1.06424	0.966255	0.96553	2.01553	4.64234	Yes	Yes	Yes	Yes	Yes	Yes
P30050	RPL12	1.0037	1.02984	0.993777	0.991695	1.00578	0.975215	1.50715	1.26044	Yes	Yes	Yes	Yes	Yes	Yes
P30084	ECHS1	0.992642	0.974453	0.909603	1.0595	1.02717	1.03663	3.71675	1.30341	Yes	Yes	Yes	Yes	Yes	Yes
P30085	CMPK1	1.08744	1.02707	1.06804	0.932568	0.97054	0.914336	2.37238	2.49295	Yes	Yes	Yes	Yes	Yes	Yes
P30086	PEBP1	1.01243	1.01554	1.03154	0.966675	0.980848	0.992965	0.821034	1.09611	Yes	Yes	Yes	Yes	Yes	Yes
P30101	PDIA3	1.05755	0.990791	1.01386	0.975458	0.985056	0.977286	2.7123	0.42493	Yes	Yes	Yes	Yes	Yes	Yes
P30153	PPP2R1A	1.01454	1.08844	1.07994	0.939964	0.960424	0.916697	3.11206	1.90235	Yes	Yes	Yes	Yes	Yes	Yes
P30154	PPP2R1B	1.15272	1.10878	1.10842	0.910316	0.864984	0.85477	1.85147	2.75355	Yes	Yes	Yes	Yes	Yes	Yes
P30260	CDC27	1.00913	0.996347	0.907452	1.00813	1.03548	1.04345	4.6573	1.46994	Yes	Yes	Yes	Yes	Yes	Yes
P30304	CDC25A	1.21411	1.30253	0.756024	0.95395	0.854524	0.918858	21.9565	4.52877	Yes	Yes	Yes	Yes	Yes	Yes
P30305	CDC25B	1.09614	1.24272	1.25792	0.966201	0.745054	0.691967	6.08434	14.8247	Yes	Yes	Yes	Yes	Yes	Yes
P30405	PPIF	1.13425	1.03775	0.945984	0.871534	1.02763	0.982853	7.3958	6.83137	Yes	Yes	Yes	Yes	Yes	Yes
P30414	NKTR	1.06513	0.866158	0.912861	1.11085	1.01408	1.03093	8.96111	4.01248	Yes	Yes	Yes	Yes	Yes	Yes
P30419	NMT1	1.06204	1.06584	0.995521	0.939635	0.950811	0.986152	3.10148	2.06767	Yes	Yes	Yes	Yes	Yes	Yes
P30519	HMOX2	1.05991	0.93186	0.955702	1.02674	1.01174	1.01404	5.65943	0.648466	Yes	Yes	Yes	Yes	Yes	Yes
P30520	ADSS2	1.04342	0.972549	1.05822	0.965546	0.969	0.991268	3.64854	1.1688	Yes	Yes	Yes	Yes	Yes	Yes
P30530	AXL	0.962573	1.14188	0.98461	1.10517	0.929243	0.876528	7.75367	10.0747	Yes	Yes	Yes	Yes	Yes	Yes
P30533	LRPAP1	1.02004	0.965926	0.998021	0.992965	1.04379	0.979256	2.234	2.76123	Yes	Yes	Yes	Yes	Yes	Yes
P30536	TSPO	0.8107	0.874357	0.896576	1.06031	1.13767	1.22039	4.22914	5.73644	Yes	Yes	Yes	Yes	Yes	Yes
P30566	ADSL	1.0379	1.02804	1.01205	0.932093	0.989905	1.00001	1.03821	3.07188	Yes	Yes	Yes	Yes	Yes	Yes
P30622	CLIP1	0.965501	0.982502	1.05156	1.00439	0.974459	1.0216	3.72178	1.94733	Yes	Yes	Yes	Yes	Yes	Yes
P30626	SRI	1.03665	1.11807	1.09359	0.929732	0.971305	0.85065	3.15016	5.45605	Yes	Yes	Yes	Yes	Yes	Yes
P30711	GSTT1	1.03319	1.04334	0.933395	1.08373	1.02989	0.876458	4.94459	8.81049	Yes	Yes	Yes	Yes	Yes	Yes
P30740	SERPINB1	0.98462	0.959272	1.01325	1.03973	1.02381	0.97933	2.23678	2.51988	Yes	Yes	Yes	Yes	Yes	Yes
P30825	SLC7A1	1.00925	1.00751	1.09569	1.03602	0.864092	0.987442	3.96748	7.51859	Yes	Yes	Yes	Yes	Yes	Yes
P30837	ALDH1B1	1.04851	1.0371	0.972479	0.9381	0.980572	1.02324	3.28426	3.54427	Yes	Yes	Yes	Yes	Yes	Yes
P30876	POLR2B	1.07339	1.06718	1.02818	0.941639	0.942169	0.947447	1.89439	0.277811	Yes	Yes	Yes	Yes	Yes	Yes
P31040	SDHA	0.976625	0.989734	0.998601	1.04137	1.02554	0.96813	0.913417	3.11012	Yes	Yes	Yes	Yes	Yes	Yes
P31146	CORO1A	0.945299	0.966292	1.02795	0.989363	1.06589	1.00521	3.57963	3.23316	Yes	Yes	Yes	Yes	Yes	Yes
P31150	GDI1	0.974231	1.04147	1.02432	1.0141	0.972691	0.973187	2.81515	1.9669	Yes	Yes	Yes	Yes	Yes	Yes
P31153	MAT2A	0.921247	1.0269	0.962919	1.06216	1.0205	1.00627	4.47815	2.30344	Yes	Yes	Yes	Yes	Yes	Yes
P31321	PRKAR1B	1.01157	0.664989	0.803864	1.30925	1.23582	0.974506	17.2251	12.2448	Yes	Yes	Yes	Yes	Yes	Yes
P31323	PRKAR2B	0.946572	1.05534	0.906214	1.17364	0.935295	0.982932	6.49709	9.99231	Yes	Yes	Yes	Yes	Yes	Yes
P31327	CPS1	1.10832	1.02146	0.957807	0.953787	1.01422	0.944416	5.99381	3.18642	Yes	Yes	Yes	Yes	Yes	Yes
P31350	RRM2	1.16085	1.04009	1.01866	0.971168	0.863457	0.945781	5.83239	4.96058	Yes	Yes	Yes	Yes	Yes	Yes
P31431	SDC4	1.00025	0.956404	0.924307	1.17008	1.10033	0.848628	3.24129	13.2793	Yes	Yes	Yes	Yes	Yes	Yes
P31483	TIA1	1.07633	1.21053	1.21999	0.827295	0.829351	0.836511	5.61249	0.475272	Yes	Yes	Yes	Yes	Yes	Yes
P31641	SLC6A6	0.855567	1.45641	0.881564	0.750497	1.18197	0.873997	26.0508	19.3946	Yes	Yes	Yes	Yes	Yes	Yes
P31689	DNAJA1	0.996508	1.03477	1.03126	0.98514	0.919444	1.03287	1.69171	4.74904	Yes	Yes	Yes	Yes	Yes	Yes
P31749	AKT1	0.885431	1.01154	0.934532	1.08068	1.10114	0.98668	5.49893	4.71883	Yes	Yes	Yes	Yes	Yes	Yes
P31751	AKT2	0.951894	0.914438	0.890924	1.20474	1.03495	1.00306	2.73174	8.18936	Yes	Yes	Yes	Yes	Yes	Yes
P31930	UQCRC1	1.11	0.971985	0.99362	0.957742	0.971309	0.995341	5.91205	1.59487	Yes	Yes	Yes	Yes	Yes	Yes
P31937	HIBADH	0.912496	0.94164	0.953492	1.05145	1.07154	1.06938	1.84058	0.846123	Yes	Yes	Yes	Yes	Yes	Yes
P31939	ATIC	1.00723	1.02651	1.07095	0.988335	0.947315	0.959663	2.57789	1.78041	Yes	Yes	Yes	Yes	Yes	Yes
P31942	HNRNPH3	0.951063	0.907921	0.9661	1.04037	1.07347	1.06108	2.61849	1.2901	Yes	Yes	Yes	Yes	Yes	Yes
P31943	HNRNPH1	0.957486	0.965922	0.986479	1.05492	1.02571	1.00948	1.25536	1.82501	Yes	Yes	Yes	Yes	Yes	Yes
P31946	YWHAB	1.03023	1.05411	1.04554	0.973736	0.941726	0.95466	0.946673	1.37426	Yes	Yes	Yes	Yes	Yes	Yes
P31947	SFN	0.867296	1.37422	0.862157	0.826676	1.03906	1.03058	23.2165	10.1697	Yes	Yes	Yes	Yes	Yes	Yes
P31948	STIP1	1.05634	1.0766	1.05949	0.90437	0.950048	0.953158	0.836553	2.38306	Yes	Yes	Yes	Yes	Yes	Yes
P31949	S100A11	1.08404	0.95847	1.02796	0.959061	1.05969	0.910778	5.01823	6.35234	Yes	Yes	Yes	Yes	Yes	Yes
P32004	L1CAM	1.12913	0.965495	0.888587	0.905532	1.04519	1.06607	10.0869	7.0871	Yes	Yes	Yes	Yes	Yes	Yes
P32019	INPP5B	0.890223	1.01474	1.00776	0.971055	1.13856	0.977665	5.88339	7.52637	Yes	Yes	Yes	Yes	Yes	Yes
P32119	PRDX2	1.1044	1.01322	1.01567	0.913497	0.992993	0.960215	4.06131	3.41369	Yes	Yes	Yes	Yes	Yes	Yes
P32121	ARRB2	0.902182	1.05861	0.99814	1.08834	0.905897	1.04683	6.52993	7.70284	Yes	Yes	Yes	Yes	Yes	Yes
P32189	GK	0.898834	0.927777	0.975722	1.10106	1.0686	1.02801	3.39437	2.80358	Yes	Yes	Yes	Yes	Yes	Yes
P32321	DCTD	1.21697	0.995184	0.934746	0.908175	0.863373	1.08155	11.5668	9.89307	Yes	Yes	Yes	Yes	Yes	Yes
P32322	PYCR1	1.06923	1.11118	1.07626	0.896596	0.915366	0.931365	1.68982	1.55389	Yes	Yes	Yes	Yes	Yes	Yes
P32418	SLC8A1	0.74106	0.808967	1.24663	1.16503	0.903787	1.13453	24.0332	10.9225	Yes	Yes	Yes	Yes	Yes	Yes
P32455	GBP1	0.825346	0.881403	0.843329	1.22921	1.15184	1.06887	2.74929	5.69313	Yes	Yes	Yes	Yes	Yes	Yes
P32456	GBP2	0.583422	0.799913	0.774414	1.34401	1.25351	1.24473	13.4316	3.50393	Yes	Yes	Yes	Yes	Yes	Yes
P32519	ELF1	1.20227	0.785202	1.03346	0.992803	1.07614	0.910118	17.0108	6.82551	Yes	Yes	Yes	Yes	Yes	Yes
P32780	GTF2H1	1.1146	1.06348	1.10108	0.807516	0.917467	0.995858	1.97874	8.51751	Yes	Yes	Yes	Yes	Yes	Yes
P32856	STX2	0.882967	1.02217	0.914177	1.16941	1.05342	0.957859	6.34645	8.15839	Yes	Yes	Yes	Yes	Yes	Yes
P32929	CTH	1.35951	1.31545	1.49909	0.583282	0.596568	0.6461	5.62607	4.44113	Yes	Yes	Yes	Yes	Yes	Yes
P32969	RPL9P9	1.00389	0.902525	1.03123	1.02587	1.00768	1.0288	5.65386	0.915146	Yes	Yes	Yes	Yes	Yes	Yes
P33121	ACSL1	1.19399	1.15441	1.11879	0.825036	0.860411	0.84737	2.65766	1.7301	Yes	Yes	Yes	Yes	Yes	Yes
P33176	KIF5B	0.951835	0.995547	1.05231	1.01588	0.998157	0.98627	4.11378	1.21659	Yes	Yes	Yes	Yes	Yes	Yes
P33240	CSTF2	1.0893	0.977116	0.963171	0.952657	0.980146	1.03761	5.59096	3.57448	Yes	Yes	Yes	Yes	Yes	Yes
P33316	DUT	0.989247	0.861334	0.848133	1.0939	1.09473	1.11265	7.07437	0.786225	Yes	Yes	Yes	Yes	Yes	Yes
P33527	ABCC1	0.916672	0.973091	0.936601	1.15608	1.05116	0.966397	2.47964	7.33391	Yes	Yes	Yes	Yes	Yes	Yes
P33552	CKS2	1.05428	1.02685	0.929348	0.93996	1.05973	0.989842	5.34227	4.92946	Yes	Yes	Yes	Yes	Yes	Yes
P33764	S100A3	0.600121	0.89288	0.611375	1.21676	1.3704	1.30846	19.3074	4.86058	Yes	Yes	Yes	Yes	Yes	Yes
P33897	ABCD1	1.09249	1.03837	1.03945	0.982799	0.915993	0.930893	2.39041	3.03577	Yes	Yes	Yes	Yes	Yes	Yes
P33908	MAN1A1	1.10756	0.967684	1.06078	1.00929	0.846494	1.0082	5.56159	8.01185	Yes	Yes	Yes	Yes	Yes	Yes
P33947	KDELR2	1.00273	0.780915	1.0923	1.04376	1.10951	0.970785	13.6534	5.44096	Yes	Yes	Yes	Yes	Yes	Yes
P33981	TTK	1.1211	0.91392	0.937748	1.03295	1.00851	0.985774	9.34112	1.90897	Yes	Yes	Yes	Yes	Yes	Yes
P33991	MCM4	0.991059	0.910271	0.921202	1.07355	1.07282	1.0311	3.80368	1.87348	Yes	Yes	Yes	Yes	Yes	Yes
P33992	MCM5	0.923027	0.917758	0.894253	1.07249	1.08627	1.10619	1.37206	1.27116	Yes	Yes	Yes	Yes	Yes	Yes
P33993	MCM7	0.933217	0.961286	0.921136	1.06159	1.06202	1.06075	1.79202	0.0499413	Yes	Yes	Yes	Yes	Yes	Yes
P34059	GALNS	0.967449	1.07921	1.00775	1.00064	0.999855	0.9451	4.53916	2.64786	Yes	Yes	Yes	Yes	Yes	Yes
P34896	SHMT1	1.12525	1.1013	1.01847	0.889947	0.916651	0.948382	4.22934	2.60099	Yes	Yes	Yes	Yes	Yes	Yes
P34897	SHMT2	1.04771	1.02886	1.01615	0.923362	0.992455	0.991465	1.25764	3.33712	Yes	Yes	Yes	Yes	Yes	Yes
P34913	EPHX2	1.28468	1.29822	0.735016	1.00023	0.925103	0.756751	23.7224	11.3867	Yes	Yes	Yes	Yes	Yes	Yes
P34931	HSPA1L	1.0547	1.05579	1.11474	0.916228	0.920725	0.937821	2.60906	1.00569	Yes	Yes	Yes	Yes	Yes	Yes
P34932	HSPA4	1.03394	1.03516	1.04782	0.969199	0.954179	0.959707	0.603808	0.645401	Yes	Yes	Yes	Yes	Yes	Yes
P34949	MPI	0.931421	0.885672	0.959167	1.06031	1.12049	1.04294	3.27446	3.09226	Yes	Yes	Yes	Yes	Yes	Yes
P35052	GPC1	0.908077	0.923794	0.9569	1.15624	1.0568	0.99818	2.18903	6.09513	Yes	Yes	Yes	Yes	Yes	Yes
P35080	PFN2	0.91582	1.07403	1.17204	1.00971	0.914764	0.91363	10.0156	4.7596	Yes	Yes	Yes	Yes	Yes	Yes
P35221	CTNNA1	1.00141	1.00727	1.04564	1.01297	0.989489	0.94322	1.92675	2.95125	Yes	Yes	Yes	Yes	Yes	Yes
P35222	CTNNB1	1.03688	0.983054	1.09775	1.04697	0.983642	0.851709	4.50847	8.46594	Yes	Yes	Yes	Yes	Yes	Yes
P35232	PHB1	0.97443	0.953589	1.02173	1.00277	1.03636	1.01112	2.89966	1.40415	Yes	Yes	Yes	Yes	Yes	Yes
P35237	SERPINB6	1.00267	1.04201	1.09312	0.958184	0.963983	0.940041	3.54032	1.06888	Yes	Yes	Yes	Yes	Yes	Yes
P35240	NF2	0.964217	0.980146	0.971856	1.0127	1.03378	1.0373	0.66917	1.05646	Yes	Yes	Yes	Yes	Yes	Yes
P35241	RDX	1.01408	0.955471	1.0207	0.997181	1.03682	0.97575	2.94083	2.52172	Yes	Yes	Yes	Yes	Yes	Yes
P35244	RPA3	0.966397	0.914017	0.952157	1.08028	1.08424	1.00291	2.34205	3.54636	Yes	Yes	Yes	Yes	Yes	Yes
P35249	RFC4	1.05306	0.971398	1.01621	0.96965	0.948503	1.04119	3.29427	4.02029	Yes	Yes	Yes	Yes	Yes	Yes
P35250	RFC2	0.956146	0.99286	1.06885	1.02761	0.959841	0.99469	4.66565	2.78365	Yes	Yes	Yes	Yes	Yes	Yes
P35251	RFC1	1.01334	0.985984	0.895022	0.986533	1.05852	1.06061	5.24214	3.32656	Yes	Yes	Yes	Yes	Yes	Yes
P35268	RPL22	1.12951	0.94409	0.973992	1.00009	0.975887	0.976433	8.00116	1.14648	Yes	Yes	Yes	Yes	Yes	Yes
P35269	GTF2F1	0.914121	0.972463	0.998439	1.09515	0.98258	1.03725	3.66629	4.4265	Yes	Yes	Yes	Yes	Yes	Yes
P35270	SPR	1.05842	1.04468	1.10155	0.906919	0.948705	0.939722	2.26823	1.9274	Yes	Yes	Yes	Yes	Yes	Yes
P35318	ADM	1.48627	1.37249	1.39499	0.694142	0.412361	0.639751	3.46984	20.9676	Yes	Yes	Yes	Yes	Yes	No
P35354	PTGS2	0.973757	0.969738	0.889514	1.09801	1.13488	0.93411	4.10872	8.26586	Yes	Yes	Yes	Yes	Yes	Yes
P35475	IDUA	1.04062	0.971865	0.789916	1.11678	1.12728	0.953542	11.3228	7.46254	Yes	Yes	Yes	Yes	Yes	Yes
P35520	CBS	1.18393	1.29474	1.37423	0.692958	0.703986	0.750158	6.07652	3.462	Yes	Yes	Yes	Yes	Yes	Yes
P35527	KRT9	1.01684	1.31092	0.902719	0.709615	1.20089	0.859007	15.9693	22.2744	Yes	Yes	Yes	Yes	Yes	Yes
P35555	FBN1	0.848162	0.885256	0.992179	1.30437	1.04405	0.925979	6.7202	14.4827	Yes	Yes	Yes	Yes	Yes	Yes
P35556	FBN2	0.863498	0.930837	0.947042	1.27327	1.04825	0.937109	3.9586	12.8738	Yes	Yes	Yes	Yes	Yes	Yes
P35573	AGL	1.06373	1.06016	1.05806	0.939169	0.911905	0.966982	0.220659	2.39375	Yes	Yes	Yes	Yes	Yes	Yes
P35579	MYH9	0.91348	0.938421	0.969116	1.07616	1.06959	1.03322	2.41971	1.78226	Yes	Yes	Yes	Yes	Yes	Yes
P35580	MYH10	0.924258	0.937655	0.974985	1.09231	1.02964	1.04115	2.26977	2.58339	Yes	Yes	Yes	Yes	Yes	Yes
P35606	COPB2	0.997948	1.0364	1.02403	1.0258	0.959218	0.956594	1.57223	3.26602	Yes	Yes	Yes	Yes	Yes	Yes
P35610	SOAT1	1.0465	1.05598	1.00518	0.942014	0.936046	1.01428	2.12889	3.68789	Yes	Yes	Yes	Yes	Yes	Yes
P35611	ADD1	0.875943	0.864475	0.901732	1.21656	1.1046	1.03669	1.76903	6.62604	Yes	Yes	Yes	Yes	Yes	Yes
P35613	BSG	0.897474	0.882017	0.852054	1.05496	1.26568	1.04782	2.14954	9.00086	Yes	Yes	Yes	Yes	Yes	Yes
P35625	TIMP3	0.719121	0.630789	0.616149	1.57618	1.29961	1.15815	6.94057	12.9107	Yes	Yes	Yes	Yes	Yes	Yes
P35637	FUS	0.954969	0.863158	0.996533	1.05627	1.03084	1.09823	5.93927	2.61688	Yes	Yes	Yes	Yes	Yes	Yes
P35638	DDIT3	0.712233	0.681461	0.662159	1.49996	1.23374	1.21045	3.00905	9.98927	Yes	Yes	Yes	Yes	Yes	Yes
P35658	NUP214	1.04981	1.03583	1.04356	0.949118	0.958321	0.96336	0.548247	0.616202	Yes	Yes	Yes	Yes	Yes	Yes
P35659	DEK	0.917996	0.861152	0.895352	1.10996	1.10224	1.1133	2.62098	0.418125	Yes	Yes	Yes	Yes	Yes	Yes
P35670	ATP7B	0.824791	0.960423	0.906016	0.951243	1.13282	1.2247	6.21251	10.3021	Yes	Yes	Yes	Yes	Yes	Yes
P35711	SOX5	1.31227	1.20557	0.853285	1.10681	0.832916	0.68915	17.4527	19.7701	Yes	Yes	Yes	Yes	Yes	Yes
P35754	GLRX	0.69915	0.874111	0.915004	1.18612	1.178	1.14762	11.287	1.41563	Yes	Yes	Yes	Yes	Yes	Yes
P35790	CHKA	1.29016	1.43691	1.43624	0.599743	0.658907	0.578043	4.9736	5.58176	Yes	Yes	Yes	Yes	Yes	Yes
P35813	PPM1A	0.986774	1.02824	1.02094	1.04476	0.977849	0.941442	1.78594	4.33051	Yes	Yes	Yes	Yes	Yes	Yes
P35869	AHR	1.01343	1.21619	0.921906	1.03193	0.956691	0.859846	11.7057	7.41853	Yes	Yes	Yes	Yes	Yes	Yes
P35908	KRT2	1.16964	1.24019	0.887869	0.565542	0.926018	1.21074	13.8466	29.3091	Yes	Yes	Yes	Yes	Yes	Yes
P35914	HMGCL	0.99716	0.932523	0.955448	1.06215	1.06142	0.991296	2.7822	3.20054	Yes	Yes	Yes	Yes	Yes	Yes
P35998	PSMC2	0.979898	1.00873	1.0325	1.00382	0.977349	0.997705	2.13566	1.13964	Yes	Yes	Yes	Yes	Yes	Yes
P36383	GJC1	0.86681	1.14944	1.44309	0.985939	0.952385	0.602335	20.4039	20.4828	Yes	Yes	Yes	Yes	Yes	Yes
P36404	ARL2	1.03874	1.02423	1.13566	0.92934	0.986667	0.885364	4.63927	4.4417	Yes	Yes	Yes	Yes	Yes	Yes
P36405	ARL3	1.04149	1.06419	1.09229	0.931797	0.963196	0.907038	1.94916	2.46036	Yes	Yes	Yes	Yes	Yes	Yes
P36406	TRIM23	0.969274	1.0838	1.07912	0.762051	1.15593	0.949817	5.06879	16.8273	Yes	Yes	Yes	Yes	Yes	Yes
P36507	MAP2K2	1.06665	0.946818	1.03342	0.941414	0.981364	1.03034	4.97352	3.69435	Yes	Yes	Yes	Yes	Yes	Yes
P36542	ATP5F1C	1.04384	1.05046	0.985776	0.963304	0.97246	0.984158	2.83033	0.876884	Yes	Yes	Yes	Yes	Yes	Yes
P36543	ATP6V1E1	1.05063	1.05521	1.06817	0.935312	0.957492	0.933185	0.701825	1.16685	Yes	Yes	Yes	Yes	Yes	Yes
P36551	CPOX	0.894127	0.95554	0.943491	1.02622	1.11161	1.06901	2.85373	3.26115	Yes	Yes	Yes	Yes	Yes	Yes
P36575	ARR3	0.937939	0.908847	0.89087	1.02945	0.96796	1.26493	2.1252	11.7693	No	No	No	Yes	Yes	Yes
P36578	RPL4	1.00796	0.907583	0.962297	0.996265	1.07596	1.04994	4.27745	3.18836	Yes	Yes	Yes	Yes	Yes	Yes
P36639	NUDT1	1.09936	0.972944	1.06745	0.904183	1.01107	0.944994	5.12866	4.61943	Yes	Yes	Yes	Yes	Yes	Yes
P36776	LONP1	1.06755	1.03311	1.04987	0.937852	0.935197	0.976415	1.33921	1.98307	Yes	Yes	Yes	Yes	Yes	Yes
P36871	PGM1	0.982462	1.03272	1.08868	1.01723	0.962807	0.9161	4.19327	4.28095	Yes	Yes	Yes	Yes	Yes	Yes
P36873	PPP1CC	0.953283	0.905829	0.941029	1.1602	1.03583	1.00383	2.15494	6.32347	Yes	Yes	Yes	Yes	Yes	Yes
P36897	TGFBR1	1.16411	1.0126	0.953112	1.0546	0.873061	0.942509	8.51427	7.81763	Yes	Yes	Yes	Yes	Yes	Yes
P36915	GNL1	1.01093	0.965754	1.04241	0.97195	1.00962	0.999327	3.12621	1.60003	Yes	Yes	Yes	Yes	Yes	Yes
P36941	LTBR	0.909059	0.847529	1.31126	0.872169	0.842634	1.21735	20.1094	17.4045	Yes	Yes	Yes	Yes	Yes	Yes
[truncated: 5,996 more rows]

## Sheet: TableS5B- Proteome (shAARS1)
Supplementary Table 5B: List of cellular proteins detected in the proteome of HCMV infected cells expressing a Scramble shRNA (shScr) or expressing an AARS1-targeting shRNA (shAARS1).
Primary Uniprot Protein Accession #	Gene Symbol	Normalized Intensity shScramble Rep 1	Normalized Intensity shScramble Rep 2	Normalized Intensity shScramble Rep 3	Normalized Intensity shAARS1 Rep 1	Normalized Intensity shAARS1 Rep 2	Normalized Intensity shAARS1 Rep 3	CV% shScramble	CV% shAARS1	Found in Sample shScramble Rep 1	Found in Sample shScramble Rep 2	Found in Sample shScramble Rep 3	Found in Sample shAARS1 Rep 1	Found in Sample shAARS1 Rep 2	Found in Sample shAARS1 Rep 3
A0A096LP01	SMIM26	0.468637	0.443909	0.356882	1.36817	1.8518	1.51061	11.3269	12.8687	Yes	Yes	Yes	Yes	Yes	Yes
A0A0B4J2D5	GATD3;GATD3B	0.480017	0.444018	0.423063	1.08648	1.75047	1.81595	5.23801	21.2466	Yes	Yes	Yes	Yes	Yes	Yes
A0A3B3IU46	RAMAC;RAMACL	0.453797	0.537394	0.417141	1.39342	1.57283	1.62542	10.7199	6.48896	Yes	Yes	Yes	Yes	Yes	Yes
A0A590UJ96	LOC122526780	0.412823	0.638796	0.374559	1.21486	1.87768	1.48129	24.526	17.8619	Yes	Yes	Yes	Yes	Yes	Yes
A0AV96	RBM47	0.391733	0.517754	0.555692	1.48452	1.53576	1.51455	14.3494	1.39058	Yes	Yes	Yes	Yes	Yes	Yes
A0AVF1	TTC26	0.714264	0.531186	0.354291	1.80901	1.4059	1.18535	27.5606	17.6049	Yes	Yes	Yes	Yes	Yes	Yes
A0AVT1	UBA6	0.575976	0.677101	0.539669	1.28595	1.51007	1.41123	9.73079	6.53941	Yes	Yes	Yes	Yes	Yes	Yes
A0FGR8	ESYT2	0.38841	0.498653	0.924884	1.75154	0.96355	1.47296	38.3012	23.3711	Yes	Yes	Yes	Yes	Yes	Yes
A0JNW5	UHRF1BP1L	0.643117	0.624703	0.556946	1.31674	1.4659	1.3926	6.0915	4.37554	Yes	Yes	Yes	Yes	Yes	Yes
A0MZ66	SHTN1	0.578806	0.668162	0.629777	1.19379	1.49288	1.43658	5.85052	9.44216	Yes	Yes	Yes	Yes	Yes	Yes
A0PJW6	TMEM223	0.70174	0.577331	0.608599	1.34842	1.25071	1.51321	8.39801	7.90243	Yes	Yes	Yes	Yes	Yes	Yes
A0PK00	TMEM120B	0.667771	0.704204	0.547879	1.2147	1.54569	1.31976	10.4356	10.1539	Yes	Yes	Yes	Yes	Yes	Yes
A1A4S6	ARHGAP10	0.665925	0.603118	0.65201	1.4185	1.38803	1.27241	4.20602	4.6281	Yes	Yes	Yes	Yes	Yes	Yes
A1L020	MEX3A	0.618019	0.6774	0.628495	1.25863	1.44224	1.37521	4.03536	5.58339	Yes	Yes	Yes	Yes	Yes	Yes
A1L0T0	ILVBL	0.481208	0.650951	0.792234	1.33164	1.53709	1.20688	19.8223	10.0213	Yes	Yes	Yes	Yes	Yes	Yes
A1L188	NDUFAF8	0.954266	0.569295	0.426031	0.805275	1.28412	1.96101	34.3225	35.1172	Yes	Yes	Yes	Yes	Yes	Yes
A1L390	PLEKHG3	0.655169	0.72803	0.568854	1.25004	1.35567	1.44224	9.99878	5.82481	Yes	Yes	Yes	Yes	Yes	Yes
A1X283	SH3PXD2B	0.616452	0.672859	0.681159	1.25219	1.51141	1.26593	4.37672	8.86627	Yes	Yes	Yes	Yes	Yes	Yes
A2RRP1	NBAS	0.593224	0.862441	0.554815	1.67221	1.21289	1.10442	20.4226	18.5065	Yes	Yes	Yes	Yes	Yes	Yes
A2RTX5	TARS3	0.799749	0.594371	0.650187	1.10287	1.26013	1.59269	12.7244	15.4861	Yes	Yes	Yes	Yes	Yes	Yes
A2RU67	FAM234B	0.718531	0.707105	0.663383	1.26283	1.27759	1.37056	3.41299	3.65798	Yes	Yes	Yes	Yes	Yes	Yes
A2RUC4	TYW5	0.72018	0.800119	0.576779	1.23779	1.22243	1.4427	13.218	7.71843	Yes	Yes	Yes	Yes	Yes	Yes
A2RUS2	DENND3	0.737911	0.647768	0.714311	1.3281	1.36735	1.20456	5.4525	5.33557	Yes	Yes	Yes	Yes	Yes	Yes
A2VDJ0	TMEM131L	0.560515	0.864601	0.681915	0.951023	1.48409	1.45785	17.7948	18.9064	Yes	Yes	Yes	Yes	Yes	Yes
A3KMH1	VWA8	0.67186	0.799225	0.677313	1.16693	1.3751	1.30957	8.2104	6.76935	Yes	Yes	Yes	Yes	Yes	Yes
A3KN83	SBNO1	0.792769	0.837212	0.524399	1.24579	1.13202	1.46781	19.2421	10.8778	Yes	Yes	Yes	Yes	Yes	Yes
A4D126	CRPPA	0.70311	0.749627	0.701718	1.24581	1.27794	1.3218	3.1001	2.42965	Yes	No	Yes	Yes	Yes	Yes
A4D1E9	GTPBP10	0.742543	0.723246	0.694035	1.29106	1.26082	1.2883	2.76978	1.06646	Yes	Yes	Yes	Yes	Yes	Yes
A4D1P6	WDR91	0.785018	0.5605	0.829425	0.990579	1.54931	1.28517	16.2363	17.8988	Yes	Yes	Yes	Yes	Yes	Yes
A4D1U4	DENND11	0.751999	0.733825	0.690416	1.13631	1.35053	1.33692	3.56143	7.68383	Yes	Yes	Yes	Yes	Yes	Yes
A4D2B0	MBLAC1	0.736938	0.690104	0.759163	1.3084	1.2821	1.2233	3.9498	2.79863	Yes	Yes	Yes	Yes	Yes	Yes
A5D8V6	VPS37C	1.05789	0.195721	0.93323	0.778325	1.52045	1.51439	52.194	27.412	Yes	Yes	Yes	Yes	Yes	Yes
A5PLL7	PEDS1	0.603351	0.990573	0.594405	0.861587	0.608415	2.34167	25.3183	60.1634	Yes	Yes	Yes	Yes	Yes	Yes
A5PLN9	TRAPPC13	0.338148	1.03605	0.820871	1.37724	1.28213	1.14556	39.8821	7.49707	Yes	Yes	Yes	Yes	Yes	Yes
A5YKK6	CNOT1	0.729662	0.818897	0.648929	1.13502	1.40528	1.26221	9.47694	8.70974	Yes	Yes	Yes	Yes	Yes	Yes
A6NCE7	MAP1LC3B;MAP1LC3B2	0.737466	0.743581	0.727725	1.30723	1.13112	1.35287	0.88683	7.56553	Yes	Yes	Yes	Yes	Yes	Yes
A6ND36	FAM83G	0.738776	0.799588	0.671601	1.20051	1.30412	1.2854	7.09582	3.5686	Yes	Yes	Yes	Yes	Yes	Yes
A6NDB9	PALM3	0.752209	0.734913	0.724456	1.31698	1.23109	1.24034	1.55238	3.04837	Yes	Yes	Yes	Yes	Yes	Yes
A6NDG6	PGP	0.463768	1.03392	0.721274	1.16579	1.11982	1.49542	31.5183	13.2727	Yes	Yes	Yes	Yes	Yes	Yes
A6NDU8	RIMOC1	0.746176	0.764775	0.719854	1.21536	1.29676	1.25708	2.47834	2.6452	Yes	Yes	Yes	Yes	Yes	Yes
A6NED2	RCCD1	0.968373	0.962595	0.303042	1.17776	1.1098	1.47843	41.9363	12.7597	No	Yes	Yes	No	Yes	Yes
A6NFQ2	TCAF2	0.966002	0.555863	0.715401	0.783918	1.93935	1.03947	22.6359	39.5095	Yes	Yes	Yes	Yes	Yes	Yes
A6NHL2	TUBAL3	0.482345	0.852831	0.902478	1.35507	1.02583	1.38145	25.1312	12.9001	Yes	Yes	Yes	Yes	Yes	Yes
A6NHR9	SMCHD1	0.651241	0.896402	0.691076	1.34545	1.09715	1.31868	14.3947	8.87561	Yes	Yes	Yes	Yes	Yes	Yes
A6NHX0	CASTOR2	0.800181	0.790257	0.64845	1.27081	1.3638	1.1265	9.28669	7.78714	Yes	Yes	Yes	Yes	Yes	Yes
A6NI28	ARHGAP42	0.645974	0.909921	0.685801	1.2894	0.739907	1.729	15.5483	32.2985	Yes	Yes	Yes	Yes	Yes	Yes
A6NI79	CCDC69	0.42114	1.30514	0.515843	1.11917	0.659602	1.97911	53.0243	43.6595	Yes	Yes	Yes	Yes	Yes	Yes
A6NIH7	UNC119B	0.719094	0.868763	0.655478	0.998018	0.696294	2.06235	11.956	46.7923	Yes	Yes	Yes	Yes	Yes	Yes
A6NJ78	METTL15	0.746513	0.83421	0.674494	1.14939	1.21174	1.38365	8.68769	7.93586	Yes	Yes	Yes	Yes	Yes	Yes
A6NK58	LIPT2	0.782456	0.635108	0.841068	1.25515	1.35667	1.12955	11.5085	7.44864	Yes	Yes	Yes	Yes	Yes	Yes
A6NKD9	CCDC85C	0.6704	0.810781	0.784674	1.23719	1.30605	1.1909	8.07134	3.80105	Yes	Yes	Yes	No	Yes	Yes
A6NKF1	SAC3D1	0.830457	0.792268	0.648056	1.32179	1.51824	0.889188	10.377	21.1388	Yes	Yes	Yes	Yes	Yes	Yes
A6NKT7	RGPD3	0.967358	0.626702	0.67889	1.49214	1.12239	1.11251	19.7728	14.2213	Yes	Yes	Yes	Yes	Yes	Yes
A6NNL5	C15orf61	0.634393	1.0741	0.56531	1.26278	1.03199	1.43143	29.7301	13.1819	Yes	Yes	Yes	Yes	Yes	Yes
A6QL63	ABTB3	0.827235	0.73878	0.710902	1.20979	0.898459	1.61483	6.53418	23.6328	Yes	Yes	Yes	Yes	Yes	Yes
A7E2V4	ZSWIM8	0.929887	0.670261	0.685226	1.38103	1.19744	1.13615	15.6235	8.40257	Yes	Yes	Yes	Yes	Yes	Yes
A7KAX9	ARHGAP32	0.821526	0.726187	0.738728	1.52464	0.631075	1.55785	5.54985	34.6787	Yes	Yes	Yes	Yes	Yes	Yes
A8CG34	POM121C	0.568971	0.846387	0.87899	1.27368	1.78683	0.645143	18.1879	37.7979	Yes	Yes	Yes	Yes	Yes	Yes
A8MTT3	CEBPZOS	0.816782	0.707304	0.772278	1.25878	1.1671	1.27776	5.87287	3.91389	Yes	Yes	Yes	Yes	Yes	Yes
A8MV81	HIGD1A;HIGD1C	0.421596	0.995855	0.881658	1.17124	1.12664	1.40301	32.3877	9.82029	Yes	Yes	Yes	Yes	Yes	Yes
A8MVW0	FAM171A2	0.771661	0.812525	0.716626	1.27149	1.17554	1.25215	5.1233	3.3602	Yes	Yes	Yes	Yes	Yes	Yes
A8MW92	PHF20L1	0.54535	0.901356	0.856262	0.882045	1.35835	1.45664	20.6171	20.3618	Yes	Yes	Yes	Yes	Yes	Yes
A8MWD9	SNRPG;SNRPGP15	0.745802	0.815872	0.741323	1.22087	1.17905	1.29709	4.44674	3.96545	Yes	Yes	Yes	Yes	Yes	Yes
A8MXV4	NUDT19	1.32079	0.359353	0.625278	1.86178	0.935062	0.897739	52.748	36.2084	Yes	Yes	Yes	Yes	Yes	Yes
A9UHW6	MIF4GD	0.807242	0.766905	0.735058	1.21944	1.25011	1.22124	3.83728	1.14233	Yes	Yes	Yes	Yes	Yes	Yes
B0YJ81	HACD1	0.89545	0.694346	0.719715	1.23612	0.952531	1.50183	11.6159	18.2326	Yes	Yes	Yes	Yes	Yes	Yes
B2RTY4	MYO9A	0.842111	0.693511	0.775053	1.03279	1.35109	1.30545	7.88881	11.4276	Yes	Yes	Yes	Yes	Yes	Yes
B3KNS4	ERVK3-1	0.757425	0.813058	0.743457	1.33737	1.20021	1.14848	3.89768	6.48685	Yes	Yes	Yes	Yes	Yes	Yes
B7ZAQ6	GPR89A;GPR89B	0.714181	0.844073	0.75951	1.15372	1.23869	1.28982	6.96728	4.57336	Yes	Yes	Yes	Yes	Yes	Yes
C0H677	UL29	0.761814	0.731388	0.826449	1.43202	1.1253	1.12302	5.12632	11.8302	Yes	Yes	Yes	Yes	Yes	Yes
C4AMC7	WASH2P;WASH3P	0.71836	0.807396	0.795054	1.07643	1.52263	1.08013	5.09132	17.0803	Yes	Yes	Yes	Yes	Yes	Yes
C9J7I0	UMAD1	0.780253	1.05054	0.492636	1.22803	0.923094	1.52545	29.4132	20.0663	Yes	Yes	Yes	Yes	Yes	Yes
C9JLR9	ZFTA	0.755696	0.861551	0.707521	1.07232	1.18714	1.41577	8.30212	11.6526	Yes	Yes	Yes	Yes	Yes	Yes
C9JLW8	MCRIP1	0.707029	0.735185	0.88507	0.798999	0.586734	2.28698	10.0731	61.7897	Yes	Yes	Yes	Yes	Yes	Yes
E9PAV3	NACA	0.639525	0.91257	0.776686	1.19617	1.24559	1.22946	14.36	1.6815	Yes	Yes	Yes	Yes	Yes	Yes
E9PRG8	C11orf98	0.900225	0.708642	0.723242	1.22013	1.40464	1.04312	11.2014	12.0726	Yes	Yes	Yes	Yes	Yes	Yes
L0R819	ASDURF	1.03819	0.704866	0.595086	1.28916	1.14744	1.22526	24.1748	4.74741	Yes	Yes	Yes	Yes	Yes	Yes
O00115	DNASE2	0.78655	0.776793	0.775088	1.24323	1.25458	1.16377	0.647809	3.31003	Yes	Yes	Yes	Yes	Yes	Yes
O00116	AGPS	0.739198	0.819901	0.780385	1.1893	1.2251	1.24611	4.22521	1.92206	Yes	Yes	Yes	Yes	Yes	Yes
O00124	UBXN8	0.775584	0.812528	0.751935	1.21922	1.24145	1.19928	3.19668	1.41195	Yes	Yes	Yes	Yes	Yes	Yes
O00139	KIF2A	0.74865	0.871106	0.72349	1.06865	1.33815	1.24995	8.25521	9.20398	Yes	Yes	Yes	Yes	Yes	Yes
O00142	TK2	0.556758	0.949168	0.838657	1.27068	0.963432	1.42131	21.1401	15.6374	Yes	Yes	Yes	Yes	Yes	Yes
O00148	DDX39A	0.843408	0.758351	0.743273	1.17567	1.25314	1.22616	5.63941	2.6353	Yes	Yes	Yes	Yes	Yes	Yes
O00151	PDLIM1	0.838304	0.758514	0.751107	1.31897	1.36653	0.966577	5.04384	14.6538	Yes	Yes	Yes	Yes	Yes	Yes
O00154	ACOT7	0.739048	0.841793	0.769878	1.14685	1.31141	1.19103	5.49392	5.71675	Yes	Yes	Yes	Yes	Yes	Yes
O00159	MYO1C	0.579959	0.445078	1.33329	1.47847	1.18825	0.974953	49.7152	16.9996	Yes	Yes	Yes	Yes	Yes	Yes
O00161	SNAP23	0.776579	0.966538	0.615712	1.11989	1.54639	0.974893	18.2363	19.985	Yes	Yes	Yes	Yes	Yes	Yes
O00165	HAX1	0.759898	0.816899	0.785702	1.15959	1.25457	1.22334	2.95939	3.26012	Yes	Yes	Yes	Yes	Yes	Yes
O00170	AIP	0.768449	0.70091	0.894064	1.16186	1.41086	1.06386	10.1591	12.0499	Yes	Yes	Yes	Yes	Yes	Yes
O00178	GTPBP1	0.723958	0.658539	0.982204	1.30117	1.27968	1.05445	17.7274	9.20845	Yes	Yes	Yes	Yes	Yes	Yes
O00182	LGALS9	0.725065	0.848194	0.792616	1.18713	1.20361	1.24339	6.38411	1.94923	Yes	Yes	Yes	Yes	Yes	Yes
O00186	STXBP3	1.05898	0.691316	0.618111	0.730805	1.23216	1.66862	24.4346	31.6528	Yes	Yes	Yes	Yes	Yes	Yes
O00189	AP4M1	0.839549	0.636839	0.892024	1.15276	1.47121	1.00763	13.9375	15.9943	Yes	Yes	Yes	Yes	Yes	Yes
O00192	ARVCF	0.502486	0.688164	1.18015	1.13971	1.19031	1.29918	36.1803	5.50004	Yes	Yes	Yes	Yes	Yes	Yes
O00193	SMAP	0.858277	0.887706	0.62644	1.48091	0.769923	1.37674	14.7754	25.9271	Yes	Yes	Yes	Yes	Yes	Yes
O00194	RAB27B	0.721422	0.819751	0.831274	1.16712	1.31734	1.14309	6.23327	6.37652	Yes	Yes	No	Yes	Yes	Yes
O00203	AP3B1	0.740616	0.864765	0.767774	1.11305	1.28512	1.22867	6.73651	5.92418	Yes	Yes	Yes	Yes	Yes	Yes
O00213	APBB1	0.780364	0.852001	0.742857	1.21977	1.18839	1.21662	5.71882	1.16751	Yes	Yes	Yes	Yes	Yes	Yes
O00214	LGALS8	0.807462	0.773592	0.796037	1.15434	1.2359	1.23268	1.77561	3.12283	Yes	Yes	Yes	Yes	Yes	Yes
O00217	NDUFS8	0.764761	0.774995	0.837542	1.24309	1.20946	1.17015	4.05961	2.46842	Yes	Yes	Yes	Yes	Yes	Yes
O00220	TNFRSF10A	0.87757	0.74437	0.757586	1.4842	1.04456	1.09171	7.55438	16.3301	Yes	Yes	Yes	Yes	Yes	Yes
O00221	NFKBIE	0.960391	0.706703	0.713539	1.24993	1.21803	1.1514	14.8714	3.40256	Yes	Yes	Yes	Yes	Yes	Yes
O00231	PSMD11	0.729531	1.22466	0.428078	1.08057	0.81179	1.72536	41.3545	31.7893	Yes	Yes	Yes	Yes	Yes	Yes
O00232	PSMD12	0.764489	0.820263	0.800267	1.17145	1.09988	1.34365	2.90203	8.49018	Yes	Yes	Yes	Yes	Yes	Yes
O00233	PSMD9	0.70103	0.902932	0.781184	1.29549	1.18222	1.13714	10.4405	5.52837	Yes	Yes	Yes	Yes	Yes	Yes
O00244	ATOX1	0.761339	0.816511	0.810538	1.31965	1.28095	1.01101	3.10518	11.4036	Yes	Yes	Yes	Yes	Yes	Yes
O00255	MEN1	1.20389	0.707109	0.482382	1.43607	0.992187	1.17837	37.7858	15.1385	Yes	Yes	Yes	Yes	Yes	Yes
O00257	CBX4	0.823029	0.753216	0.826362	1.07923	1.26216	1.25601	4.21082	7.07345	Yes	Yes	Yes	Yes	Yes	Yes
O00258	GET1	1.00291	0.736343	0.664145	0.924162	0.568844	2.1036	18.1854	54.7167	Yes	Yes	Yes	Yes	Yes	Yes
O00264	PGRMC1	0.825492	0.824009	0.756898	1.20039	1.1572	1.23601	3.98837	2.68979	Yes	Yes	Yes	Yes	Yes	Yes
O00267	SUPT5H	0.764489	0.862998	0.781016	1.11288	1.19535	1.28327	5.36519	5.8117	Yes	Yes	Yes	Yes	Yes	Yes
O00268	TAF4	0.599792	0.900496	0.908382	1.1804	1.30589	1.10503	17.8914	6.92073	Yes	Yes	Yes	Yes	Yes	Yes
O00273	DFFA	0.952617	0.766108	0.690659	1.17961	1.23668	1.17432	13.709	2.35898	Yes	Yes	Yes	Yes	Yes	Yes
O00287	RFXAP	0.566236	0.975523	0.869196	1.49212	0.867309	1.22962	21.5764	21.4117	Yes	Yes	Yes	Yes	Yes	Yes
O00291	HIP1	0.771726	0.779083	0.862082	0.986574	1.35501	1.24552	5.09391	12.92	Yes	Yes	Yes	Yes	Yes	Yes
O00299	CLIC1	0.789724	0.86215	0.762435	1.10789	1.25639	1.22141	5.2283	5.30359	Yes	Yes	Yes	Yes	Yes	Yes
O00303	EIF3F	0.719225	0.993822	0.701737	1.37163	1.01568	1.19791	16.6175	12.1606	Yes	Yes	Yes	Yes	Yes	Yes
O00305	CACNB4	0.777622	0.886273	0.751156	1.08636	1.19277	1.30582	7.26244	7.49894	Yes	Yes	Yes	Yes	Yes	Yes
O00308	WWP2	1.00949	0.96259	0.442994	0.818106	1.2522	1.51462	31.8883	24.0354	Yes	Yes	Yes	Yes	Yes	Yes
O00327	ARNTL	0.846514	0.826363	0.746289	1.1069	1.19552	1.27842	5.36788	5.86758	Yes	Yes	Yes	Yes	Yes	Yes
O00329	PIK3CD	0.762143	0.723681	0.933687	1.06102	1.24015	1.27932	11.3196	7.96256	Yes	Yes	Yes	Yes	Yes	Yes
O00330	PDHX	0.807196	0.821547	0.792095	1.2264	1.16966	1.1831	1.49017	2.02925	Yes	Yes	Yes	Yes	Yes	Yes
O00339	MATN2	0.920522	0.643388	0.858083	1.11976	0.886933	1.57132	14.7021	23.8219	Yes	Yes	Yes	Yes	Yes	Yes
O00391	QSOX1	0.769892	0.862372	0.790093	1.14619	1.3011	1.13035	4.91671	6.45955	Yes	Yes	Yes	Yes	Yes	Yes
O00399	DCTN6	0.658608	0.881403	0.88324	1.09302	1.60703	0.876705	13.0563	25.6908	Yes	Yes	Yes	Yes	Yes	Yes
O00400	SLC33A1	0.88335	0.776396	0.765198	1.10029	1.1708	1.30397	6.58836	7.08697	Yes	Yes	Yes	Yes	Yes	Yes
O00401	WASL	0.768849	0.960939	0.702725	1.03088	1.03535	1.50126	13.5066	18.5589	Yes	Yes	Yes	Yes	Yes	Yes
O00410	IPO5	0.791209	0.893096	0.756173	1.11265	1.08321	1.36366	7.13918	10.6062	Yes	Yes	Yes	Yes	Yes	Yes
O00411	POLRMT	0.743266	0.829382	0.868266	1.10465	1.22896	1.22548	6.41947	4.87183	Yes	Yes	Yes	Yes	Yes	Yes
O00418	EEF2K	0.842322	0.903745	0.694875	0.9001	1.00106	1.6579	10.7723	28.3199	Yes	Yes	Yes	Yes	Yes	Yes
O00422	SAP18	0.852396	0.790382	0.799084	1.2376	1.10424	1.21629	3.36801	4.93195	Yes	Yes	Yes	Yes	Yes	Yes
O00423	EML1	0.975716	0.810863	0.655439	1.22208	1.07338	1.26253	16.0651	6.85714	Yes	Yes	Yes	Yes	Yes	Yes
O00425	IGF2BP3	0.828947	0.828266	0.785873	1.23806	1.17521	1.14364	2.47393	3.31005	Yes	Yes	Yes	Yes	Yes	Yes
O00429	DNM1L	0.55418	1.09348	0.797388	1.03719	1.10089	1.41687	27.057	14.0102	Yes	Yes	Yes	Yes	Yes	Yes
O00442	RTCA	0.773888	0.772825	0.899411	1.25704	1.12883	1.16801	7.28799	4.52822	Yes	Yes	Yes	Yes	Yes	Yes
O00443	PIK3C2A	0.974786	0.659401	0.81358	0.863186	1.46807	1.22098	15.7817	20.9713	Yes	Yes	Yes	Yes	Yes	Yes
O00458	IFRD1	0.829598	0.726344	0.891837	1.18845	1.19359	1.17018	8.36479	0.848555	Yes	Yes	Yes	Yes	Yes	Yes
O00459	PIK3R2	0.618716	0.636935	1.19362	0.841968	0.973491	1.73527	32.6817	33.2707	Yes	Yes	Yes	Yes	Yes	Yes
O00461	GOLIM4	0.784165	0.726397	0.94019	1.08375	1.22941	1.23609	11.0538	5.94151	Yes	Yes	Yes	Yes	Yes	Yes
O00462	MANBA	0.800217	0.8207	0.831363	1.1279	1.14351	1.27632	1.58111	5.63102	Yes	Yes	Yes	Yes	Yes	Yes
O00468	AGRN	0.61335	0.853204	0.987045	1.02423	1.39669	1.12548	18.902	13.3019	Yes	Yes	Yes	Yes	Yes	Yes
O00469	PLOD2	0.822361	0.842897	0.788574	1.14822	1.24426	1.15369	2.7381	3.72578	Yes	Yes	Yes	Yes	Yes	Yes
O00470	MEIS1	0.751759	0.827557	0.875922	1.24977	1.21648	1.07851	6.2438	6.27472	Yes	Yes	Yes	Yes	Yes	Yes
O00471	EXOC5	0.799895	1.14817	0.507327	1.04474	1.25453	1.24534	32.0052	8.19268	Yes	Yes	Yes	Yes	Yes	Yes
O00472	ELL2	0.799885	0.850078	0.805978	1.12222	1.22602	1.19582	2.73178	3.69028	Yes	Yes	Yes	Yes	Yes	Yes
O00478	BTN3A3	0.714377	1.07334	0.668539	1.32067	0.835084	1.38799	22.1055	20.852	Yes	Yes	Yes	Yes	Yes	Yes
O00483	NDUFA4	0.961659	0.366585	1.13141	1.36901	0.901493	1.26984	39.9981	17.0433	Yes	Yes	Yes	Yes	Yes	Yes
O00487	PSMD14	0.889023	0.732333	0.841342	1.17633	1.09759	1.26338	7.98898	5.74237	Yes	Yes	Yes	Yes	Yes	Yes
O00488	ZNF593	0.857405	0.960363	0.64644	1.34895	1.19499	0.991857	15.9072	12.4081	Yes	Yes	Yes	Yes	Yes	Yes
O00499	BIN1	0.988008	0.802529	0.674698	1.14705	1.18567	1.20205	15.653	1.95674	Yes	Yes	Yes	Yes	Yes	Yes
O00505	KPNA3	0.785482	0.885224	0.79607	1.07315	1.12888	1.33119	5.44024	9.41333	Yes	Yes	Yes	Yes	Yes	Yes
O00506	STK25	0.747354	0.820979	0.898997	1.15201	1.29088	1.08977	7.52836	7.1389	Yes	Yes	Yes	Yes	Yes	Yes
O00507	USP9Y	0.849791	0.809869	0.808117	1.22781	1.17176	1.13266	2.33962	3.31671	Yes	Yes	Yes	Yes	Yes	Yes
O00512	BCL9	0.821949	0.845895	0.800049	1.31801	1.11448	1.09961	2.27598	8.46247	Yes	Yes	Yes	Yes	Yes	Yes
O00522	KRIT1	0.91785	0.933701	0.616785	1.53938	1.14317	0.849109	17.7208	24.0252	Yes	Yes	Yes	Yes	Yes	Yes
O00534	VWA5A	0.774636	0.784576	0.909773	0.966013	1.16873	1.39627	7.47212	14.9319	Yes	Yes	Yes	Yes	Yes	Yes
O00541	PES1	0.923106	0.550411	0.997679	0.935831	1.27415	1.31882	23.7517	14.5367	Yes	Yes	Yes	Yes	Yes	Yes
O00560	SDCBP	0.793423	0.872288	0.808402	1.06215	1.16503	1.29871	4.1467	8.24029	Yes	Yes	Yes	Yes	Yes	Yes
O00562	PITPNM1	0.860826	0.703536	0.911383	1.14967	1.1031	1.27148	10.7245	6.04319	Yes	Yes	Yes	Yes	Yes	Yes
O00566	MPHOSPH10	0.899149	0.804218	0.773446	1.18597	1.11881	1.21841	6.48007	3.53186	Yes	Yes	Yes	Yes	Yes	Yes
O00567	NOP56	0.707723	0.64316	1.12613	0.97815	1.23529	1.30955	25.9285	12.0916	Yes	Yes	Yes	Yes	Yes	Yes
O00571	DDX3X	0.475625	1.19981	0.801755	1.10819	1.23436	1.18026	35.8633	4.4014	Yes	Yes	Yes	Yes	Yes	Yes
O00584	RNASET2	0.95903	1.14058	0.379405	1.30106	1.0926	1.12733	39.2822	7.76997	Yes	Yes	Yes	Yes	Yes	Yes
O00592	PODXL	0.745615	0.830782	0.903548	1.07863	1.25591	1.18552	7.80765	6.21163	Yes	Yes	Yes	Yes	Yes	Yes
O00622	CCN1	0.66841	0.882244	0.929742	1.16138	1.22525	1.13298	13.7475	3.28891	Yes	Yes	Yes	Yes	Yes	Yes
O00623	PEX12	1.01237	0.401078	1.06716	0.992256	1.62513	0.902	36.5125	27.4249	Yes	Yes	Yes	Yes	Yes	Yes
O00625	PIR	0.741475	0.715006	1.02418	1.41606	1.17203	0.931244	16.9218	16.872	Yes	Yes	Yes	Yes	Yes	Yes
O00629	KPNA4	0.719039	0.92838	0.837911	1.03891	1.23766	1.2381	10.3477	8.0058	Yes	Yes	Yes	Yes	Yes	Yes
O00635	TRIM38	0.670707	1.03782	0.777069	1.01696	1.29788	1.19956	18.6146	9.93581	Yes	Yes	Yes	Yes	Yes	Yes
O00716	E2F3	0.906294	0.762349	0.817956	1.24119	1.01118	1.26103	7.15067	9.68232	Yes	Yes	Yes	Yes	Yes	Yes
O00743	PPP6C	0.865494	0.831851	0.790873	1.10917	1.10458	1.29803	3.67891	7.69964	Yes	Yes	Yes	Yes	Yes	Yes
O00746	NME4	0.897957	1.07513	0.515275	0.883269	1.27995	1.34842	28.1676	17.5174	Yes	Yes	Yes	Yes	Yes	Yes
O00748	CES2	0.781448	0.72991	0.979598	1.20225	1.13334	1.17345	12.9629	2.41615	Yes	Yes	Yes	Yes	Yes	Yes
O00754	MAN2B1	0.366191	1.18057	0.946164	1.38158	1.12895	0.996542	41.1928	13.6632	Yes	Yes	Yes	Yes	Yes	Yes
O00762	UBE2C	0.73625	0.668133	1.08906	1.16831	0.938504	1.39975	22.1955	16.1102	Yes	Yes	Yes	Yes	Yes	Yes
O00764	PDXK	0.883611	0.794392	0.815576	1.26616	1.11501	1.12525	4.57906	5.90034	Yes	Yes	Yes	Yes	Yes	Yes
O00767	SCD	0.873218	0.767044	0.855539	0.958051	0.905538	1.64061	5.58313	28.665	Yes	Yes	Yes	Yes	Yes	Yes
O14495	PLPP3	0.821585	0.85011	0.824168	1.19025	1.14135	1.17254	1.54834	1.73076	Yes	Yes	Yes	Yes	Yes	Yes
O14497	ARID1A	0.806279	0.854328	0.83644	1.19615	1.14976	1.15704	2.38222	1.74462	Yes	Yes	Yes	Yes	Yes	Yes
O14519	CDK2AP1	0.841541	0.94202	0.71467	1.18636	1.36682	0.948594	11.1707	14.6731	Yes	Yes	Yes	Yes	Yes	Yes
O14521	SDHD	0.918609	1.0025	0.578207	1.7884	0.780087	0.932189	22.022	38.036	Yes	Yes	Yes	Yes	Yes	Yes
O14523	C2CD2L	0.789555	0.785692	0.924093	0.884027	1.32264	1.294	7.72424	17.1699	Yes	Yes	Yes	Yes	Yes	Yes
O14524	NEMP1	0.657622	0.799006	1.04573	1.32245	1.10931	1.06589	19.2271	9.61689	Yes	Yes	Yes	Yes	Yes	Yes
O14530	TXNDC9	0.815238	0.899457	0.789144	1.10076	1.18859	1.20681	5.64011	3.9731	Yes	Yes	Yes	Yes	Yes	Yes
O14531	DPYSL4	0.708324	0.828274	0.97193	1.10397	1.10803	1.27947	12.8874	7.02751	Yes	Yes	Yes	Yes	Yes	Yes
O14545	TRAFD1	0.801626	0.828366	0.879617	1.52237	0.701005	1.26702	3.86826	29.5	Yes	Yes	Yes	Yes	Yes	Yes
O14548	COX7A2L	0.790832	0.793687	0.927012	1.1427	1.08208	1.26368	7.58905	6.49203	Yes	Yes	Yes	Yes	Yes	Yes
O14558	HSPB6	0.381364	1.08964	1.04326	1.35106	1.02618	1.1085	38.6006	11.8687	Yes	Yes	Yes	Yes	Yes	Yes
O14561	NDUFAB1	0.799357	0.81725	0.899869	1.26239	1.06485	1.15628	5.219	6.95148	Yes	Yes	Yes	Yes	Yes	Yes
O14562	UBFD1	1.01815	0.685194	0.813257	1.19888	1.17802	1.1065	16.3469	3.40711	Yes	Yes	Yes	Yes	Yes	Yes
O14569	CYB561D2	0.706532	0.697868	1.11266	1.06732	1.36963	1.046	23.0654	12.73	Yes	Yes	Yes	Yes	Yes	Yes
O14578	CIT	1.21904	0.827928	0.470671	0.810139	1.79522	0.877006	36.4179	38.7186	Yes	Yes	Yes	Yes	Yes	Yes
O14579	COPE	0.732711	0.838345	0.948285	1.05635	1.2838	1.14051	10.4805	8.09305	Yes	Yes	Yes	Yes	Yes	Yes
O14593	RFXANK	0.702432	0.839185	0.9793	1.29238	1.16412	1.02259	13.4515	9.50109	Yes	Yes	Yes	Yes	Yes	Yes
O14602	EIF1AY	0.838531	0.665906	1.01915	1.15356	1.24307	1.07979	17.1449	5.76111	Yes	Yes	Yes	Yes	Yes	Yes
O14617	AP3D1	0.768532	0.829452	0.927117	1.10247	1.22496	1.14747	7.7603	4.36733	Yes	Yes	Yes	Yes	Yes	Yes
O14618	CCS	0.774774	0.878454	0.87371	1.18846	1.20181	1.08279	5.67441	4.59884	Yes	Yes	Yes	Yes	Yes	Yes
O14639	ABLIM1	0.802443	1.0381	0.687079	1.1562	1.14067	1.17551	17.338	1.23105	Yes	Yes	Yes	Yes	Yes	Yes
O14641	DVL2	0.867456	1.01928	0.643565	0.984866	1.22603	1.2588	18.2968	10.5611	Yes	Yes	Yes	Yes	Yes	Yes
O14646	CHD1	0.578789	0.831338	1.12118	1.23549	1.02674	1.20646	26.2635	7.98511	Yes	Yes	Yes	Yes	Yes	Yes
O14647	CHD2	0.891789	0.783283	0.856534	1.20713	1.13372	1.12754	5.35554	3.12704	Yes	Yes	Yes	Yes	Yes	Yes
O14653	GOSR2	0.935302	0.806509	0.791041	0.97857	1.07071	1.41786	7.65954	16.3661	Yes	Yes	Yes	Yes	Yes	Yes
O14656	TOR1A	0.820465	0.709965	1.00298	1.02974	1.30149	1.13536	14.3072	9.67961	Yes	Yes	Yes	Yes	Yes	Yes
O14657	TOR1B	0.877851	0.670379	0.985247	1.39516	0.970645	1.10072	15.4756	15.3684	Yes	Yes	Yes	Yes	Yes	Yes
O14662	STX16	1.1095	0.736297	0.688379	1.15137	1.08168	1.23276	22.2847	5.34422	Yes	Yes	Yes	Yes	Yes	Yes
O14672	ADAM10	0.85337	0.857917	0.824312	1.09527	1.09955	1.26958	1.76123	7.03	Yes	Yes	Yes	Yes	Yes	Yes
O14678	ABCD4	0.647984	0.945078	0.94428	0.847003	0.756149	1.85951	16.5366	43.3272	Yes	Yes	Yes	Yes	Yes	Yes
O14681	EI24	0.884295	0.829551	0.82362	1.3021	1.09506	1.06538	3.22903	9.12288	Yes	Yes	Yes	Yes	Yes	Yes
O14683	TP53I11	0.973316	0.560078	1.0053	1.0696	1.10929	1.28242	23.9606	8.00867	Yes	Yes	Yes	Yes	Yes	Yes
O14684	PTGES	0.853352	0.757423	0.929294	1.51804	0.857824	1.08407	8.30578	23.7529	Yes	Yes	Yes	Yes	Yes	Yes
O14686	KMT2D	0.922519	0.823146	0.794628	1.2695	1.16952	1.02069	6.47372	8.86461	Yes	Yes	Yes	Yes	Yes	Yes
O14713	ITGB1BP1	0.642367	1.05611	0.841853	1.02338	1.13893	1.29737	19.9515	9.73877	Yes	Yes	Yes	Yes	Yes	Yes
O14715	RGPD8	0.779913	0.888142	0.872292	1.22055	1.15742	1.08169	5.636	4.92244	Yes	Yes	Yes	Yes	Yes	Yes
O14727	APAF1	0.991204	0.744126	0.805105	1.12851	1.15203	1.17902	12.4103	1.78946	Yes	Yes	Yes	Yes	Yes	Yes
O14730	RIOK3	0.761675	0.82361	0.955265	0.886347	1.5827	0.990399	9.5322	26.5964	Yes	Yes	Yes	Yes	Yes	Yes
O14733	MAP2K7	0.830735	0.870238	0.840482	1.12393	1.23437	1.10025	1.98341	5.06984	Yes	Yes	Yes	Yes	Yes	Yes
O14734	ACOT8	0.988244	0.815281	0.738924	1.38024	0.835032	1.24228	12.3071	20.0824	Yes	Yes	Yes	Yes	Yes	Yes
O14735	CDIPT	0.97249	0.906391	0.66536	0.999305	1.29468	1.16178	15.5634	10.4857	Yes	Yes	Yes	Yes	Yes	Yes
O14737	PDCD5	0.903795	0.77633	0.865559	1.23899	1.06103	1.15429	6.29388	6.31189	Yes	Yes	Yes	Yes	Yes	Yes
O14744	PRMT5	0.888905	0.76844	0.889892	1.13502	1.13112	1.18662	6.71571	2.19758	Yes	Yes	Yes	Yes	Yes	Yes
O14745	SLC9A3R1	0.897805	0.745442	0.905324	1.14397	1.03687	1.27059	8.67083	8.30317	Yes	Yes	Yes	Yes	Yes	Yes
O14757	CHEK1	0.759476	0.965183	0.824532	0.992105	1.18981	1.2689	10.1031	10.12	Yes	Yes	Yes	Yes	Yes	Yes
O14763	TNFRSF10B	0.831654	0.856853	0.861001	1.1342	1.17962	1.13667	1.52592	1.81299	Yes	Yes	Yes	Yes	Yes	Yes
O14772	FPGT	0.904767	0.738653	0.906399	1.5851	1.09675	0.768326	9.25882	29.1786	Yes	Yes	Yes	Yes	Yes	Yes
O14773	TPP1	0.828571	0.825198	0.896424	1.08	1.22083	1.14897	3.8597	5.00003	Yes	Yes	Yes	Yes	Yes	Yes
O14775	GNB5	0.77499	0.883699	0.89208	1.17157	1.28177	0.995892	6.2724	10.2394	Yes	Yes	Yes	Yes	Yes	Yes
O14776	TCERG1	0.816624	0.880678	0.853717	1.06243	1.17573	1.21082	3.08803	5.5081	Yes	Yes	Yes	Yes	Yes	Yes
O14777	NDC80	0.941549	0.90723	0.702242	1.40527	1.01153	1.03218	12.4249	15.7385	Yes	Yes	Yes	Yes	Yes	Yes
O14786	NRP1	0.851472	0.818771	0.880836	1.1631	1.17351	1.11231	2.98111	2.32585	Yes	Yes	Yes	Yes	Yes	Yes
O14787	TNPO2	1.056	0.867249	0.628051	1.04914	2.07308	0.326476	20.5912	62.3345	Yes	Yes	Yes	Yes	Yes	Yes
O14795	UNC13B	0.958108	0.72409	0.871066	0.769967	1.30025	1.37652	11.3474	23.4794	Yes	Yes	Yes	Yes	Yes	Yes
O14802	POLR3A	0.811508	0.934851	0.806976	1.17222	1.2304	1.04404	6.96051	6.77598	Yes	Yes	Yes	Yes	Yes	Yes
O14807	MRAS	0.811328	1.04171	0.700758	0.995942	0.794888	1.65537	16.6845	31.9944	No	No	No	Yes	No	Yes
O14818	PSMA7	0.842485	0.817859	0.894629	1.22796	1.15432	1.06275	3.75799	5.88477	Yes	Yes	Yes	Yes	Yes	Yes
O14828	SCAMP3	0.792967	0.762563	1.00044	1.1185	0.949148	1.37638	12.4066	15.3012	Yes	Yes	Yes	Yes	Yes	Yes
O14832	PHYH	0.850999	0.825118	0.880285	1.24015	1.11183	1.09162	2.64467	5.73007	Yes	Yes	Yes	Yes	Yes	Yes
O14841	OPLAH	0.901773	0.825651	0.829045	1.14158	1.2251	1.07685	4.1203	5.28674	Yes	Yes	Yes	Yes	Yes	Yes
O14867	BACH1	0.832924	0.908115	0.815847	1.40842	0.943235	1.09146	4.70277	16.9062	Yes	Yes	Yes	Yes	Yes	Yes
O14874	BCKDK	0.837564	0.819612	0.900409	0.9665	1.37715	1.09876	4.06328	14.9153	Yes	Yes	Yes	Yes	Yes	Yes
O14879	IFIT3	0.880113	0.798721	0.878861	1.18132	1.21071	1.05028	4.46616	6.07805	Yes	Yes	Yes	Yes	Yes	Yes
O14880	MGST3	0.811902	0.914084	0.831923	1.33977	1.08889	1.01343	5.18537	12.1581	Yes	Yes	Yes	Yes	Yes	Yes
O14893	GEMIN2	0.95145	0.920729	0.686401	0.789921	1.32956	1.32194	13.8793	22.021	Yes	Yes	Yes	Yes	Yes	Yes
O14907	TAX1BP3	0.74084	0.991385	0.826595	0.92007	1.32063	1.20048	12.1892	14.6317	Yes	Yes	Yes	Yes	Yes	Yes
O14908	GIPC1	0.913704	0.941159	0.70408	1.59196	0.787705	1.06139	12.4134	29.108	Yes	Yes	Yes	Yes	Yes	Yes
O14910	LIN7A	1.03021	0.720591	0.808423	0.891333	1.24118	1.30827	15.2722	15.9378	Yes	Yes	Yes	Yes	Yes	Yes
O14920	IKBKB	0.840164	0.768439	0.951214	1.23575	1.17292	1.03151	8.81209	7.44832	Yes	Yes	Yes	Yes	Yes	Yes
O14925	TIMM23	0.823904	0.885344	0.851001	1.17124	1.126	1.14251	2.9459	1.63052	Yes	Yes	Yes	Yes	Yes	Yes
O14929	HAT1	0.850899	0.852944	0.857212	1.09396	1.16108	1.1839	0.308081	3.33003	Yes	Yes	Yes	Yes	Yes	Yes
O14933	UBE2L6	0.916336	0.655112	0.989962	0.877604	1.74965	0.81133	16.8277	37.3031	Yes	Yes	Yes	Yes	Yes	Yes
O14936	CASK	0.75717	0.887536	0.917617	1.23194	0.651227	1.55451	8.15316	32.6164	Yes	Yes	Yes	Yes	Yes	Yes
O14939	PLD2	0.815298	0.835608	0.911484	1.18284	1.01173	1.24304	4.84638	8.55126	Yes	Yes	Yes	Yes	Yes	Yes
O14949	UQCRQ	0.679005	0.9662	0.917423	0.959675	1.17613	1.30157	14.6894	12.3247	Yes	Yes	Yes	Yes	Yes	Yes
O14950	MYL12A;MYL12B	0.848837	0.84451	0.869919	1.18393	1.15279	1.10002	1.29908	3.02309	Yes	Yes	Yes	Yes	Yes	Yes
O14957	UQCR11	0.790566	0.851703	0.922817	1.03962	1.15858	1.23671	6.32052	7.07741	Yes	Yes	Yes	Yes	Yes	Yes
O14964	HGS	0.933804	0.718785	0.912528	1.14311	1.16753	1.12424	11.3138	1.54796	Yes	Yes	Yes	Yes	Yes	Yes
O14965	AURKA	0.951469	0.715033	0.899145	1.42318	0.950175	1.061	11.8566	17.6441	Yes	Yes	Yes	Yes	Yes	Yes
O14966	RAB29	0.790791	1.02677	0.74843	0.995555	1.03944	1.39902	14.3165	15.7899	Yes	Yes	Yes	Yes	Yes	Yes
O14967	CLGN	0.977359	1.00484	0.584308	0.944727	1.02849	1.46028	22.4536	19.7373	Yes	Yes	Yes	Yes	Yes	Yes
O14972	VPS26C	0.779922	0.669662	1.11705	1.38017	1.00617	1.04703	22.2446	14.6364	Yes	Yes	Yes	Yes	Yes	Yes
O14974	PPP1R12A	0.822924	0.908486	0.836726	0.976747	1.01209	1.44303	4.38143	18.5295	Yes	Yes	Yes	Yes	Yes	Yes
O14976	GAK	0.855896	0.852965	0.860752	1.13214	1.14593	1.15232	0.374913	0.736318	Yes	Yes	Yes	Yes	Yes	Yes
O14979	HNRNPDL	0.721082	0.766589	1.08199	1.11106	1.49181	0.827466	18.7363	23.8038	Yes	Yes	Yes	Yes	Yes	Yes
O14980	XPO1	0.8226	1.26011	0.487073	0.859632	1.10969	1.4609	36.9491	21.5692	Yes	Yes	Yes	Yes	Yes	Yes
O14981	BTAF1	0.606387	0.915776	1.04832	1.22508	1.03512	1.16932	21.6112	6.97407	Yes	Yes	Yes	Yes	Yes	Yes
O15013	ARHGEF10	0.923387	0.843028	0.804178	1.20702	1.13941	1.08297	5.79328	4.43605	Yes	Yes	Yes	Yes	Yes	Yes
O15014	ZNF609	0.84654	0.882088	0.842362	1.14079	1.04845	1.23977	2.07983	6.83461	Yes	Yes	Yes	Yes	Yes	Yes
O15015	ZNF646	0.938296	0.795739	0.837561	1.20367	1.13452	1.09022	6.98001	4.085	Yes	Yes	Yes	Yes	Yes	Yes
O15020	SPTBN2	0.82638	0.841459	0.904683	1.10976	1.17526	1.14246	3.95581	2.34086	Yes	Yes	Yes	Yes	Yes	Yes
O15027	SEC16A	0.778376	1.02743	0.767839	1.47417	1.0772	0.874986	13.984	21.7914	Yes	Yes	Yes	Yes	Yes	Yes
O15031	PLXNB2	0.920574	0.849802	0.803757	1.08908	1.22406	1.11273	5.59939	5.15368	Yes	Yes	Yes	Yes	Yes	Yes
O15033	AREL1	0.858368	0.831963	0.883856	1.00951	1.19491	1.22139	2.46911	8.25442	Yes	Yes	Yes	Yes	Yes	Yes
O15037	KHNYN	0.875342	0.840608	0.858363	1.09964	1.16157	1.16448	1.65261	2.61856	Yes	Yes	Yes	Yes	Yes	Yes
O15040	TECPR2	0.805794	0.89601	0.873043	1.07092	1.22063	1.1336	4.46015	5.3769	Yes	Yes	Yes	Yes	Yes	Yes
O15042	U2SURP	0.652621	0.964671	0.957856	0.758073	1.15776	1.50902	16.953	26.873	Yes	Yes	Yes	Yes	Yes	Yes
O15047	SETD1A	0.871176	0.859201	0.847062	1.18905	1.1326	1.10091	1.14583	3.195	Yes	Yes	Yes	Yes	Yes	Yes
O15056	SYNJ2	0.895474	0.73545	0.946566	1.10251	1.29907	1.02093	10.4672	10.2331	Yes	Yes	Yes	Yes	Yes	Yes
O15061	SYNM	0.785004	1.08004	0.712808	1.07043	1.3085	1.04322	18.4869	10.4457	Yes	Yes	Yes	Yes	Yes	Yes
O15062	ZBTB5	0.811274	0.929627	0.837386	1.35799	1.10428	0.95945	5.90732	14.4413	Yes	Yes	Yes	Yes	Yes	Yes
O15063	GARRE1	0.689659	0.930027	0.958981	1.30738	1.05354	1.06041	14.0439	10.3536	Yes	Yes	Yes	Yes	Yes	Yes
O15066	KIF3B	0.83591	0.650146	1.09281	1.36476	0.766079	1.29029	21.1132	23.3615	Yes	Yes	Yes	Yes	Yes	Yes
O15067	PFAS	0.818508	0.833451	0.928312	1.05999	1.19112	1.16861	5.6534	5.02238	Yes	Yes	Yes	Yes	Yes	Yes
O15069	NACAD	0.662179	0.793586	1.12615	0.806761	1.53836	1.07297	22.6875	26.5361	Yes	Yes	Yes	Yes	Yes	Yes
O15078	CEP290	0.802883	0.928544	0.851861	1.07183	0.98057	1.36431	6.00569	14.3721	Yes	Yes	Yes	Yes	Yes	Yes
O15084	ANKRD28	0.875967	0.795747	0.91171	1.01085	1.0814	1.32433	5.6307	11.7902	Yes	Yes	Yes	Yes	Yes	Yes
O15085	ARHGEF11	0.757981	0.984132	0.842965	1.01594	1.13458	1.2644	10.8241	8.91405	Yes	Yes	Yes	Yes	Yes	Yes
O15091	PRORP	0.858727	0.818023	0.908938	1.11714	1.21166	1.08552	4.31412	4.70848	Yes	Yes	Yes	Yes	Yes	Yes
O15111	CHUK	0.851304	0.903922	0.831703	1.06772	1.19466	1.1507	3.53623	4.62627	Yes	Yes	Yes	Yes	Yes	Yes
O15116	LSM1	0.936451	0.806119	0.845376	0.72706	1.54423	1.14076	6.32836	29.3328	Yes	Yes	Yes	Yes	Yes	Yes
O15118	NPC1	0.93122	0.952905	0.70422	0.879016	1.1923	1.34034	13.0356	16.9113	Yes	Yes	Yes	Yes	Yes	Yes
O15119	TBX3	0.815721	0.982575	0.79472	1.08434	1.15585	1.1668	9.72356	3.21966	Yes	Yes	Yes	Yes	Yes	Yes
O15120	AGPAT2	0.8769	0.850766	0.865882	1.28622	1.14918	0.971059	1.23916	11.3631	Yes	Yes	Yes	Yes	Yes	Yes
O15121	DEGS1	0.808271	0.88908	0.896258	1.23718	1.44224	0.726973	4.61444	26.4855	Yes	Yes	Yes	Yes	Yes	Yes
O15126	SCAMP1	0.836261	0.831375	0.926124	1.25982	1.0413	1.10511	5.03815	8.08058	Yes	Yes	Yes	Yes	Yes	Yes
O15127	SCAMP2	0.853116	0.887068	0.855475	1.05926	1.14016	1.20492	1.78905	5.25123	Yes	Yes	Yes	Yes	Yes	Yes
O15131	KPNA5	0.973728	0.877856	0.744465	1.21394	1.27854	0.911467	10.8642	14.1015	Yes	Yes	Yes	Yes	Yes	Yes
O15143	ARPC1B	0.797669	0.858623	0.940617	1.382	0.953181	1.06791	6.76596	15.9792	Yes	Yes	Yes	Yes	Yes	Yes
O15144	ARPC2	0.780086	0.887566	0.929312	0.970125	1.43424	0.99867	7.26162	18.7226	Yes	Yes	Yes	Yes	Yes	Yes
O15145	ARPC3	0.813471	0.785821	0.998273	0.785784	0.671559	1.94509	10.8923	50.7271	Yes	Yes	Yes	Yes	Yes	Yes
O15155	BET1	1.00578	0.774674	0.817674	1.09411	1.24934	1.05842	11.5878	7.30888	Yes	Yes	Yes	Yes	Yes	Yes
O15160	POLR1C	0.612903	0.988012	0.998374	1.20435	1.39297	0.803391	20.6965	21.6874	Yes	Yes	Yes	Yes	Yes	Yes
O15162	PLSCR1	0.870889	0.825621	0.902947	1.14136	1.10605	1.15313	3.66092	1.76483	Yes	Yes	Yes	Yes	Yes	Yes
O15164	TRIM24	0.854504	0.894587	0.851085	1.04597	1.20411	1.14974	2.27875	5.78872	Yes	Yes	Yes	Yes	Yes	Yes
O15173	PGRMC2	0.844951	0.899654	0.855876	1.1421	1.11067	1.14675	2.72683	1.41438	Yes	Yes	Yes	Yes	Yes	Yes
O15182	CETN3	0.905548	0.844267	0.850718	1.19328	1.11241	1.09378	3.17175	3.81121	Yes	Yes	Yes	Yes	Yes	Yes
O15212	PFDN6	1.03554	1.21762	0.348046	1.3559	1.07499	0.967902	43.1866	14.4416	Yes	Yes	Yes	Yes	Yes	Yes
O15213	WDR46	0.937688	0.838864	0.82487	0.983096	1.15062	1.26487	5.79033	10.2144	Yes	Yes	Yes	Yes	Yes	Yes
O15226	NKRF	0.827635	1.03929	0.735728	1.04244	1.04551	1.30939	14.6507	11.0491	Yes	Yes	Yes	Yes	Yes	Yes
O15228	GNPAT	0.901159	0.785411	0.917621	1.23547	1.13518	1.02515	6.77713	7.58811	Yes	Yes	Yes	Yes	Yes	Yes
O15230	LAMA5	0.773933	1.01525	0.816166	1.17644	0.848369	1.36985	12.1162	19.0223	Yes	Yes	Yes	Yes	Yes	Yes
O15231	ZNF185	0.909943	0.813212	0.882305	1.13379	1.08297	1.17778	4.68412	3.4237	Yes	Yes	Yes	Yes	Yes	Yes
O15234	CASC3	0.850298	0.782699	0.973083	0.961569	1.25	1.18235	9.07164	10.8865	Yes	Yes	Yes	Yes	Yes	Yes
O15235	MRPS12	0.839704	0.91904	0.847797	1.06831	1.18825	1.13689	4.10258	4.34362	Yes	Yes	Yes	Yes	Yes	Yes
O15239	NDUFA1	0.886451	0.860214	0.85994	1.06476	1.1726	1.15603	1.43099	4.19208	Yes	Yes	Yes	Yes	Yes	Yes
O15247	CLIC2	0.883603	0.899523	0.824961	0.963613	1.16772	1.26058	3.688	10.9708	Yes	Yes	Yes	Yes	Yes	Yes
O15254	ACOX3	0.99776	0.916077	0.694481	0.826486	1.05757	1.50763	14.737	25.0164	Yes	Yes	Yes	Yes	Yes	Yes
O15258	RER1	0.82075	1.05528	0.733889	1.19192	1.54122	0.656938	15.6036	32.1806	Yes	Yes	Yes	Yes	Yes	Yes
O15260	SURF4	0.847102	0.791367	0.971672	1.13197	1.13653	1.12136	8.66346	0.562594	Yes	Yes	Yes	Yes	Yes	Yes
O15264	MAPK13	0.829089	0.760438	1.02067	0.889822	1.53322	0.966759	12.6566	25.3901	Yes	Yes	Yes	Yes	Yes	Yes
O15269	SPTLC1	0.901726	0.810714	0.897879	0.974976	1.118	1.2967	4.83001	11.6483	Yes	Yes	Yes	Yes	Yes	Yes
O15270	SPTLC2	0.847145	0.881492	0.88321	1.07125	1.15229	1.16461	1.90796	3.667	Yes	Yes	Yes	Yes	Yes	Yes
O15287	FANCG	0.679523	0.934561	0.997825	1.27972	1.04621	1.06216	15.8026	9.43138	Yes	Yes	Yes	Yes	Yes	Yes
O15294	OGT	0.927253	0.981243	0.704452	1.12198	1.20665	1.05842	13.7546	5.37798	Yes	Yes	Yes	Yes	Yes	Yes
O15305	PMM2	0.897855	0.906658	0.808933	1.24685	0.926504	1.21319	5.06684	12.7332	Yes	Yes	Yes	Yes	Yes	Yes
O15318	POLR3G	0.841047	0.94162	0.831753	0.977098	1.25195	1.15653	5.70829	10.0966	Yes	Yes	Yes	Yes	Yes	Yes
O15321	TM9SF1	0.871457	0.841031	0.902952	1.14268	1.03065	1.21123	2.89972	6.59735	Yes	Yes	Yes	Yes	Yes	Yes
O15327	INPP4B	0.836999	0.910236	0.868357	1.11167	1.13684	1.13589	3.44106	1.03237	Yes	Yes	Yes	Yes	Yes	Yes
O15344	MID1	0.837591	0.897233	0.881011	1.00384	1.30088	1.07945	2.88763	11.1733	Yes	Yes	Yes	Yes	Yes	Yes
O15347	HMGB3	0.846269	0.844727	0.926158	1.15336	1.0172	1.21228	4.35915	7.24493	Yes	Yes	Yes	Yes	Yes	Yes
O15355	PPM1G	0.647366	1.01413	0.955941	1.3818	0.989923	1.01084	18.4465	15.9647	Yes	Yes	Yes	Yes	Yes	Yes
O15357	INPPL1	0.870445	0.897163	0.849976	1.13687	1.11039	1.13516	2.21427	1.07298	Yes	Yes	Yes	Yes	Yes	Yes
O15371	EIF3D	1.09291	0.662879	0.863313	0.679338	1.58463	1.11693	20.1245	32.8006	Yes	Yes	Yes	Yes	Yes	Yes
O15372	EIF3H	0.738163	1.0396	0.8418	0.990436	1.10951	1.28049	14.3209	10.5645	Yes	Yes	Yes	Yes	Yes	Yes
O15379	HDAC3	0.932195	0.810696	0.876851	1.02725	0.86031	1.4927	5.68764	23.7487	Yes	Yes	Yes	Yes	Yes	Yes
O15381	NVL	0.759625	0.916576	0.943915	1.07074	1.06935	1.23979	9.29752	7.10278	Yes	Yes	Yes	Yes	Yes	Yes
O15382	BCAT2	0.828329	0.861835	0.930236	1.0385	1.21577	1.12533	4.85522	6.4245	Yes	Yes	Yes	Yes	Yes	Yes
O15392	BIRC5	0.892287	0.836272	0.891948	1.15869	1.0903	1.1305	3.01386	2.49129	Yes	Yes	Yes	Yes	Yes	Yes
O15397	IPO8	0.852906	0.874854	0.893075	1.12386	1.11219	1.14312	1.87982	1.13209	Yes	Yes	Yes	Yes	Yes	Yes
O15400	STX7	0.899653	0.873251	0.848216	1.12961	1.19459	1.05468	2.40376	5.07558	Yes	Yes	Yes	Yes	Yes	Yes
O15417	TNRC18	1.13327	1.02751	0.460494	1.06164	1.0965	1.22059	33.8073	6.0568	Yes	Yes	Yes	Yes	Yes	Yes
O15427	SLC16A3	0.640655	1.26874	0.711985	0.883974	1.42434	1.0703	32.134	19.9002	Yes	Yes	Yes	Yes	Yes	Yes
O15431	SLC31A1	0.888179	0.844002	0.889252	1.15084	1.08412	1.14361	2.41277	2.65458	Yes	Yes	Yes	Yes	Yes	Yes
O15439	ABCC4	0.416846	1.10815	1.09724	1.19674	1.08514	1.09589	36.9925	4.46456	Yes	Yes	Yes	Yes	Yes	Yes
O15440	ABCC5	0.980879	0.74868	0.893447	0.940396	0.728011	1.70859	10.9516	37.4188	Yes	Yes	Yes	Yes	Yes	Yes
O15446	POLR1G	0.869525	0.823678	0.931152	1.2508	1.11402	1.01083	5.03363	8.73499	Yes	Yes	Yes	Yes	Yes	Yes
O15455	TLR3	0.868729	0.871369	0.884874	1.06047	1.20397	1.11058	0.808165	5.28567	Yes	Yes	Yes	Yes	Yes	Yes
O15460	P4HA2	0.859122	0.83058	0.935523	1.21762	1.01674	1.14042	5.06276	7.35492	Yes	Yes	Yes	Yes	Yes	Yes
O15484	CAPN5	0.887761	0.836432	0.901038	1.11482	1.15068	1.10926	3.18354	1.63187	Yes	Yes	Yes	Yes	Yes	Yes
O15488	GYG2	0.837747	1.03073	0.757011	0.972046	1.16286	1.23961	13.1214	10.0007	Yes	Yes	Yes	Yes	Yes	Yes
O15498	YKT6	1.0601	0.654014	0.91162	1.07944	1.23748	1.05734	19.168	7.13201	Yes	Yes	Yes	Yes	Yes	Yes
O15504	NUP42	0.901218	0.809815	0.917048	0.925202	1.3625	1.08421	5.39517	16.0794	Yes	Yes	Yes	Yes	Yes	Yes
O15511	ARPC5	0.891036	0.860971	0.876879	1.10392	1.00745	1.25975	1.40147	9.25065	Yes	Yes	Yes	Yes	Yes	Yes
O15514	POLR2D	0.854441	0.895098	0.880403	1.03022	1.16194	1.17789	1.91747	5.89088	Yes	Yes	Yes	Yes	Yes	Yes
O15516	CLOCK	1.00625	0.931844	0.692282	1.07486	1.0347	1.26006	15.2782	8.7385	Yes	Yes	Yes	Yes	Yes	Yes
O15520	FGF10	0.79711	1.02974	0.803615	1.03345	1.14938	1.1867	12.3356	5.80967	Yes	Yes	Yes	Yes	Yes	Yes
O15523	DDX3Y	0.913888	0.856054	0.861023	1.20361	1.0773	1.08812	2.98414	5.09012	Yes	Yes	Yes	Yes	Yes	Yes
O15530	PDPK1	0.870651	0.734854	1.02583	1.00292	1.16603	1.19972	13.5534	7.65324	Yes	Yes	Yes	Yes	Yes	Yes
O15533	TAPBP	0.834752	0.85707	0.940259	1.09507	1.13993	1.13292	5.17459	1.75506	Yes	Yes	Yes	Yes	Yes	Yes
O15541	RNF113A	0.80493	0.943307	0.884001	1.0837	1.14297	1.1411	6.46034	2.45071	Yes	Yes	Yes	Yes	Yes	Yes
O15550	KDM6A	1.23252	0.73008	0.670232	0.931806	1.26146	1.17389	28.731	12.422	Yes	Yes	Yes	Yes	Yes	Yes
O43143	DHX15	0.836455	0.90595	0.891427	1.00325	1.12064	1.24228	3.40914	8.69731	Yes	Yes	Yes	Yes	Yes	Yes
O43148	RNMT	0.811258	1.04162	0.781335	1.06683	1.24254	1.05641	13.2439	7.61132	Yes	Yes	Yes	Yes	Yes	Yes
O43149	ZZEF1	0.834939	0.886577	0.912713	1.14027	1.18566	1.03984	3.6802	5.43048	Yes	Yes	Yes	Yes	Yes	Yes
O43150	ASAP2	0.787515	0.786331	1.0616	1.03499	1.16735	1.16222	14.7398	5.45865	Yes	Yes	Yes	Yes	Yes	Yes
O43156	TTI1	0.774868	0.881067	0.979546	1.14018	0.895443	1.32889	9.51395	15.8223	Yes	Yes	Yes	Yes	Yes	Yes
O43159	RRP8	0.861481	0.849881	0.924247	1.13801	1.06495	1.16143	3.71838	3.66398	Yes	Yes	Yes	Yes	Yes	Yes
O43164	PJA2	0.972723	0.758761	0.904757	1.02209	1.14212	1.19955	10.1582	6.59398	Yes	Yes	Yes	Yes	Yes	Yes
O43166	SIPA1L1	0.848003	0.930128	0.858694	1.18959	1.04899	1.1246	4.14777	5.12503	Yes	Yes	Yes	Yes	Yes	Yes
O43169	CYB5B	0.881079	0.938245	0.817914	1.1722	1.02801	1.16256	5.59056	5.87182	Yes	Yes	Yes	Yes	Yes	Yes
O43172	PRPF4	1.34202	0.664408	0.632488	1.04277	1.03061	1.2877	37.1986	10.5708	Yes	Yes	Yes	Yes	Yes	Yes
O43175	PHGDH	0.844896	0.96687	0.827737	0.893195	1.29355	1.17375	7.04005	14.978	Yes	Yes	Yes	Yes	Yes	Yes
O43181	NDUFS4	0.957237	0.844329	0.838077	1.17964	1.07452	1.10619	6.2234	3.93098	Yes	Yes	Yes	Yes	Yes	Yes
O43236	SEPTIN4	0.784148	0.812064	1.04388	1.12166	1.34485	0.8934	13.2286	16.4565	Yes	Yes	Yes	Yes	Yes	Yes
O43237	DYNC1LI2	0.901627	0.709407	1.0292	1.11984	1.00845	1.23147	14.9353	8.12971	Yes	Yes	Yes	Yes	Yes	Yes
O43242	PSMD3	0.985553	1.00162	0.653274	1.15231	1.05662	1.15062	18.2423	3.99299	Yes	Yes	Yes	Yes	Yes	Yes
O43251	RBFOX2	0.777004	0.867295	0.996703	1.12859	1.24011	0.990303	10.2421	9.12565	Yes	Yes	Yes	Yes	Yes	Yes
O43252	PAPSS1	0.87181	0.897569	0.872527	1.08535	1.08601	1.18673	1.3601	4.25578	Yes	Yes	Yes	Yes	Yes	Yes
O43264	ZW10	0.865502	0.968127	0.808753	1.02849	1.36685	0.962282	7.48833	15.8313	Yes	Yes	Yes	Yes	Yes	Yes
O43278	SPINT1	0.884884	0.938702	0.820315	0.915108	1.32382	1.11717	5.49162	14.9154	Yes	Yes	Yes	Yes	Yes	Yes
O43286	B4GALT5	0.943251	0.751481	0.949317	0.955257	1.10174	1.29895	10.4231	12.5884	Yes	Yes	Yes	Yes	Yes	Yes
O43290	SART1	0.867919	0.893269	0.882914	1.0761	1.12609	1.15371	1.18076	2.8712	Yes	Yes	Yes	Yes	Yes	Yes
O43291	SPINT2	0.880583	0.90506	0.858684	1.00088	1.23945	1.11534	2.14904	8.7097	Yes	Yes	Yes	Yes	Yes	Yes
O43292	GPAA1	0.926708	0.853009	0.866045	1.24182	1.02468	1.08774	3.64131	8.15731	Yes	Yes	Yes	Yes	Yes	Yes
O43293	DAPK3	0.825784	0.845634	0.974767	0.990279	0.874242	1.48929	7.48832	23.8678	Yes	Yes	Yes	Yes	Yes	Yes
O43294	TGFB1I1	0.995224	0.72809	0.923325	0.90756	1.35039	1.09541	12.7934	16.2352	Yes	Yes	Yes	Yes	Yes	Yes
O43299	AP5Z1	0.595819	0.852392	1.19855	1.18308	1.05272	1.11744	27.9929	4.76137	Yes	Yes	Yes	Yes	Yes	Yes
O43301	HSPA12A	0.916856	0.796681	0.935352	1.16692	1.06886	1.11533	6.96249	3.58521	Yes	Yes	Yes	Yes	Yes	Yes
O43303	CCP110	0.880888	0.840211	0.928411	1.15758	1.10669	1.08622	4.08115	2.68645	Yes	Yes	Yes	Yes	Yes	Yes
O43306	ADCY6	0.794391	0.944146	0.911706	1.18445	1.1286	1.03671	7.28165	5.45515	Yes	Yes	Yes	Yes	Yes	Yes
O43310	CTIF	0.787075	0.914158	0.949321	0.959912	1.0219	1.36763	7.88778	16.0669	Yes	Yes	Yes	Yes	Yes	Yes
O43312	MTSS1	0.836218	0.877124	0.93783	1.15685	0.970599	1.22138	4.72373	9.52491	Yes	Yes	Yes	Yes	Yes	Yes
O43314	PPIP5K2	0.79392	0.86689	0.990794	1.1236	0.979049	1.24575	9.19428	9.76654	Yes	Yes	Yes	Yes	Yes	Yes
O43318	MAP3K7	0.932788	0.935556	0.783442	1.02576	0.724769	1.59769	8.03952	32.4392	Yes	Yes	Yes	Yes	Yes	Yes
O43324	EEF1E1	0.953165	0.928914	0.770213	1.21302	0.530914	1.60378	9.17714	39.7297	Yes	Yes	Yes	Yes	Yes	Yes
O43325	LYRM1	0.933427	0.851317	0.8684	1.18633	1.03805	1.12248	3.99997	5.44336	Yes	Yes	Yes	Yes	Yes	Yes
O43347	MSI1	0.780441	1.02319	0.84954	1.01827	1.25763	1.07093	11.5468	9.20575	Yes	Yes	Yes	Yes	Yes	Yes
O43353	RIPK2	0.760672	0.930159	0.962471	1.21879	1.0773	1.0506	10.0066	6.61557	Yes	Yes	Yes	Yes	Yes	Yes
O43374	RASA4	0.854462	0.952607	0.846398	1.14588	1.09887	1.10178	5.45839	1.92786	Yes	Yes	Yes	Yes	Yes	Yes
O43379	WDR62	0.999482	0.73286	0.921554	1.17447	1.13602	1.03561	12.6533	5.24866	Yes	Yes	Yes	Yes	Yes	Yes
O43390	HNRNPR	0.916019	0.854138	0.883797	1.12616	1.10532	1.11457	2.85652	0.764541	Yes	Yes	Yes	Yes	Yes	Yes
O43395	PRPF3	1.03416	0.793366	0.826607	1.09265	1.21154	1.04168	12.0427	6.3815	Yes	Yes	Yes	Yes	Yes	Yes
O43396	TXNL1	0.90781	0.868345	0.878589	1.06714	1.18251	1.09561	1.88957	4.401	Yes	Yes	Yes	Yes	Yes	Yes
O43399	TPD52L2	0.849331	0.771763	1.0339	1.29757	0.836056	1.21138	12.4235	17.9693	Yes	Yes	Yes	Yes	Yes	Yes
O43402	EMC8	1.01401	0.653452	0.987792	1.09626	1.24891	0.999576	18.545	9.20639	Yes	Yes	Yes	Yes	Yes	Yes
O43414	ERI3	0.850033	0.862416	0.942982	1.13576	1.12093	1.08788	4.65566	1.79524	Yes	Yes	Yes	Yes	Yes	Yes
O43422	THAP12	0.88872	0.709267	1.05802	1.21738	1.04734	1.07927	16.0842	6.62018	Yes	Yes	Yes	Yes	Yes	Yes
O43426	SYNJ1	0.942938	0.823739	0.8896	1.08588	1.0402	1.21765	5.50606	6.75002	Yes	Yes	Yes	Yes	Yes	Yes
O43427	FIBP	1.22639	0.699317	0.73112	1.20989	0.893357	1.23993	27.2486	14.0683	Yes	Yes	Yes	Yes	Yes	Yes
O43432	EIF4G3	1.00512	0.779224	0.8738	1.08752	1.3663	0.888032	10.4541	17.6079	Yes	Yes	Yes	Yes	Yes	Yes
O43447	PPIH	1.0499	0.640838	0.96759	1.41264	1.01451	0.914523	19.9366	19.3156	Yes	Yes	Yes	Yes	Yes	Yes
O43464	HTRA2	0.839393	0.924575	0.894576	1.04046	1.18174	1.11926	3.98093	5.18995	Yes	Yes	Yes	Yes	Yes	Yes
O43474	KLF4	0.622876	1.28753	0.748485	1.28253	0.9985	1.06007	32.53	10.9543	No	Yes	Yes	Yes	Yes	No
O43482	OIP5	0.9206	1.08905	0.649509	1.38422	1.16785	0.788771	20.4273	22.099	Yes	Yes	Yes	Yes	Yes	Yes
O43488	AKR7A2	0.902941	0.863972	0.892584	1.24139	1.09041	1.0087	1.8591	8.65625	Yes	Yes	Yes	Yes	Yes	Yes
O43491	EPB41L2	0.946571	0.92017	0.793264	1.1449	1.05218	1.14291	7.54741	3.88432	Yes	Yes	Yes	Yes	Yes	Yes
O43493	TGOLN2	0.890355	0.89538	0.874831	1.10244	1.10333	1.13367	0.9862	1.30419	Yes	Yes	Yes	Yes	Yes	Yes
O43502	RAD51C	0.727388	0.823247	1.10999	1.15073	0.770697	1.41795	18.3281	23.8585	Yes	Yes	Yes	Yes	Yes	Yes
O43504	LAMTOR5	0.901971	0.955687	0.802996	1.22867	0.906876	1.2038	7.1308	13.1331	Yes	Yes	Yes	Yes	Yes	Yes
O43505	B4GAT1	0.82166	0.898968	0.94062	1.09847	1.07575	1.16453	5.55605	3.38367	Yes	Yes	Yes	Yes	Yes	Yes
O43513	MED7	1.19113	0.767055	0.703467	1.14506	0.877626	1.31567	24.3976	16.2007	Yes	Yes	Yes	Yes	Yes	Yes
O43542	XRCC3	0.978663	0.815245	0.867902	1.09512	1.03862	1.20445	7.67591	6.18604	Yes	Yes	Yes	Yes	Yes	Yes
O43556	SGCE	0.91165	0.836446	0.913766	1.20702	1.2087	0.92242	4.05289	12.0928	Yes	Yes	Yes	Yes	Yes	Yes
O43572	AKAP10	1.14603	0.783027	0.732843	1.19652	0.837462	1.30412	20.7475	17.931	Yes	Yes	Yes	Yes	Yes	Yes
O43583	DENR	0.878414	0.884556	0.898974	1.11861	1.10684	1.1126	0.971164	0.431883	Yes	Yes	Yes	Yes	Yes	Yes
O43592	XPOT	0.815272	0.903234	0.943509	0.839698	1.05647	1.44181	6.0344	22.379	Yes	Yes	Yes	Yes	Yes	Yes
O43598	DNPH1	0.983776	0.991023	0.687541	0.765592	1.23547	1.3366	15.9317	22.3619	Yes	Yes	Yes	Yes	Yes	Yes
O43615	TIMM44	0.919703	0.878979	0.863756	1.09511	1.08026	1.16219	2.66122	3.2038	Yes	Yes	Yes	Yes	Yes	Yes
O43617	TRAPPC3	1.01537	0.886604	0.760739	1.17275	1.03349	1.13104	11.7124	5.24581	Yes	Yes	Yes	Yes	Yes	Yes
O43633	CHMP2A	0.920122	0.830476	0.912653	1.02326	1.23552	1.07796	4.57489	8.08998	Yes	Yes	Yes	Yes	Yes	Yes
O43639	NCK2	0.89333	0.818611	0.952078	1.04659	1.08195	1.20744	6.15059	6.20668	Yes	Yes	Yes	Yes	Yes	Yes
O43657	TSPAN6	1.02818	0.857246	0.77957	1.0833	1.09078	1.16093	11.6902	3.1452	Yes	Yes	Yes	Yes	Yes	Yes
O43660	PLRG1	0.827266	0.878641	0.959902	1.07497	1.08779	1.17143	6.14501	3.84834	Yes	Yes	Yes	Yes	Yes	Yes
O43663	PRC1	1.02673	1.03664	0.602759	1.08986	1.28584	0.958172	22.7564	12.1142	Yes	Yes	Yes	Yes	Yes	Yes
O43665	RGS10	0.91942	0.92098	0.826058	0.993345	1.12839	1.21181	4.99354	8.10072	Yes	Yes	Yes	Yes	Yes	Yes
O43670	ZNF207	0.749281	0.947021	0.970232	1.30546	0.979412	1.0486	11.1538	12.6233	Yes	Yes	Yes	Yes	Yes	Yes
O43674	NDUFB5	0.889454	0.867679	0.909748	1.10673	1.16422	1.06217	1.93238	3.75975	Yes	Yes	Yes	Yes	Yes	Yes
O43676	NDUFB3	0.876776	0.931318	0.85912	1.03085	1.14945	1.15249	3.45643	5.0981	Yes	Yes	Yes	Yes	Yes	Yes
O43677	NDUFC1	0.848839	1.00355	0.815088	1.04552	1.31789	0.969112	9.22803	13.4756	Yes	Yes	Yes	Yes	Yes	Yes
O43678	NDUFA2	1.03484	0.867798	0.76492	1.01344	1.11203	1.20698	12.5089	7.11349	Yes	Yes	Yes	Yes	Yes	Yes
O43681	GET3	0.91804	0.639577	1.10998	1.14802	1.20081	0.983574	21.7184	8.32818	Yes	Yes	Yes	Yes	Yes	Yes
O43683	BUB1	0.899123	0.825409	0.943447	1.07633	1.22682	1.02887	5.47428	7.59739	Yes	Yes	Yes	Yes	Yes	Yes
O43684	BUB3	0.884495	0.788198	0.995395	1.21423	1.10552	1.01217	9.51894	7.43425	Yes	Yes	Yes	Yes	Yes	Yes
O43688	PLPP2	0.882302	0.895363	0.891437	1.15363	1.03853	1.13873	0.615022	4.60312	Yes	Yes	Yes	Yes	Yes	Yes
O43707	ACTN4	0.9169	0.868185	0.885008	1.17263	1.0793	1.07798	2.26987	3.99182	Yes	Yes	Yes	Yes	Yes	Yes
O43708	GSTZ1	0.800001	0.940155	0.93005	1.0664	1.15627	1.10713	7.17035	3.31037	Yes	Yes	Yes	Yes	Yes	Yes
O43709	BUD23	0.933057	0.874206	0.862953	1.1704	1.04369	1.11569	3.45368	4.67493	Yes	Yes	Yes	Yes	Yes	Yes
O43716	GATC	0.955263	0.870722	0.844479	1.30352	1.1071	0.918913	5.31017	14.1486	Yes	Yes	Yes	Yes	Yes	Yes
O43719	HTATSF1	0.924383	0.89818	0.848041	1.02339	0.927729	1.37827	3.55798	17.4641	Yes	Yes	Yes	Yes	Yes	Yes
O43731	KDELR3	0.875771	0.905434	0.889814	1.12419	1.14555	1.05924	1.36082	3.30783	Yes	Yes	Yes	Yes	Yes	Yes
O43739	CYTH3	0.906305	0.903677	0.861174	1.15827	0.970052	1.20052	2.32295	9.02855	Yes	Yes	Yes	Yes	Yes	Yes
O43741	PRKAB2	0.916508	0.937087	0.817747	1.06659	1.15813	1.10394	5.84972	3.38708	Yes	Yes	Yes	Yes	Yes	Yes
O43747	AP1G1	0.858457	0.926186	0.887006	0.880139	0.961839	1.48637	3.11757	24.2105	Yes	Yes	Yes	Yes	Yes	Yes
O43752	STX6	0.830437	0.845195	0.996303	1.12208	1.12528	1.0807	8.41574	1.83031	Yes	Yes	Yes	Yes	Yes	Yes
O43759	SYNGR1	0.933714	0.926782	0.811824	1.10752	1.0229	1.19726	6.27516	6.41813	Yes	Yes	Yes	Yes	Yes	Yes
O43760	SYNGR2	1.13127	0.865325	0.676351	1.01509	1.11571	1.19625	20.9438	6.68238	Yes	Yes	Yes	Yes	Yes	Yes
O43761	SYNGR3	0.906643	0.860122	0.906407	1.14118	1.09429	1.09136	2.4549	2.0587	Yes	Yes	Yes	Yes	Yes	Yes
O43765	SGTA	0.885693	0.94077	0.846803	0.97326	1.20824	1.14523	4.32631	8.95558	Yes	Yes	Yes	Yes	Yes	Yes
O43768	ENSA	0.835282	0.952705	0.885306	1.05392	1.10868	1.1641	5.39924	4.05645	Yes	Yes	Yes	Yes	Yes	Yes
O43772	SLC25A20	0.985884	0.826413	0.861094	0.770169	1.22378	1.33266	7.68471	21.9672	Yes	Yes	Yes	Yes	Yes	Yes
O43776	NARS1	1.20882	0.93181	0.533325	1.19459	0.900396	1.23106	31.1058	13.3519	Yes	Yes	Yes	Yes	Yes	Yes
O43791	SPOP	0.9402	0.902839	0.830987	1.15094	1.39013	0.784907	5.08457	22.4491	Yes	Yes	Yes	Yes	Yes	Yes
O43795	MYO1B	0.953648	0.85137	0.869195	1.10381	1.13672	1.08526	5.00454	1.91943	Yes	Yes	Yes	Yes	Yes	Yes
O43805	SSNA1	0.986999	0.954757	0.732781	1.19308	1.17453	0.957854	12.6761	9.63321	Yes	Yes	Yes	Yes	Yes	Yes
O43808	SLC25A17	0.87295	0.947133	0.854515	1.31786	1.03831	0.969228	4.48991	13.5977	Yes	Yes	Yes	Yes	Yes	Yes
O43809	NUDT21	0.245775	0.934673	1.49458	0.952862	1.0139	1.35821	57.2773	16.1003	Yes	Yes	Yes	Yes	Yes	Yes
O43813	LANCL1	0.906181	0.955931	0.813213	1.0576	1.09525	1.17182	6.63265	4.28844	Yes	Yes	Yes	Yes	Yes	Yes
O43815	STRN	0.934101	0.874651	0.867963	1.16042	1.11638	1.04648	3.33173	4.23479	Yes	Yes	Yes	Yes	Yes	Yes
O43818	RRP9	0.829231	0.946028	0.901636	0.979142	1.10107	1.2429	5.39473	9.73002	Yes	Yes	Yes	Yes	Yes	Yes
O43819	SCO2	0.99454	0.779325	0.90378	1.01674	1.14794	1.15767	9.88399	5.80275	Yes	Yes	Yes	Yes	Yes	Yes
O43822	CFAP410	0.901512	0.867856	0.908683	1.0869	1.14128	1.09376	1.9938	2.18382	Yes	Yes	Yes	Yes	Yes	Yes
O43823	AKAP8	0.813337	0.868165	0.996672	0.939285	1.03922	1.34332	8.60677	15.5176	Yes	Yes	Yes	Yes	Yes	Yes
O43824	GTPBP6	1.05004	0.728108	0.900496	1.0172	1.19308	1.11107	14.7321	6.49045	Yes	Yes	Yes	Yes	Yes	Yes
O43826	SLC37A4	0.934349	0.984018	0.76034	1.16517	1.17555	0.980572	10.7407	8.09027	Yes	Yes	Yes	Yes	No	Yes
O43837	IDH3B	0.886092	1.01898	0.773931	0.967217	1.30234	1.05144	11.2162	12.8581	Yes	Yes	Yes	Yes	Yes	Yes
O43847	NRDC	0.944149	0.952806	0.782157	1.37796	0.920611	1.02232	8.78841	17.7124	Yes	Yes	Yes	Yes	Yes	Yes
O43852	CALU	1.04851	0.736603	0.894472	1.12713	0.904957	1.28833	14.2565	14.2002	Yes	Yes	Yes	Yes	Yes	Yes
O43854	EDIL3	0.99914	0.750762	0.929756	1.30749	0.981417	1.03143	11.7148	12.9552	Yes	Yes	Yes	Yes	Yes	Yes
O43861	ATP9B	0.871598	0.942492	0.866018	1.13695	1.11697	1.06598	3.89643	2.70026	Yes	Yes	Yes	Yes	Yes	Yes
O43865	AHCYL1	1.07218	0.562914	1.04507	0.952715	1.16353	1.20359	26.186	9.94411	Yes	Yes	Yes	Yes	Yes	Yes
O43896	KIF1C	0.840343	0.903559	0.936509	1.09509	1.00757	1.21694	4.46604	7.75912	Yes	Yes	Yes	Yes	Yes	Yes
O43913	ORC5	0.769328	0.949217	0.962032	1.18613	1.22922	0.904069	9.84602	13.0323	Yes	Yes	Yes	Yes	Yes	Yes
O43920	NDUFS5	0.964388	0.664516	1.05179	0.934966	1.21754	1.1668	18.5599	11.1172	Yes	Yes	Yes	Yes	Yes	Yes
O43924	PDE6D	1.10628	0.704877	0.870168	0.999475	1.10302	1.21618	18.4297	7.99989	Yes	Yes	Yes	Yes	Yes	Yes
O43929	ORC4	0.816211	0.86676	0.998464	1.07647	1.07226	1.16983	8.59507	4.07142	Yes	Yes	Yes	Yes	Yes	Yes
O43933	PEX1	0.862168	0.968258	0.851595	0.989061	1.11442	1.2145	5.89262	8.33888	Yes	Yes	Yes	Yes	Yes	Yes
O60216	RAD21	0.746752	0.901921	1.03361	1.26112	1.13736	0.919241	13.1125	12.7797	Yes	Yes	Yes	Yes	Yes	Yes
O60220	TIMM8A	0.834497	0.865165	0.982744	1.21355	0.927169	1.17687	7.14593	11.506	Yes	Yes	Yes	Yes	Yes	Yes
O60231	DHX16	0.863625	0.845444	0.973735	1.0911	1.19433	1.03177	6.33811	6.07436	Yes	Yes	Yes	Yes	Yes	Yes
O60232	ZNRD2	0.920062	0.86869	0.894991	1.16155	1.08134	1.07336	2.34461	3.6025	Yes	Yes	Yes	Yes	Yes	Yes
O60237	PPP1R12B	0.913844	0.841091	0.928921	0.98886	1.09956	1.22773	4.28641	8.82985	Yes	Yes	Yes	Yes	Yes	Yes
O60238	BNIP3L	0.953545	0.815667	0.914734	1.2949	0.813849	1.2073	6.48887	18.9264	Yes	Yes	Yes	Yes	Yes	Yes
O60244	MED14	1.23415	0.747113	0.702908	1.33247	1.20347	0.779894	26.9007	21.355	Yes	Yes	Yes	Yes	Yes	Yes
O60245	PCDH7	0.86293	1.05794	0.764576	1.08495	1.0208	1.2088	13.6191	7.06255	Yes	Yes	Yes	Yes	Yes	Yes
O60248	SOX15	0.881773	0.906979	0.897433	1.09945	1.09376	1.1206	1.16046	1.04534	Yes	Yes	Yes	No	Yes	No
O60256	PRPSAP2	0.730993	1.07194	0.88326	0.885197	1.24833	1.18028	15.5747	14.2686	Yes	Yes	Yes	Yes	Yes	Yes
O60264	SMARCA5	0.886683	0.889768	0.909847	1.27258	1.01171	1.02941	1.14694	10.7755	Yes	Yes	Yes	Yes	Yes	Yes
O60268	KIAA0513	0.847406	0.974112	0.865146	1.1549	1.11595	1.04249	6.25515	4.21991	Yes	Yes	Yes	Yes	Yes	Yes
O60271	SPAG9	0.91612	0.867488	0.903062	1.13882	1.07651	1.098	2.29475	2.33983	Yes	Yes	Yes	Yes	Yes	Yes
O60282	KIF5C	0.939876	0.850802	0.895999	1.1494	1.08832	1.0756	4.06067	2.91664	Yes	No	Yes	Yes	Yes	Yes
O60287	URB1	0.918828	0.847598	0.920266	1.09864	1.15842	1.05625	3.78779	3.79491	Yes	Yes	Yes	Yes	Yes	Yes
O60291	MGRN1	0.898187	0.861488	0.927071	1.10574	1.09539	1.11212	2.99666	0.624005	Yes	Yes	Yes	Yes	Yes	Yes
O60293	ZFC3H1	0.907504	0.918348	0.861864	1.06358	1.12901	1.11969	2.73183	2.61737	Yes	Yes	Yes	Yes	Yes	Yes
O60294	LCMT2	1.0464	0.681825	0.959813	1.19812	0.973765	1.14007	17.3574	8.61256	Yes	Yes	Yes	Yes	Yes	Yes
O60296	TRAK2	0.913688	0.904907	0.869491	1.04604	1.13897	1.1269	2.13214	3.73722	Yes	Yes	Yes	Yes	Yes	Yes
O60306	AQR	0.867664	0.959663	0.860862	1.17595	1.10028	1.03559	5.02841	5.19611	Yes	Yes	Yes	Yes	Yes	Yes
O60307	MAST3	0.98418	0.974713	0.729713	0.977114	1.20782	1.12646	13.1431	8.65554	Yes	Yes	Yes	Yes	Yes	Yes
O60313	OPA1	0.845838	0.867631	0.975691	1.13868	1.10997	1.06219	6.3341	2.85837	Yes	Yes	Yes	Yes	Yes	Yes
O60315	ZEB2	0.651288	0.822055	1.21615	0.747077	1.32347	1.23997	26.3842	23.0472	Yes	Yes	Yes	Yes	Yes	Yes
O60318	MCM3AP	0.86444	0.840677	0.98457	1.15806	1.16494	0.987318	7.0249	7.44557	Yes	Yes	Yes	Yes	Yes	Yes
O60331	PIP5K1C	0.824328	0.965695	0.900341	1.10903	1.19415	1.00645	6.4416	6.95582	Yes	Yes	Yes	Yes	Yes	Yes
O60333	KIF1B	0.702099	1.09726	0.891184	1.25743	0.890683	1.16135	17.9933	14.0757	Yes	Yes	Yes	Yes	Yes	Yes
O60337	MARCHF6	0.79608	0.934925	0.959592	1.03721	1.19234	1.07986	8.02507	5.93191	Yes	Yes	Yes	Yes	Yes	Yes
O60341	KDM1A	1.06216	0.851042	0.777778	1.22794	1.21969	0.861387	13.4404	15.4926	Yes	Yes	Yes	Yes	Yes	Yes
O60343	TBC1D4	0.837188	0.726839	1.12854	1.1724	1.04774	1.0873	18.8799	4.71797	Yes	Yes	Yes	Yes	Yes	Yes
O60346	PHLPP1	0.934865	0.855141	0.90281	1.00523	0.991292	1.31066	3.64912	13.3689	Yes	Yes	Yes	Yes	Yes	Yes
O60347	TBC1D12	0.878292	0.976252	0.838443	1.09605	1.16907	1.04189	6.45049	4.72703	Yes	Yes	Yes	Yes	Yes	Yes
O60361	NME2P1	0.790376	0.815672	1.08705	0.927948	1.22954	1.14941	14.9594	11.5713	Yes	Yes	Yes	Yes	Yes	Yes
O60427	FADS1	0.95179	0.986509	0.755139	1.10009	1.21998	0.986489	11.3471	8.64953	Yes	Yes	Yes	Yes	Yes	Yes
O60437	PPL	0.975703	0.84393	0.873845	1.20309	0.960839	1.14259	6.28244	9.3402	Yes	Yes	Yes	Yes	Yes	Yes
O60443	GSDME	0.851675	0.936292	0.905671	0.95762	1.09771	1.25103	3.89598	10.8721	Yes	Yes	Yes	Yes	Yes	Yes
O60447	EVI5	0.776823	1.0043	0.912574	1.21649	1.03277	1.05705	10.4069	7.39386	Yes	Yes	Yes	Yes	Yes	Yes
O60462	NRP2	0.909388	0.962402	0.822177	1.26261	1.00341	1.04001	6.43789	10.3935	Yes	Yes	Yes	Yes	Yes	Yes
O60476	MAN1A2	0.856306	0.924723	0.913081	1.06362	1.12302	1.11925	3.32818	2.46433	Yes	Yes	Yes	Yes	Yes	Yes
O60477	BRINP1	0.914534	1.08946	0.69132	1.06842	1.06929	1.16697	18.1357	4.19848	Yes	Yes	Yes	Yes	Yes	Yes
O60488	ACSL4	0.911792	0.966353	0.817284	1.3162	1.20412	0.784246	6.85396	20.7865	Yes	Yes	Yes	Yes	Yes	Yes
O60493	SNX3	0.937814	0.966825	0.791041	1.02744	1.0871	1.18978	8.56305	6.08724	Yes	Yes	Yes	Yes	Yes	Yes
O60499	STX10	0.941662	1.08864	0.665582	0.771213	0.701998	1.8309	19.5158	46.9078	Yes	Yes	Yes	Yes	Yes	Yes
O60502	OGA	1.00346	0.689466	1.0032	0.885899	1.23445	1.18352	16.4634	13.9579	Yes	Yes	Yes	Yes	Yes	Yes
O60503	ADCY9	0.845839	1.00582	0.844671	0.782949	0.894707	1.62601	8.42163	33.9511	Yes	Yes	Yes	Yes	Yes	Yes
O60504	SORBS3	0.847344	0.948382	0.900613	1.02658	1.18718	1.08991	4.59164	5.99796	Yes	Yes	Yes	Yes	Yes	Yes
O60506	SYNCRIP	0.787215	0.978715	0.931735	0.999355	0.903434	1.39955	9.06228	19.5188	Yes	Yes	Yes	Yes	Yes	Yes
O60507	TPST1	0.991301	0.825632	0.880964	0.975431	1.1048	1.22187	7.65768	9.14426	Yes	Yes	Yes	Yes	Yes	Yes
O60508	CDC40	0.910404	0.892241	0.895306	1.19807	1.05384	1.05014	0.882771	6.25805	Yes	Yes	Yes	Yes	Yes	Yes
O60513	B4GALT4	0.844048	0.85511	0.999298	1.07108	1.00985	1.22062	7.86253	8.04414	Yes	Yes	Yes	Yes	Yes	Yes
O60518	RANBP6	0.842919	0.934169	0.921617	1.35501	0.987925	0.958359	4.48923	16.3953	Yes	Yes	Yes	Yes	Yes	Yes
O60524	NEMF	0.823273	0.975593	0.900086	1.07769	1.10576	1.1176	6.91215	1.52093	Yes	Yes	Yes	Yes	Yes	Yes
O60547	GMDS	0.988474	0.911247	0.799251	1.13238	1.04922	1.11943	8.63479	3.32051	Yes	Yes	Yes	Yes	Yes	Yes
O60551	NMT2	0.927711	0.905772	0.865832	1.07506	1.1227	1.10292	2.84691	1.7762	Yes	Yes	Yes	Yes	Yes	Yes
O60563	CCNT1	0.785253	0.971942	0.942451	1.15794	1.15705	0.985358	9.10612	7.37631	Yes	Yes	Yes	Yes	Yes	Yes
O60566	BUB1B	0.873427	0.990694	0.835594	1.00543	1.18191	1.11295	7.33738	6.60116	Yes	Yes	Yes	Yes	Yes	Yes
O60568	PLOD3	0.843117	0.960379	0.897021	1.04473	1.11375	1.141	5.32385	3.68393	Yes	Yes	Yes	Yes	Yes	Yes
O60573	EIF4E2	0.869203	0.919931	0.911472	1.118	1.10534	1.07606	2.46499	1.59704	Yes	Yes	Yes	Yes	Yes	Yes
O60583	CCNT2	0.907304	0.909728	0.883608	1.12815	1.13987	1.03134	1.30896	4.42229	Yes	Yes	Yes	Yes	Yes	Yes
O60603	TLR2	0.793707	0.858774	1.04826	1.18826	0.909105	1.2019	11.9942	12.2686	Yes	Yes	Yes	Yes	Yes	Yes
O60610	DIAPH1	0.625541	1.16642	0.909213	0.963257	1.06891	1.26665	24.534	11.4357	Yes	Yes	Yes	Yes	Yes	Yes
O60613	SELENOF	0.798956	0.943856	0.958859	1.05735	1.0128	1.22818	8.00655	8.44335	Yes	Yes	Yes	Yes	Yes	Yes
O60637	TSPAN3	0.992936	0.819424	0.889584	1.17484	1.13749	0.985725	7.91283	7.43893	Yes	Yes	Yes	Yes	Yes	Yes
O60645	EXOC3	0.822316	1.04528	0.834417	1.00285	1.16278	1.13235	11.3665	6.30772	Yes	Yes	Yes	Yes	Yes	Yes
O60658	PDE8A	0.968795	0.913371	0.819855	1.03412	1.03294	1.23092	6.82421	8.46456	Yes	Yes	Yes	Yes	Yes	Yes
O60664	PLIN3	1.04717	0.842401	0.812801	1.49049	0.739594	1.06754	11.5686	27.9629	Yes	Yes	Yes	Yes	Yes	Yes
O60669	SLC16A7	1.02148	0.832732	0.84827	0.900247	1.31083	1.08644	9.49666	15.2716	Yes	Yes	Yes	Yes	Yes	Yes
O60671	RAD1	0.932586	0.95941	0.811053	1.04214	1.12313	1.13168	7.16407	3.67106	Yes	Yes	Yes	Yes	Yes	Yes
O60678	PRMT3	0.795039	0.981111	0.927015	1.12062	1.11475	1.06146	8.67318	2.42177	Yes	Yes	Yes	Yes	Yes	Yes
O60684	KPNA6	0.877874	0.839089	0.986373	1.20461	1.0731	1.01896	6.91738	7.09383	Yes	Yes	Yes	Yes	Yes	Yes
O60687	SRPX2	0.665633	1.05043	0.987702	1.13169	1.03396	1.13058	18.7037	4.16948	Yes	Yes	Yes	Yes	Yes	Yes
O60701	UGDH	0.806733	0.991671	0.905612	1.09242	0.990252	1.21331	8.38319	8.29846	Yes	Yes	Yes	Yes	Yes	Yes
O60704	TPST2	0.935913	0.818634	0.949474	1.12997	1.12778	1.03823	6.51736	3.89038	Yes	Yes	Yes	Yes	Yes	Yes
O60711	LPXN	0.822203	0.937177	0.944795	1.05267	1.02858	1.21457	6.22159	7.51699	Yes	Yes	Yes	Yes	Yes	Yes
O60716	CTNND1	1.01986	0.890513	0.79413	1.16487	1.02572	1.1049	10.2585	5.18774	Yes	Yes	Yes	Yes	Yes	Yes
O60725	ICMT	0.97621	1.00908	0.719273	0.822816	1.14951	1.32312	14.3718	18.8816	Yes	Yes	Yes	Yes	Yes	Yes
O60749	SNX2	0.960941	0.903075	0.840608	1.05892	1.05702	1.17944	5.45041	5.21336	Yes	Yes	Yes	Yes	Yes	Yes
O60762	DPM1	0.857827	0.940498	0.907363	1.07147	1.10479	1.11806	3.76661	1.78452	Yes	Yes	Yes	Yes	Yes	Yes
O60763	USO1	0.769169	0.85566	1.08119	1.05624	1.12075	1.11699	14.5818	2.69234	Yes	Yes	Yes	Yes	Yes	Yes
O60783	MRPS14	0.708092	1.04598	0.952424	1.5526	0.812341	0.928565	15.7893	29.6082	Yes	Yes	Yes	Yes	Yes	Yes
O60784	TOM1	0.775041	0.844138	1.08744	1.09805	1.22638	0.968947	14.8507	9.57358	Yes	Yes	Yes	Yes	Yes	Yes
O60814	H2BC10;H2BC12;H2BC12L;H2BC13;H2BC14;H2BC15;H2BC18;H2BC5;H2BC9	0.754441	1.12687	0.82535	0.934484	1.09074	1.26812	17.8965	12.4156	Yes	Yes	Yes	Yes	Yes	Yes
O60825	PFKFB2	0.94594	0.83431	0.927167	1.07391	1.07259	1.14609	5.40777	3.12894	Yes	Yes	Yes	Yes	Yes	Yes
O60826	CCDC22	0.990452	0.776101	0.941059	1.22517	1.00027	1.06694	10.1547	8.59422	Yes	Yes	Yes	Yes	Yes	Yes
O60828	PQBP1	0.747339	1.03061	0.929739	0.799599	0.811564	1.68115	12.9885	37.6128	Yes	Yes	Yes	Yes	Yes	Yes
O60830	TIMM17B	0.950252	0.865026	0.89254	1.11876	1.13171	1.04171	3.9346	3.62015	Yes	Yes	Yes	Yes	Yes	Yes
O60831	PRAF2	0.914805	0.914301	0.878959	1.18731	0.974454	1.13017	1.85894	8.19741	Yes	Yes	Yes	Yes	Yes	Yes
O60832	DKC1	1.02379	0.928168	0.756322	0.948515	1.03408	1.30912	12.2583	14.0209	Yes	Yes	Yes	Yes	Yes	Yes
O60841	EIF5B	0.85252	0.873462	0.982386	1.07406	0.966441	1.25113	6.3059	10.6971	Yes	Yes	Yes	Yes	Yes	Yes
O60858	TRIM13	0.850036	0.946671	0.912612	0.999863	1.1579	1.13292	4.43129	6.32376	Yes	Yes	Yes	No	Yes	No
O60869	EDF1	1.07715	0.756642	0.875584	1.04562	1.25312	0.991892	14.6477	10.2689	Yes	Yes	Yes	Yes	Yes	Yes
O60870	KIN	0.977464	0.858153	0.873769	1.14305	1.14139	1.00617	5.86273	5.84716	Yes	Yes	Yes	Yes	Yes	Yes
O60879	DIAPH2	0.958002	0.873076	0.878387	1.09788	1.1413	1.05135	4.30085	3.34867	Yes	Yes	Yes	Yes	Yes	Yes
O60884	DNAJA2	0.93016	0.926316	0.853583	1.3323	1.04707	0.910573	3.89969	16.0219	Yes	Yes	Yes	Yes	Yes	Yes
O60885	BRD4	0.890686	0.867239	0.952158	1.02599	1.14751	1.11642	3.96385	4.70026	Yes	Yes	Yes	Yes	Yes	Yes
O60888	CUTA	0.940451	0.819371	0.950517	1.15302	0.939822	1.19682	6.59606	10.2375	Yes	Yes	Yes	Yes	Yes	Yes
O60907	TBL1X	0.828195	0.911401	0.970812	1.14734	1.1376	1.00465	6.47423	5.93622	Yes	Yes	Yes	Yes	Yes	Yes
O60911	CTSV	0.959297	0.778746	0.972545	1.0138	1.04301	1.2326	9.78391	8.84614	Yes	Yes	Yes	Yes	Yes	Yes
O60921	HUS1	0.971555	0.969984	0.769466	1.20993	1.22941	0.849654	10.5013	15.9267	Yes	Yes	Yes	Yes	Yes	Yes
O60925	PFDN1	0.893928	0.903984	0.91326	1.11627	1.09383	1.07874	0.873515	1.40651	Yes	Yes	Yes	Yes	Yes	Yes
O60927	PPP1R11	0.916286	0.925145	0.869908	1.07205	1.16237	1.05424	2.68015	4.31841	Yes	Yes	Yes	Yes	Yes	Yes
O60930	RNASEH1	0.896311	0.894666	0.920446	1.06188	1.14667	1.08003	1.30381	3.32539	Yes	Yes	Yes	Yes	Yes	Yes
O60934	NBN	0.970628	0.789328	0.951883	1.11502	1.11738	1.05577	9.00581	2.60057	Yes	Yes	Yes	Yes	Yes	Yes
O60936	NOL3	0.912555	0.879517	0.920161	1.15009	1.03605	1.10162	1.95142	4.26411	Yes	Yes	Yes	Yes	Yes	Yes
O60941	DTNB	0.924461	0.89086	0.897022	1.05147	1.1657	1.07048	1.61542	4.56026	Yes	Yes	Yes	Yes	Yes	Yes
O60942	RNGTT	0.799674	0.952574	0.960296	0.763186	0.858178	1.66609	8.18033	36.9682	Yes	Yes	Yes	Yes	Yes	Yes
O75027	ABCB7	0.861711	0.908945	0.94194	1.11429	1.28787	0.885249	3.64133	15.0471	Yes	Yes	Yes	Yes	Yes	Yes
O75030	MITF	1.10174	0.935988	0.675046	1.21394	0.927576	1.14571	19.4233	11.1458	Yes	Yes	Yes	Yes	Yes	Yes
O75044	SRGAP2	0.827139	1.0263	0.859455	1.05438	1.05564	1.17709	9.65056	5.25245	Yes	Yes	Yes	Yes	Yes	Yes
O75054	IGSF3	1.10033	0.932584	0.680081	0.955116	1.1952	1.1367	19.0996	9.32905	Yes	Yes	Yes	Yes	Yes	Yes
O75061	DNAJC6	0.844463	0.887427	0.981136	1.02456	1.09834	1.16407	6.31005	5.20128	Yes	Yes	Yes	Yes	Yes	Yes
O75063	FAM20B	0.934676	0.872891	0.905538	1.06595	1.1111	1.10984	2.7906	1.91612	Yes	Yes	Yes	Yes	Yes	Yes
O75071	EFCAB14	1.11495	0.831645	0.766582	1.13797	0.963965	1.18489	16.7225	8.67425	Yes	Yes	Yes	Yes	Yes	Yes
O75083	WDR1	1.07829	0.918273	0.716708	0.992946	0.936919	1.35686	16.3574	16.9927	Yes	Yes	Yes	Yes	Yes	Yes
O75110	ATP9A	0.720111	0.972982	1.0202	1.13646	1.11208	1.03817	14.5672	3.81425	Yes	Yes	Yes	Yes	Yes	Yes
O75113	N4BP1	0.886278	0.861869	0.965287	1.11547	1.02983	1.14126	4.87996	4.34764	Yes	Yes	Yes	Yes	Yes	Yes
O75116	ROCK2	0.882309	0.944432	0.886891	1.04117	1.16316	1.08204	3.12499	4.62812	Yes	Yes	Yes	Yes	Yes	Yes
O75122	CLASP2	0.882753	0.909123	0.921768	1.14216	1.06531	1.07888	1.79683	3.05737	Yes	Yes	Yes	Yes	Yes	Yes
O75127	PTCD1	0.806037	0.927706	0.980194	0.884446	1.22674	1.17488	8.06342	13.7517	Yes	Yes	Yes	Yes	Yes	Yes
O75131	CPNE3	0.9055	0.893799	0.91477	1.10713	1.11755	1.06125	0.948453	2.23265	Yes	Yes	Yes	Yes	Yes	Yes
O75140	DEPDC5	0.873708	0.892972	0.94748	1.19099	1.0573	1.03755	3.45324	6.22257	Yes	Yes	Yes	Yes	Yes	Yes
O75143	ATG13	0.970389	0.797616	0.946551	1.27514	0.997414	1.01289	8.44883	11.6358	Yes	Yes	Yes	Yes	Yes	Yes
O75146	HIP1R	0.804488	0.955001	0.955258	0.987067	1.08975	1.20843	7.84746	8.25975	Yes	Yes	Yes	Yes	Yes	Yes
O75147	OBSL1	0.912702	0.838102	0.963974	1.15824	1.09121	1.03577	5.71101	4.57237	Yes	Yes	Yes	Yes	Yes	Yes
O75150	RNF40	1.00376	0.986313	0.724775	1.33039	1.04235	0.912418	14.1003	15.9497	Yes	Yes	Yes	Yes	Yes	Yes
O75151	PHF2	0.993535	0.899811	0.821756	1.12175	0.967385	1.19577	7.75945	8.68883	Yes	Yes	Yes	Yes	Yes	Yes
O75152	ZC3H11A	0.953611	0.913578	0.847918	1.08505	1.16752	1.03232	4.8141	5.08155	Yes	Yes	Yes	Yes	Yes	Yes
O75153	CLUH	0.911774	0.911358	0.892049	1.08442	1.06899	1.13141	1.01674	2.42422	Yes	Yes	Yes	Yes	Yes	Yes
O75155	CAND2	0.828067	0.89859	0.988719	1.12815	1.07597	1.08051	7.26403	2.1556	Yes	Yes	Yes	Yes	Yes	Yes
O75157	TSC22D2	0.828652	0.860125	1.02675	1.11813	1.08482	1.08153	9.60254	1.51014	Yes	Yes	Yes	Yes	Yes	Yes
O75164	KDM4A	0.877958	0.914835	0.922884	1.18598	1.0192	1.07914	2.16067	6.30073	Yes	Yes	Yes	Yes	Yes	Yes
O75165	DNAJC13	0.918671	0.970187	0.828196	1.12895	1.16576	0.988233	6.48022	6.99088	Yes	Yes	Yes	Yes	Yes	Yes
O75167	PHACTR2	0.686402	1.12539	0.905598	0.710701	1.01678	1.55513	19.7854	31.9004	Yes	Yes	Yes	Yes	Yes	Yes
O75170	PPP6R2	0.836736	0.920371	0.960719	1.04782	1.10682	1.12754	5.69947	3.08694	Yes	Yes	Yes	Yes	Yes	Yes
O75175	CNOT3	0.908457	0.987991	0.821808	1.12963	1.08277	1.06934	7.48986	2.36239	Yes	Yes	Yes	Yes	Yes	Yes
O75179	ANKRD17	0.928098	0.902348	0.887889	1.03843	0.861552	1.38168	1.83529	19.7398	Yes	Yes	Yes	Yes	Yes	Yes
O75182	SIN3B	0.937052	1.03818	0.743418	0.759861	1.39297	1.12852	13.4952	23.7369	Yes	Yes	Yes	Yes	Yes	Yes
O75190	DNAJB6	0.875128	0.91728	0.926355	1.00912	1.11062	1.1615	2.46282	5.79149	Yes	Yes	Yes	Yes	Yes	Yes
O75191	XYLB	0.792301	0.985098	0.941656	1.12883	0.974109	1.17801	9.11046	7.94399	Yes	Yes	Yes	Yes	Yes	Yes
O75204	TMEM127	0.903072	0.906839	0.909186	1.1137	1.11809	1.04911	0.277854	2.88331	Yes	No	Yes	Yes	Yes	Yes
O75208	COQ9	0.957751	0.874707	0.886863	1.17613	1.03511	1.06944	4.03999	5.49059	Yes	Yes	Yes	Yes	Yes	Yes
O75223	GGCT	0.875879	0.905655	0.938	1.06437	1.01352	1.20258	2.79843	7.30529	Yes	Yes	Yes	Yes	Yes	Yes
O75251	NDUFS7	0.999099	0.862241	0.859354	1.00462	1.06618	1.2085	7.1901	7.8112	Yes	Yes	Yes	Yes	Yes	Yes
O75298	RTN2	1.09663	0.649027	0.97525	1.13371	1.18756	0.957826	20.8391	8.97501	Yes	Yes	Yes	Yes	Yes	Yes
O75306	NDUFS2	0.82521	1.12811	0.767632	1.29471	0.956282	1.02805	17.4334	13.321	Yes	Yes	Yes	Yes	Yes	Yes
O75312	ZPR1	0.873883	1.00003	0.84718	1.17332	1.05248	1.05311	7.34912	5.19873	Yes	Yes	Yes	Yes	Yes	Yes
O75319	DUSP11	0.928879	0.915807	0.876547	1.08294	1.09786	1.09796	2.45164	0.645592	Yes	Yes	Yes	Yes	Yes	Yes
O75323	NIPSNAP2	0.923763	1.06401	0.734015	1.15649	1.1217	1.00002	14.9046	6.13905	Yes	Yes	Yes	Yes	Yes	Yes
O75326	SEMA7A	0.887382	0.83562	0.999308	0.954956	1.06056	1.26217	7.52817	11.6647	Yes	Yes	Yes	Yes	Yes	Yes
O75330	HMMR	1.04273	0.898546	0.781244	1.0253	1.05385	1.19832	11.7839	6.93246	Yes	Yes	Yes	Yes	Yes	Yes
O75335	PPFIA4	0.596781	0.924091	1.20178	1.07167	1.09859	1.10708	27.2456	1.38158	Yes	Yes	Yes	Yes	Yes	Yes
O75340	PDCD6	0.89086	0.895408	0.93674	1.10601	1.13183	1.03916	2.2739	3.57473	Yes	Yes	Yes	Yes	Yes	Yes
O75347	TBCA	1.00153	0.892542	0.829038	1.08414	1.19459	0.998166	7.84719	7.3604	Yes	Yes	Yes	Yes	Yes	Yes
O75348	ATP6V1G1	0.994546	0.618568	1.11048	1.20678	0.965706	1.10392	23.1276	9.04374	Yes	Yes	Yes	Yes	Yes	Yes
O75351	VPS4B	0.938867	0.880523	0.904404	1.09742	1.12425	1.05454	2.63776	2.62909	Yes	Yes	Yes	Yes	Yes	Yes
O75352	MPDU1	0.788183	0.971936	0.965147	1.207	1.03102	1.03672	9.36428	7.47966	Yes	Yes	Yes	Yes	Yes	Yes
O75354	ENTPD6	0.871266	0.885857	0.968533	1.11289	1.09448	1.06697	4.714	1.72872	Yes	Yes	Yes	Yes	Yes	Yes
O75356	ENTPD5	1.05523	0.816548	0.854113	1.201	0.977636	1.09547	11.5327	8.35956	Yes	Yes	Yes	Yes	Yes	Yes
O75362	ZNF217	0.860749	0.934839	0.93049	1.02892	1.11169	1.13332	3.73587	4.12277	Yes	Yes	Yes	Yes	Yes	Yes
O75367	MACROH2A1	0.988405	0.960725	0.776965	1.04019	1.0983	1.13542	10.326	3.5913	Yes	Yes	Yes	Yes	Yes	Yes
O75368	SH3BGRL	1.10398	0.794389	0.828294	1.18645	1.11049	0.976395	15.2544	7.95908	Yes	Yes	Yes	Yes	Yes	Yes
O75369	FLNB	0.951504	0.871198	0.904027	1.14426	1.11164	1.01737	3.62702	4.93096	Yes	Yes	Yes	Yes	Yes	Yes
O75376	NCOR1	0.907686	0.956981	0.862197	0.855576	1.21669	1.20087	4.25827	15.2723	Yes	Yes	Yes	Yes	Yes	Yes
O75380	NDUFS6	0.819292	0.79901	1.10869	0.913037	1.33172	1.02826	15.5605	16.186	Yes	Yes	Yes	Yes	Yes	Yes
O75381	PEX14	0.904559	0.87889	0.943565	1.11454	1.05512	1.10332	2.92519	2.36274	Yes	Yes	Yes	Yes	Yes	Yes
O75382	TRIM3	0.872639	1.03246	0.822196	1.0053	1.08953	1.17787	9.85916	6.45868	Yes	Yes	Yes	Yes	Yes	Yes
O75385	ULK1	0.923839	0.844652	0.958849	1.09808	1.01691	1.15768	5.25455	5.28867	Yes	Yes	Yes	Yes	Yes	Yes
O75386	TULP3	1.01489	0.907005	0.805485	1.06953	1.06826	1.13483	9.4049	2.84945	Yes	Yes	Yes	Yes	Yes	Yes
O75390	CS	0.953731	0.833639	0.94026	1.08793	1.06703	1.11741	5.90833	1.89437	Yes	Yes	Yes	Yes	Yes	Yes
O75391	SPAG7	0.863033	0.937807	0.926794	0.986739	1.21175	1.07387	3.62525	8.49269	Yes	Yes	Yes	Yes	Yes	Yes
O75394	MRPL33	0.915664	0.908169	0.903877	1.09027	1.10485	1.07717	0.535703	1.03652	Yes	Yes	Yes	Yes	Yes	Yes
O75396	SEC22B	0.925596	0.866902	0.935236	1.09698	1.11725	1.05804	3.32125	2.25262	Yes	Yes	Yes	Yes	Yes	Yes
O75400	PRPF40A	0.739989	0.985692	1.00229	0.865093	1.24436	1.16257	13.189	14.9419	Yes	Yes	Yes	Yes	Yes	Yes
O75410	TACC1	0.937321	0.891435	0.899458	1.11948	1.08528	1.06703	2.20028	1.99357	Yes	Yes	Yes	Yes	Yes	Yes
O75414	NME6	0.870758	1.03536	0.822841	1.31171	1.0627	0.896626	10.0056	15.6447	Yes	Yes	Yes	Yes	Yes	Yes
O75419	CDC45	0.960329	1.07445	0.694386	0.990409	1.34272	0.937703	17.5037	16.4908	Yes	Yes	Yes	Yes	Yes	Yes
O75420	GIGYF1	0.83297	0.965688	0.930566	1.19261	1.11596	0.962212	6.17179	8.78672	Yes	Yes	Yes	Yes	Yes	Yes
O75427	LRCH4	0.879065	0.943041	0.907193	1.08484	1.09772	1.08814	2.87784	0.500967	Yes	Yes	Yes	Yes	Yes	Yes
O75431	MTX2	0.831525	0.829026	1.06894	1.10728	1.1133	1.04992	12.3664	2.62011	Yes	Yes	Yes	Yes	Yes	Yes
O75436	VPS26A	0.860661	1.0969	0.772027	1.00897	1.12387	1.13757	15.0701	5.28997	Yes	Yes	Yes	Yes	Yes	Yes
O75438	NDUFB1	0.966206	0.833159	0.930449	1.10414	1.04717	1.11888	6.17836	2.83655	Yes	Yes	Yes	Yes	Yes	Yes
O75439	PMPCB	0.913839	0.952504	0.863479	1.18962	1.02224	1.05832	4.00562	6.59821	Yes	Yes	Yes	Yes	Yes	Yes
O75446	SAP30	1.0016	0.729806	0.99859	1.13523	0.845054	1.28973	14.0023	16.9111	Yes	Yes	Yes	Yes	Yes	Yes
O75448	MED24	0.915688	0.803357	1.01101	1.12897	1.02641	1.11455	9.32614	4.15902	Yes	Yes	Yes	Yes	Yes	Yes
O75449	KATNA1	0.835912	0.928824	0.965477	1.13089	1.09263	1.04627	5.992	3.17447	Yes	Yes	Yes	Yes	Yes	Yes
O75462	CRLF1	1.08153	0.81812	0.830597	1.21104	1.14571	0.913002	13.3329	11.7356	Yes	Yes	Yes	Yes	Yes	Yes
O75475	PSIP1	0.95411	0.93558	0.841325	1.06949	1.14667	1.05283	5.42462	3.75146	Yes	Yes	Yes	Yes	Yes	Yes
O75477	ERLIN1	0.958814	0.787543	0.985033	0.955858	1.4569	0.855848	9.61866	24.1348	Yes	Yes	Yes	Yes	Yes	Yes
O75489	NDUFS3	1.27603	1.00723	0.448209	0.59949	1.38419	1.28485	37.8708	32.0201	Yes	Yes	Yes	Yes	Yes	Yes
O75494	SRSF10	0.88444	0.944687	0.903136	1.17454	0.895417	1.19778	2.7646	12.6129	Yes	Yes	Yes	Yes	Yes	Yes
O75496	GMNN	0.660896	1.01966	1.05191	1.1132	1.16218	0.992164	19.4565	6.56039	Yes	Yes	Yes	Yes	Yes	Yes
O75503	CLN5	1.06905	0.969843	0.693648	1.22802	0.939267	1.10018	17.4379	10.8468	Yes	Yes	Yes	Yes	Yes	Yes
O75506	HSBP1	0.886886	0.938764	0.907041	1.07985	1.08882	1.09863	2.34426	0.704339	Yes	Yes	Yes	Yes	Yes	Yes
O75508	CLDN11	0.950943	0.999188	0.782659	1.04533	1.05034	1.17154	10.189	5.35759	Yes	Yes	Yes	Yes	Yes	Yes
O75521	ECI2	0.94614	0.937323	0.849457	1.16377	1.03169	1.07162	4.7913	5.07883	Yes	Yes	Yes	Yes	Yes	Yes
O75525	KHDRBS3	0.948475	0.832386	0.952181	1.08606	0.955448	1.22545	6.1052	10.1238	Yes	Yes	Yes	Yes	Yes	Yes
O75528	TADA3	0.935029	0.839339	0.958703	1.01332	1.05512	1.19849	5.66416	7.28177	Yes	Yes	Yes	Yes	Yes	Yes
O75529	TAF5L	0.968072	0.841038	0.923972	1.05986	1.16631	1.04075	5.7806	5.0728	Yes	Yes	Yes	Yes	Yes	Yes
O75530	EED	0.981795	0.865082	0.886344	1.01414	1.19623	1.0564	5.5709	7.14591	Yes	Yes	Yes	Yes	Yes	Yes
O75531	BANF1	0.979124	0.873279	0.88114	1.03687	1.1588	1.07079	5.28434	4.71959	Yes	Yes	Yes	Yes	Yes	Yes
O75533	SF3B1	0.92428	0.841556	0.967732	1.17553	1.05869	1.03222	5.74371	5.71859	Yes	Yes	Yes	Yes	Yes	Yes
O75534	CSDE1	0.922192	0.838998	0.97244	1.16088	1.11153	0.99396	6.03902	6.43057	Yes	Yes	Yes	Yes	Yes	Yes
O75554	WBP4	0.983196	0.815496	0.935273	1.0597	0.999689	1.20665	7.73894	7.98577	Yes	Yes	Yes	Yes	Yes	Yes
O75558	STX11	1.01849	0.732919	0.982644	0.85175	1.2201	1.19409	13.9373	15.418	Yes	Yes	Yes	Yes	Yes	Yes
O75569	PRKRA	0.893363	0.865942	0.97488	1.10626	1.07518	1.08438	5.07633	1.19732	Yes	Yes	Yes	Yes	Yes	Yes
O75570	MTRF1	0.91964	0.877862	0.937096	1.08191	1.10735	1.07614	2.72643	1.24586	Yes	Yes	Yes	Yes	Yes	Yes
O75582	RPS6KA5	0.964486	0.84842	0.921795	1.17302	1.08028	1.012	5.25827	6.06247	Yes	Yes	Yes	Yes	Yes	Yes
O75586	MED6	0.920603	0.930726	0.883455	1.10816	1.04038	1.11668	2.22933	3.13647	Yes	Yes	Yes	Yes	Yes	Yes
O75592	MYCBP2	0.720077	0.912088	1.1029	0.911981	1.02433	1.32862	17.1425	16.1726	Yes	Yes	Yes	Yes	Yes	Yes
O75600	GCAT	0.865439	0.940196	0.92985	0.95796	1.04307	1.26348	3.62712	11.831	Yes	Yes	Yes	Yes	Yes	Yes
O75607	NPM3	0.895337	0.973618	0.866699	1.02671	0.991747	1.24589	4.95578	10.3367	Yes	Yes	Yes	Yes	Yes	Yes
O75608	LYPLA1	0.980863	0.822034	0.933232	0.753167	1.27059	1.24012	7.2968	21.7894	Yes	Yes	Yes	Yes	Yes	Yes
O75616	ERAL1	0.959099	0.869559	0.907951	1.13476	1.05774	1.07089	4.02078	3.0923	Yes	Yes	Yes	Yes	Yes	Yes
O75629	CREG1	0.969603	0.964214	0.802919	0.952969	1.13781	1.17249	8.47761	8.85806	Yes	Yes	Yes	Yes	Yes	Yes
O75635	SERPINB7	0.784409	1.01361	0.939101	1.02304	0.961187	1.27865	10.4628	12.6345	Yes	Yes	Yes	Yes	Yes	Yes
O75643	SNRNP200	0.974692	0.950375	0.812069	1.01552	1.21552	1.03183	7.8499	8.33763	Yes	Yes	Yes	Yes	Yes	Yes
O75648	TRMU	0.931442	0.867032	0.938785	1.15316	1.00844	1.10114	3.53275	5.50347	Yes	Yes	Yes	Yes	Yes	Yes
O75663	TIPRL	0.91928	0.920495	0.897722	1.05789	1.08866	1.11595	1.14638	2.18086	Yes	Yes	Yes	Yes	Yes	Yes
O75665	OFD1	0.565105	1.2131	0.959528	1.24285	1.11837	0.901042	29.216	12.9894	Yes	Yes	Yes	Yes	Yes	Yes
O75674	TOM1L1	1.03013	0.701288	1.00638	1.17526	1.01279	1.07416	16.4073	6.15994	Yes	Yes	Yes	Yes	Yes	Yes
O75676	RPS6KA4	0.867463	0.879458	0.991118	1.16089	1.07582	1.02524	6.10074	5.14784	Yes	Yes	Yes	Yes	Yes	Yes
O75683	SURF6	0.89008	0.82866	1.01935	1.04867	1.16125	1.05199	8.70747	4.81061	Yes	Yes	Yes	Yes	Yes	Yes
O75688	PPM1B	0.90446	0.964761	0.869015	1.03975	1.11773	1.10428	4.33035	3.13069	Yes	Yes	Yes	Yes	Yes	Yes
O75691	UTP20	0.822364	0.813565	1.10239	0.968426	1.04335	1.2499	14.6948	10.9475	Yes	Yes	Yes	Yes	Yes	Yes
O75694	NUP155	0.932045	0.876495	0.929868	1.11931	1.04487	1.0974	2.81425	2.87293	Yes	Yes	Yes	Yes	Yes	Yes
O75695	RP2	0.927147	0.829377	0.982147	1.25903	0.875435	1.12686	6.92062	14.6356	Yes	Yes	Yes	Yes	Yes	Yes
O75716	STK16	0.922443	0.896949	0.919446	1.0769	1.05917	1.12509	1.24623	2.56201	Yes	Yes	Yes	Yes	Yes	Yes
O75717	WDHD1	1.06575	0.880692	0.793011	1.1971	1.01626	1.04719	12.45	7.26624	Yes	Yes	Yes	Yes	Yes	Yes
O75718	CRTAP	0.976143	0.911861	0.851541	0.918117	1.02273	1.3196	5.57145	15.6471	Yes	Yes	Yes	Yes	Yes	Yes
O75746	SLC25A12	0.879799	1.02484	0.835003	1.07542	1.07705	1.10789	8.8723	1.37459	Yes	Yes	Yes	Yes	Yes	Yes
O75752	B3GALNT1	0.870363	0.975275	0.894122	1.09036	1.13412	1.03576	4.91822	3.70217	Yes	Yes	Yes	Yes	Yes	Yes
O75762	TRPA1	0.991974	0.912176	0.835826	1.1039	1.24453	0.911589	6.98025	12.5584	No	No	Yes	Yes	Yes	Yes
O75781	PALM	0.920535	0.90052	0.918992	0.979783	1.08015	1.20002	0.995597	8.28487	Yes	Yes	Yes	Yes	Yes	Yes
O75787	ATP6AP2	0.748784	1.02782	0.964059	0.883407	1.39727	0.978661	13.0681	20.5438	Yes	Yes	Yes	Yes	Yes	Yes
O75792	RNASEH2A	0.893344	0.864202	0.983224	1.2828	0.948997	1.02743	5.54467	13.1178	Yes	Yes	Yes	Yes	Yes	Yes
O75794	CDC123	0.627269	1.07047	1.04308	1.05701	1.07285	1.12932	22.1955	2.85681	Yes	Yes	Yes	Yes	Yes	Yes
O75808	CAPN15	0.943693	0.914047	0.883405	1.14585	1.11204	1.00096	2.6938	5.69788	Yes	Yes	Yes	Yes	Yes	Yes
O75815	BCAR3	1.02088	0.824953	0.895396	0.920771	0.977882	1.36011	8.86837	17.9557	Yes	Yes	Yes	Yes	Yes	Yes
O75817	POP7	0.901183	1.0664	0.774383	1.06331	1.01339	1.18134	13.0809	6.4841	Yes	Yes	Yes	Yes	Yes	Yes
O75818	RPP40	0.989896	0.822149	0.930084	1.1447	0.96048	1.15269	7.59432	8.17583	Yes	Yes	Yes	Yes	Yes	Yes
O75820	ZNF189	0.991463	0.839965	0.910934	0.853578	1.02721	1.37685	6.7704	20.0406	Yes	Yes	Yes	Yes	Yes	Yes
O75821	EIF3G	0.949704	0.889947	0.903218	1.14952	1.06605	1.04156	2.80231	4.2566	Yes	Yes	Yes	Yes	Yes	Yes
O75822	EIF3J	1.01028	0.922549	0.810149	0.960815	1.28843	1.00778	8.95857	13.323	Yes	Yes	Yes	Yes	Yes	Yes
O75828	CBR3	0.959107	0.867166	0.916775	1.16039	1.04553	1.05103	4.10936	4.8723	Yes	Yes	Yes	Yes	Yes	Yes
O75832	PSMD10	0.784812	0.90691	1.05154	1.09189	1.11779	1.04705	11.9223	2.69202	Yes	Yes	Yes	Yes	Yes	Yes
O75843	AP1G2	0.906079	0.87518	0.962083	1.10076	1.06819	1.08771	3.93329	1.23308	Yes	Yes	Yes	Yes	Yes	Yes
O75844	ZMPSTE24	0.931803	0.9195	0.892201	1.12197	1.15827	0.976255	1.80963	7.24607	Yes	Yes	Yes	Yes	Yes	Yes
O75845	SC5D	0.966804	0.867773	0.909208	1.17589	1.05643	1.02389	4.44003	6.02075	Yes	Yes	Yes	Yes	Yes	Yes
O75864	PPP1R37	0.93412	0.910184	0.899482	1.0854	1.11321	1.05761	1.58334	2.09128	Yes	Yes	Yes	Yes	Yes	Yes
O75865	TRAPPC6A	0.852112	1.044	0.848861	0.803188	0.99716	1.45468	9.97071	25.1729	Yes	Yes	Yes	Yes	Yes	Yes
O75874	IDH1	1.01788	0.862546	0.864699	1.18189	0.921432	1.15155	7.94761	10.7186	Yes	Yes	Yes	Yes	Yes	Yes
O75879	GATB	0.946473	0.948071	0.850637	1.09508	1.07136	1.08838	4.97878	0.920282	Yes	Yes	Yes	Yes	Yes	Yes
O75880	SCO1	0.915989	0.914775	0.914425	1.02902	1.062	1.16379	0.0732166	5.28695	Yes	Yes	Yes	Yes	Yes	Yes
O75882	ATRN	0.947515	0.867842	0.93057	1.05749	1.07506	1.12152	3.74408	2.49055	Yes	Yes	Yes	Yes	Yes	Yes
O75884	RBBP9	1.03399	0.485812	1.22616	0.877435	1.34766	1.02895	34.2697	18.0674	Yes	Yes	Yes	Yes	Yes	Yes
O75886	STAM2	1.02451	0.636679	1.08504	1.11589	1.19553	0.942345	21.6991	9.74616	Yes	Yes	Yes	Yes	Yes	Yes
O75891	ALDH1L1	1.04961	0.970857	0.72605	1.1168	1.099	1.03768	15.0486	3.1248	No	Yes	Yes	Yes	Yes	No
O75896	TUSC2	0.851865	1.01484	0.879917	0.925115	1.12814	1.20013	7.77045	10.7375	Yes	Yes	Yes	Yes	Yes	Yes
O75907	DGAT1	0.814494	0.937589	0.994959	1.1351	1.15279	0.965069	8.22183	7.8051	Yes	Yes	Yes	Yes	Yes	Yes
O75909	CCNK	0.799988	0.919211	1.02786	1.24003	1.12969	0.883232	10.1629	13.7554	Yes	Yes	Yes	Yes	Yes	Yes
O75911	DHRS3	0.937787	1.01624	0.793054	1.05048	1.10148	1.10095	10.0957	2.20561	Yes	Yes	Yes	Yes	Yes	Yes
O75915	ARL6IP5	0.879798	0.950779	0.916906	1.03061	1.12972	1.09219	3.16523	3.76852	Yes	Yes	Yes	Yes	Yes	Yes
O75925	PIAS1	1.07846	0.945492	0.723635	1.05936	1.03512	1.15794	15.9809	4.89905	Yes	Yes	Yes	Yes	Yes	Yes
O75928	PIAS2	0.92328	0.874425	0.949898	1.08419	1.11912	1.04909	3.41251	2.63688	Yes	Yes	Yes	Yes	Yes	Yes
O75934	BCAS2	1.0472	0.817216	0.88336	0.97729	1.10096	1.17397	10.5548	7.48809	Yes	Yes	Yes	Yes	Yes	Yes
O75935	DCTN3	1.07596	0.868402	0.803547	1.09454	0.983521	1.17403	12.6846	7.20742	Yes	Yes	Yes	Yes	Yes	Yes
O75937	DNAJC8	0.875433	0.935412	0.937165	1.08297	1.0794	1.08963	3.13277	0.391124	Yes	Yes	Yes	Yes	Yes	Yes
O75940	SMNDC1	1.01327	0.717253	1.01759	1.10528	0.869684	1.27693	15.3457	15.4007	Yes	Yes	Yes	Yes	Yes	Yes
O75943	RAD17	0.897847	0.942578	0.908446	1.02908	1.14556	1.07648	2.08286	4.41327	Yes	Yes	Yes	Yes	Yes	Yes
O75947	ATP5PD	0.879017	0.933765	0.936192	0.978133	1.01413	1.25876	2.88098	11.5048	Yes	Yes	Yes	Yes	Yes	Yes
O75953	DNAJB5	0.810857	0.929947	1.00835	1.00952	1.11301	1.12831	8.86032	4.86899	Yes	Yes	Yes	Yes	Yes	Yes
O75954	TSPAN9	0.712631	1.20522	0.831679	0.993794	1.15163	1.10505	22.897	6.11118	Yes	Yes	Yes	Yes	Yes	Yes
O75955	FLOT1	0.961103	0.87715	0.911477	1.12107	1.06529	1.06392	3.75995	2.45737	Yes	Yes	Yes	Yes	Yes	Yes
O75962	TRIO	0.959402	0.860947	0.929511	1.14254	0.902535	1.20506	4.49638	12.0363	Yes	Yes	Yes	Yes	Yes	Yes
O75964	ATP5MG	0.886252	0.922638	0.94121	1.0624	1.13925	1.04825	2.49004	3.69101	Yes	Yes	Yes	Yes	Yes	Yes
O75970	MPDZ	0.686857	0.965601	1.09802	1.14404	1.08745	1.01803	18.691	4.75735	Yes	Yes	Yes	Yes	Yes	Yes
O75976	CPD	0.965238	0.958096	0.827171	1.29658	0.934229	1.01868	6.92265	14.2914	Yes	Yes	Yes	Yes	Yes	Yes
O76003	GLRX3	0.870169	0.962725	0.917727	0.903084	1.24282	1.10347	4.12168	12.8739	Yes	Yes	Yes	Yes	Yes	Yes
O76021	RSL1D1	0.897103	0.889207	0.964542	1.06098	1.07605	1.11212	3.68679	1.98105	Yes	Yes	Yes	Yes	Yes	Yes
O76024	WFS1	0.93156	0.794227	1.02529	1.06764	0.842167	1.33911	10.3476	18.76	Yes	Yes	Yes	Yes	Yes	Yes
O76031	CLPX	0.970759	0.888358	0.8921	1.12737	1.07249	1.04892	4.14283	3.03497	Yes	Yes	Yes	Yes	Yes	Yes
O76054	SEC14L2	0.955792	1.01359	0.782278	1.52904	0.75642	0.962878	10.7164	30.1646	Yes	Yes	Yes	Yes	Yes	Yes
O76062	TM7SF2	1.0006	0.935221	0.815861	1.11722	1.01725	1.11385	8.33857	4.28102	Yes	Yes	Yes	Yes	Yes	Yes
O76070	SNCG	0.868759	0.928791	0.954549	1.1645	1.09882	0.984581	3.91809	6.86649	Yes	Yes	Yes	Yes	Yes	Yes
O76071	CIAO1	0.912101	0.82292	1.01744	1.13683	1.01059	1.10013	8.66519	4.89814	Yes	Yes	Yes	Yes	Yes	Yes
O76074	PDE5A	0.975821	0.800308	0.976344	1.14545	1.15879	0.943289	9.03128	9.10791	Yes	Yes	Yes	Yes	Yes	Yes
O76075	DFFB	0.946594	0.890064	0.915895	1.02172	1.11278	1.11295	2.51843	3.969	Yes	Yes	Yes	Yes	Yes	Yes
O76080	ZFAND5	0.928244	0.87861	0.945836	1.15786	1.06474	1.02471	3.10228	5.15328	Yes	Yes	Yes	Yes	Yes	Yes
O76094	SRP72	0.92618	0.825588	1.001	1.1006	0.920615	1.22601	7.8325	11.5797	Yes	Yes	Yes	Yes	Yes	Yes
O76095	JTB	0.958182	0.911357	0.883288	0.977213	1.34876	0.921198	3.36669	17.5294	Yes	Yes	Yes	Yes	Yes	Yes
O94760	DDAH1	0.92058	0.889245	0.943051	1.10871	1.15949	0.978922	2.40459	7.02465	Yes	Yes	Yes	Yes	Yes	Yes
O94761	RECQL4	0.943496	0.90116	0.908704	1.10406	1.08291	1.05968	2.00902	1.67481	Yes	Yes	Yes	Yes	Yes	Yes
O94762	RECQL5	0.794722	0.906493	1.05218	1.06016	0.988694	1.19775	11.4853	8.01691	Yes	Yes	Yes	Yes	Yes	Yes
O94763	URI1	0.977496	0.897244	0.878748	1.06871	1.05727	1.12054	4.66984	2.54404	Yes	Yes	Yes	Yes	Yes	Yes
O94766	B3GAT3	0.855441	0.923846	0.974284	1.03741	1.0806	1.12842	5.30608	3.43472	Yes	Yes	Yes	Yes	Yes	Yes
O94768	STK17B	1.48152	1.06517	0.206947	0.182736	1.38827	1.67536	57.814	59.7596	Yes	Yes	Yes	Yes	Yes	Yes
O94776	MTA2	0.856723	0.943488	0.954041	1.21146	1.07809	0.956193	4.74922	9.63559	Yes	Yes	Yes	Yes	Yes	Yes
O94804	STK10	0.807741	0.84882	1.09822	1.29411	1.01345	0.937653	13.9778	14.1739	Yes	Yes	Yes	Yes	Yes	Yes
O94808	GFPT2	0.894282	0.963838	0.896741	1.02425	1.06578	1.15511	3.50929	5.04746	Yes	Yes	Yes	Yes	Yes	Yes
O94811	TPPP	0.940687	0.978393	0.836513	1.06364	1.12892	1.05185	6.53259	3.1346	Yes	Yes	Yes	Yes	Yes	Yes
O94817	ATG12	0.834117	0.95072	0.971133	0.990014	1.28838	0.965639	6.57011	13.5695	Yes	Yes	Yes	Yes	Yes	Yes
O94819	KBTBD11	0.93188	0.919656	0.904619	0.92966	1.09386	1.22032	1.21357	11.005	Yes	Yes	Yes	Yes	Yes	Yes
O94822	LTN1	0.959004	0.860417	0.936784	1.10624	1.11798	1.01958	4.59576	4.0583	Yes	Yes	Yes	Yes	Yes	Yes
O94823	ATP10B	0.897171	0.909718	0.949545	1.06142	1.07914	1.103	2.43005	1.57573	Yes	Yes	Yes	Yes	Yes	Yes
O94826	TOMM70	0.991106	0.842184	0.923468	0.799266	1.10405	1.33993	6.6254	20.4722	Yes	Yes	Yes	Yes	Yes	Yes
O94829	IPO13	0.858227	0.916507	0.982405	1.06095	1.07992	1.10199	5.51955	1.55134	Yes	Yes	Yes	Yes	Yes	Yes
O94830	DDHD2	0.968681	0.702273	1.08666	1.45298	0.836066	0.953334	17.491	24.7499	Yes	Yes	Yes	Yes	Yes	Yes
O94832	MYO1D	0.939642	0.918417	0.900389	1.11301	1.06304	1.0655	1.74477	2.12874	Yes	Yes	Yes	Yes	Yes	Yes
O94842	TOX4	0.954646	0.840656	0.963274	0.984079	1.13359	1.12375	6.07703	6.31949	Yes	Yes	Yes	Yes	Yes	Yes
O94851	MICAL2	0.799466	0.825476	1.13372	1.03082	0.747701	1.46282	16.5092	27.2152	Yes	Yes	Yes	Yes	Yes	Yes
O94855	SEC24D	0.922316	0.964659	0.871728	1.03258	1.08915	1.11957	4.13114	3.33634	Yes	Yes	Yes	Yes	Yes	Yes
O94864	SUPT7L	0.918061	0.925661	0.915302	1.05883	1.03011	1.15204	0.476291	4.81766	Yes	Yes	Yes	Yes	Yes	Yes
O94868	FCHSD2	0.546931	1.08188	1.13044	1.05596	0.950238	1.23455	28.7434	10.8619	Yes	Yes	Yes	Yes	Yes	Yes
O94874	UFL1	0.882584	0.990985	0.885712	0.869125	0.932003	1.43959	5.47749	23.6422	Yes	Yes	Yes	Yes	Yes	Yes
O94876	TMCC1	0.915686	0.902724	0.940976	1.07569	1.05268	1.11225	1.72694	2.27059	Yes	Yes	Yes	Yes	Yes	Yes
O94880	PHF14	0.920557	0.96399	0.875242	1.10273	1.07209	1.06539	3.93875	1.50474	Yes	Yes	Yes	Yes	Yes	Yes
O94885	SASH1	0.794241	0.949162	1.01701	1.11036	1.12171	1.00751	10.1324	4.75677	Yes	Yes	Yes	Yes	Yes	Yes
O94886	TMEM63A	0.745756	1.22905	0.785655	1.05804	0.818035	1.36347	23.8034	20.6702	Yes	Yes	Yes	Yes	Yes	Yes
O94887	FARP2	0.91711	0.923037	0.92032	1.11569	1.0761	1.04774	0.263256	2.58074	Yes	Yes	Yes	Yes	Yes	Yes
O94888	UBXN7	0.931418	0.989357	0.83979	0.942411	1.08475	1.21227	6.69154	10.2078	Yes	Yes	Yes	Yes	Yes	Yes
O94889	KLHL18	0.956832	0.879785	0.924073	1.10798	1.14302	0.988311	3.43082	6.13413	Yes	Yes	Yes	Yes	Yes	Yes
O94901	SUN1	0.919547	0.978452	0.862934	1.01176	1.08746	1.13985	5.1247	4.86988	Yes	Yes	Yes	Yes	Yes	Yes
O94903	PLPBP	1.14635	0.482795	1.13225	1.11682	1.1711	0.950676	33.6279	8.6864	Yes	Yes	Yes	Yes	Yes	Yes
O94905	ERLIN2	1.02337	0.872496	0.865948	1.0145	1.2348	0.988885	7.89887	10.2264	Yes	Yes	Yes	Yes	Yes	Yes
O94906	PRPF6	0.952825	0.765921	1.04311	0.984296	1.10738	1.14647	12.5385	6.40208	Yes	Yes	Yes	Yes	Yes	Yes
O94913	PCF11	0.672309	1.04853	1.04104	1.40868	0.86364	0.965801	19.0754	21.9165	Yes	Yes	Yes	Yes	Yes	Yes
O94915	FRYL	0.92022	0.950391	0.89199	1.01261	0.913655	1.31114	2.58958	15.6563	Yes	Yes	Yes	Yes	Yes	Yes
O94916	NFAT5	0.984984	0.805295	0.972602	1.11949	1.08911	1.02852	8.89763	3.50468	Yes	Yes	Yes	Yes	Yes	Yes
O94919	ENDOD1	0.834794	1.04507	0.883418	1.24156	1.01523	0.979925	9.75833	10.7436	Yes	Yes	Yes	Yes	Yes	Yes
O94921	CDK14	0.924124	0.676681	1.16295	1.22605	1.01606	0.994139	21.5498	9.69078	Yes	Yes	Yes	Yes	Yes	Yes
O94923	GLCE	0.912279	0.993024	0.858616	1.07596	1.19752	0.962594	5.99604	8.89307	Yes	Yes	Yes	Yes	Yes	Yes
O94925	GLS	0.970031	0.778203	1.01578	0.931086	1.23038	1.07452	11.1708	11.3308	Yes	Yes	Yes	Yes	Yes	Yes
O94927	HAUS5	0.902128	0.956861	0.90603	0.953976	1.21365	1.06736	2.70518	9.85735	Yes	Yes	Yes	Yes	Yes	Yes
O94929	ABLIM3	1.13605	0.863202	0.76583	0.928074	1.26641	1.04043	17.0012	13.0481	Yes	Yes	Yes	Yes	Yes	Yes
O94952	FBXO21	0.860217	0.908878	0.996123	1.14448	0.991672	1.09863	6.09977	5.93773	Yes	Yes	Yes	Yes	Yes	Yes
O94953	KDM4B	0.677961	1.02671	1.06058	1.06274	1.00828	1.16373	18.762	5.97295	Yes	Yes	Yes	Yes	Yes	Yes
O94964	SOGA1	0.916033	0.876777	0.97249	1.12141	1.0453	1.06799	4.26187	2.95904	Yes	Yes	Yes	Yes	Yes	Yes
O94966	USP19	0.81635	0.929514	1.01955	1.10288	1.0239	1.1078	9.01887	3.5653	Yes	Yes	Yes	Yes	Yes	Yes
O94967	WDR47	0.843553	1.06972	0.852372	1.06215	1.07019	1.10202	11.3462	1.59682	Yes	Yes	Yes	Yes	Yes	Yes
O94973	AP2A2	1.04216	0.853824	0.869791	0.977599	1.0808	1.17582	9.24901	7.50853	Yes	Yes	Yes	Yes	Yes	Yes
O94979	SEC31A	1.04241	0.847181	0.876276	0.888731	1.248	1.0974	9.32805	13.6643	Yes	Yes	Yes	Yes	Yes	Yes
O94985	CLSTN1	0.951096	0.864038	0.950773	0.996134	1.15737	1.08059	4.44306	6.10817	Yes	Yes	Yes	Yes	Yes	Yes
O94992	HEXIM1	0.894206	0.922839	0.949012	1.04361	1.02958	1.16075	2.42749	5.45513	Yes	Yes	Yes	Yes	Yes	Yes
O95057	DIRAS1	0.955871	0.936878	0.873824	1.0776	1.11765	1.03818	3.80278	3.01023	Yes	Yes	Yes	Yes	Yes	Yes
O95059	RPP14	0.974879	0.895272	0.896807	1.10473	1.04884	1.07946	4.03013	2.12049	Yes	Yes	Yes	Yes	Yes	Yes
O95067	CCNB2	1.09278	0.828194	0.846029	1.08908	1.0423	1.10162	13.0909	2.36851	Yes	Yes	Yes	Yes	Yes	Yes
O95070	YIF1A	0.921267	0.944005	0.902197	1.0806	1.07717	1.07476	1.85261	0.222139	Yes	Yes	Yes	Yes	Yes	Yes
O95071	UBR5	0.958071	0.792788	1.01666	0.980654	0.789961	1.46187	10.2755	26.2389	Yes	Yes	Yes	Yes	Yes	Yes
O95081	AGFG2	0.803277	1.20056	0.764027	1.13913	0.99864	1.09437	21.3721	5.43907	Yes	Yes	Yes	Yes	Yes	Yes
O95084	PRSS23	1.03193	0.970796	0.765384	1.08848	1.04385	1.09956	12.3557	2.23508	Yes	Yes	Yes	Yes	Yes	Yes
O95104	SCAF4	0.968711	0.971255	0.828346	1.01344	1.13177	1.08648	7.23653	4.52525	Yes	Yes	Yes	Yes	Yes	Yes
O95136	S1PR2	0.922798	0.94964	0.895992	1.0691	1.11295	1.04952	2.37338	2.46179	Yes	Yes	Yes	Yes	Yes	Yes
O95139	NDUFB6	1.0123	0.900469	0.85568	1.11209	0.956863	1.1626	7.13709	8.12711	Yes	Yes	Yes	Yes	Yes	Yes
O95140	MFN2	0.984142	0.635053	1.14937	1.07023	0.911112	1.2501	23.2315	12.8558	Yes	Yes	Yes	Yes	Yes	Yes
O95147	DUSP14	1.16605	0.851421	0.751136	1.2103	1.1105	0.910582	19.1537	11.5692	Yes	Yes	Yes	Yes	Yes	Yes
O95149	SNUPN	0.992498	0.861357	0.914781	0.941926	1.08287	1.20657	5.8343	10.0377	Yes	Yes	Yes	Yes	Yes	Yes
O95155	UBE4B	0.785476	0.97684	1.00695	0.976238	1.12551	1.12898	10.6253	6.6115	Yes	Yes	Yes	Yes	Yes	Yes
O95159	ZFPL1	0.830048	0.970935	0.968326	0.977443	1.03356	1.21969	7.12906	9.61405	Yes	Yes	Yes	Yes	Yes	Yes
O95163	ELP1	1.04499	1.0308	0.693717	0.864001	1.04705	1.31945	17.5861	17.3772	Yes	Yes	Yes	Yes	Yes	Yes
O95164	UBL3	0.938965	0.86185	0.968692	1.24213	1.11649	0.871873	4.87725	14.2767	Yes	Yes	Yes	Yes	Yes	Yes
O95166	GABARAP	0.959363	0.836653	0.973496	1.11702	0.996126	1.11734	6.65627	5.29945	Yes	Yes	Yes	Yes	Yes	Yes
O95167	NDUFA3	0.869451	0.852256	1.048	1.06477	1.01147	1.15405	9.58603	5.46322	Yes	Yes	Yes	Yes	Yes	Yes
O95168	NDUFB4	0.839468	0.802363	1.12802	1.39692	0.736752	1.09648	15.7655	25.0647	Yes	Yes	Yes	Yes	Yes	Yes
O95169	NDUFB8	0.863961	0.947565	0.958381	1.08285	0.933442	1.2138	4.5697	10.6379	Yes	Yes	Yes	Yes	Yes	Yes
O95182	NDUFA7	0.922573	0.929991	0.917427	1.01856	1.08262	1.12883	0.558514	4.19938	Yes	Yes	Yes	Yes	Yes	Yes
O95183	VAMP5	1.04186	0.744584	0.983575	1.15304	1.01993	1.05701	13.9299	5.20968	Yes	Yes	Yes	Yes	Yes	Yes
O95197	RTN3	0.956112	0.825588	0.988917	1.07464	1.07995	1.0748	7.63851	0.229143	Yes	Yes	Yes	Yes	Yes	Yes
O95202	LETM1	0.904815	0.962709	0.903176	1.04573	1.0231	1.16047	2.99773	5.58698	Yes	Yes	Yes	Yes	Yes	Yes
O95208	EPN2	0.832434	0.974592	0.963679	1.12689	1.06687	1.03554	6.99411	3.52122	Yes	Yes	Yes	Yes	Yes	Yes
O95210	STBD1	0.901509	0.908421	0.961011	1.02344	1.0641	1.14152	2.87671	4.55054	Yes	Yes	Yes	Yes	Yes	Yes
O95218	ZRANB2	0.969534	1.11837	0.68306	0.908329	0.977048	1.34366	19.5584	17.7536	Yes	Yes	Yes	Yes	Yes	Yes
O95219	SNX4	0.84834	0.92255	1.00032	1.06975	1.07634	1.0827	6.7175	0.491184	Yes	Yes	Yes	Yes	Yes	Yes
O95229	ZWINT	0.97198	0.923032	0.87645	1.03859	1.05659	1.13336	4.22204	3.81879	Yes	Yes	Yes	Yes	Yes	Yes
O95232	LUC7L3	0.932267	0.921582	0.917971	1.08053	1.07926	1.06839	0.65697	0.506331	Yes	Yes	Yes	Yes	Yes	Yes
O95235	KIF20A	0.849872	0.989452	0.933086	1.04772	0.996875	1.183	6.20401	7.30097	Yes	Yes	Yes	Yes	Yes	Yes
O95239	KIF4A	0.883165	0.954836	0.935134	1.08356	1.09189	1.05141	3.2705	1.62262	Yes	Yes	Yes	Yes	Yes	Yes
O95243	MBD4	0.966368	0.825991	0.98173	1.25766	1.15609	0.812158	7.57835	17.7287	Yes	Yes	Yes	Yes	Yes	Yes
O95248	SBF1	0.85178	0.952892	0.969577	1.09751	1.02897	1.09927	5.62801	3.04398	Yes	Yes	Yes	Yes	Yes	Yes
O95249	GOSR1	0.933882	0.932055	0.908467	1.08665	1.05514	1.08381	1.25154	1.32349	Yes	Yes	Yes	Yes	Yes	Yes
O95251	KAT7	0.87341	0.947782	0.953514	1.13774	1.01811	1.06945	3.94478	4.55791	Yes	Yes	Yes	Yes	Yes	Yes
O95258	SLC25A14	0.8988	1.003	0.872923	0.977335	1.16573	1.08222	6.07837	7.16919	Yes	Yes	Yes	Yes	Yes	Yes
O95260	ATE1	0.858295	0.877479	1.03909	0.997049	1.278	0.950081	8.76657	13.4681	Yes	Yes	Yes	Yes	Yes	Yes
O95273	CCNDBP1	0.902524	0.949419	0.922955	1.05945	1.11036	1.05529	2.07549	2.32873	Yes	Yes	Yes	Yes	Yes	Yes
O95292	VAPB	0.937106	1.10218	0.735747	1.00814	1.11275	1.10407	16.1987	4.40929	Yes	Yes	Yes	Yes	Yes	Yes
O95294	RASAL1	0.979627	0.827536	0.967906	1.00816	1.01051	1.20626	7.47002	8.63593	Yes	Yes	Yes	Yes	Yes	Yes
O95295	SNAPIN	0.894057	0.940043	0.941092	1.06051	1.03306	1.13123	2.37056	3.84728	Yes	Yes	Yes	Yes	Yes	Yes
O95297	MPZL1	0.899957	0.915854	0.959464	1.0528	1.08056	1.09136	2.71936	1.51102	Yes	Yes	Yes	Yes	Yes	Yes
O95298	NDUFC2	0.932224	0.906634	0.936968	1.0582	1.07493	1.09104	1.43986	1.24755	Yes	Yes	Yes	Yes	Yes	Yes
O95299	NDUFA10	0.953195	0.866645	0.956213	1.17684	1.03866	1.00844	4.48797	6.82166	Yes	Yes	Yes	Yes	Yes	Yes
O95302	FKBP9	1.08529	0.913004	0.777836	0.835644	1.12052	1.26771	13.5967	16.6896	Yes	Yes	Yes	Yes	Yes	Yes
O95319	CELF2	0.971212	0.798432	1.00649	1.02335	1.08542	1.11509	9.82449	3.55723	Yes	Yes	Yes	Yes	Yes	Yes
O95336	PGLS	0.928506	0.893175	0.954473	1.10962	1.01592	1.0983	2.71478	3.88602	Yes	Yes	Yes	Yes	Yes	Yes
O95340	PAPSS2	0.98459	0.860458	0.931187	1.06113	1.09654	1.06609	5.49389	1.45655	Yes	Yes	Yes	Yes	Yes	Yes
O95342	ABCB11	1.019	0.888449	0.868991	1.07514	0.921877	1.22654	7.19677	11.5754	Yes	Yes	Yes	Yes	Yes	Yes
O95347	SMC2	0.898964	0.921612	0.955895	1.18309	1.08893	0.951507	2.52875	8.84974	Yes	Yes	Yes	Yes	Yes	Yes
O95352	ATG7	0.902709	0.955293	0.918579	1.05705	1.09483	1.07153	2.37944	1.44827	Yes	Yes	Yes	Yes	Yes	Yes
O95359	TACC2	0.825874	0.962649	0.988227	0.922205	0.700583	1.60046	7.70045	35.6301	Yes	Yes	Yes	Yes	Yes	Yes
O95361	TRIM16	0.794636	1.26225	0.720147	0.769839	1.49172	0.961417	25.919	28.4205	Yes	Yes	Yes	Yes	Yes	Yes
O95363	FARS2	1.01801	0.795609	0.963602	0.950233	1.15274	1.11981	10.2251	8.25921	Yes	Yes	Yes	Yes	Yes	Yes
O95372	LYPLA2	0.836484	0.991574	0.949164	0.980774	1.14096	1.10105	7.06956	6.33757	Yes	Yes	Yes	Yes	Yes	Yes
O95373	IPO7	0.845042	0.790887	1.14152	1.25568	1.09414	0.872742	16.6468	14.6127	Yes	Yes	Yes	Yes	Yes	Yes
O95376	ARIH2	0.924814	0.726589	1.12617	1.20719	0.729164	1.28607	17.6195	22.9069	Yes	Yes	Yes	Yes	Yes	Yes
O95379	TNFAIP8	0.940467	0.955597	0.881539	1.12363	1.01661	1.08216	3.45056	4.10173	Yes	Yes	Yes	Yes	Yes	Yes
O95382	MAP3K6	0.789152	1.10892	0.879849	0.815749	1.35757	1.04876	14.5314	20.6621	Yes	Yes	Yes	Yes	Yes	Yes
O95391	SLU7	0.839982	1.1104	0.827556	1.12542	1.01756	1.07908	14.0936	4.11354	Yes	Yes	Yes	Yes	Yes	Yes
O95394	PGM3	0.976199	0.917494	0.884597	1.19148	0.954491	1.07574	4.0911	9.00989	Yes	Yes	Yes	Yes	Yes	Yes
O95396	MOCS3	0.946511	0.942607	0.889263	1.062	1.05219	1.10743	2.81984	2.24056	Yes	Yes	Yes	Yes	Yes	Yes
O95400	CD2BP2	0.897854	0.882156	0.998487	1.11953	1.04403	1.05793	5.56474	3.05536	Yes	Yes	Yes	Yes	Yes	Yes
O95402	MED26	0.866313	1.04179	0.870472	1.02897	1.30934	0.883113	8.82734	16.4715	Yes	Yes	Yes	Yes	Yes	Yes
O95405	ZFYVE9	0.835285	0.974765	0.968677	1.07206	1.03023	1.11899	6.94901	3.37658	Yes	Yes	Yes	Yes	Yes	Yes
O95425	SVIL	0.949075	0.897598	0.932183	1.10131	1.04152	1.07831	2.31303	2.29336	Yes	Yes	Yes	Yes	Yes	Yes
O95427	PIGN	0.923803	0.988727	0.866501	1.11348	0.969511	1.13798	5.3901	6.92196	Yes	Yes	Yes	Yes	Yes	Yes
O95429	BAG4	0.933652	0.95435	0.891204	1.15563	0.982458	1.0827	2.83718	6.61246	Yes	Yes	Yes	Yes	Yes	Yes
O95433	AHSA1	0.898852	0.900916	0.979535	1.07016	1.1083	1.04224	4.05397	2.52201	Yes	Yes	Yes	Yes	Yes	Yes
O95453	PARN	0.895451	0.974322	0.90954	1.09604	1.07552	1.04913	3.70713	1.78851	Yes	Yes	Yes	Yes	Yes	Yes
O95456	PSMG1	0.950816	0.899027	0.929725	1.12486	1.07402	1.02155	2.29502	3.92901	Yes	Yes	Yes	Yes	Yes	Yes
O95461	LARGE1	0.998741	0.881051	0.899934	0.943684	1.00198	1.27461	5.56972	13.4372	Yes	Yes	Yes	Yes	Yes	Yes
O95466	FMNL1	0.833235	0.976888	0.969664	1.0923	1.03546	1.09246	7.13168	2.49983	Yes	Yes	Yes	Yes	Yes	Yes
O95470	SGPL1	1.48022	0.55081	0.748765	0.921213	0.936985	1.36201	43.1387	19.0216	Yes	Yes	Yes	Yes	Yes	Yes
O95476	CTDNEP1	0.971887	0.899371	0.908914	1.06105	1.13846	1.02031	3.47153	4.56569	Yes	Yes	Yes	Yes	Yes	Yes
O95477	ABCA1	0.941549	0.890898	0.9479	1.0595	1.08231	1.07784	2.75212	0.91936	Yes	Yes	Yes	Yes	Yes	Yes
O95478	NSA2	0.93814	0.84347	0.999391	1.13742	1.05723	1.02435	6.91909	4.42584	Yes	Yes	Yes	Yes	Yes	Yes
O95479	H6PD	0.963018	0.834722	0.983346	1.11769	1.15656	0.944659	7.09754	8.58439	Yes	Yes	Yes	Yes	Yes	Yes
O95486	SEC24A	0.888387	0.890635	1.00243	1.04315	1.08294	1.09246	5.74201	1.99056	Yes	Yes	Yes	Yes	Yes	Yes
O95487	SEC24B	0.926773	0.928699	0.926092	1.0984	1.08828	1.03176	0.119095	2.73316	Yes	Yes	Yes	Yes	Yes	Yes
O95490	ADGRL2	1.00386	0.976873	0.800884	1.16617	0.875471	1.17675	9.70642	13.0124	Yes	Yes	Yes	Yes	Yes	Yes
O95503	CBX6	0.845102	0.951421	0.985152	1.28971	0.937223	0.991392	6.43642	14.4469	No	Yes	Yes	Yes	Yes	Yes
O95551	TDP2	0.859352	0.926008	0.996654	1.18596	1.09754	0.934486	6.04541	9.71043	Yes	Yes	Yes	Yes	Yes	Yes
O95562	SFT2D2	0.78307	1.03061	0.968607	1.02624	1.06962	1.12185	11.3398	3.64452	Yes	Yes	Yes	Yes	Yes	Yes
O95563	MPC2	1.0116	0.867075	0.903758	1.14058	0.963616	1.11337	6.61361	7.2544	Yes	Yes	Yes	Yes	Yes	Yes
O95571	ETHE1	0.906835	0.970737	0.904866	1.32025	1.00105	0.896254	3.29906	16.8131	Yes	Yes	Yes	Yes	Yes	Yes
O95573	ACSL3	0.907848	0.87197	1.00285	1.10315	0.976893	1.1373	5.95308	6.43285	Yes	Yes	Yes	Yes	Yes	Yes
O95602	POLR1A	0.958397	1.03767	0.786731	1.10681	1.06047	1.04992	11.291	2.30425	Yes	Yes	Yes	Yes	Yes	Yes
O95613	PCNT	0.713746	1.23813	0.831049	1.0693	1.01767	1.13011	24.2238	4.28534	Yes	Yes	Yes	Yes	Yes	Yes
O95619	YEATS4	0.953195	0.912094	0.917677	1.09738	1.07262	1.04703	1.9622	1.91707	Yes	Yes	Yes	Yes	Yes	Yes
O95625	ZBTB11	0.969793	0.918233	0.895019	1.14352	1.00977	1.06367	3.36851	5.12397	Yes	Yes	Yes	Yes	Yes	Yes
O95628	CNOT4	0.942096	0.927142	0.913872	1.08998	1.10889	1.01802	1.2428	3.65099	Yes	Yes	Yes	Yes	Yes	Yes
O95630	STAMBP	0.930558	0.890365	0.962523	1.08677	1.07961	1.05017	3.1819	1.4772	Yes	Yes	Yes	Yes	Yes	Yes
O95644	NFATC1	0.683421	0.957387	1.14268	0.827418	1.29261	1.09648	20.3329	17.7853	Yes	Yes	Yes	Yes	Yes	Yes
O95670	ATP6V1G2	0.922978	0.87506	0.985822	1.06831	0.989038	1.15879	4.88763	6.46908	Yes	Yes	Yes	Yes	Yes	Yes
O95671	ASMTL	0.987696	0.831319	0.964893	1.01013	1.14025	1.06571	7.43269	4.97258	Yes	Yes	Yes	Yes	Yes	Yes
O95674	CDS2	0.900119	0.899572	0.984304	1.00025	1.13698	1.07878	4.29041	5.22628	Yes	Yes	Yes	Yes	Yes	Yes
O95677	EYA4	1.16548	0.930222	0.688374	1.16311	0.955115	1.0977	20.9891	8.10093	No	Yes	No	No	Yes	Yes
O95684	CEP43	0.987475	0.946681	0.849957	1.06509	0.93572	1.21507	6.214	10.6486	Yes	Yes	Yes	Yes	Yes	Yes
O95685	PPP1R3D	0.957608	0.899272	0.92729	1.11032	1.09769	1.00782	2.56684	4.25702	Yes	Yes	Yes	Yes	Yes	Yes
O95696	BRD1	0.867054	0.915596	1.00154	0.930071	1.08482	1.20092	5.99159	10.3503	Yes	Yes	Yes	Yes	Yes	Yes
O95707	POP4	0.929587	0.935763	0.918883	0.997797	1.06482	1.15315	0.751387	5.93529	Yes	Yes	Yes	Yes	Yes	Yes
O95714	HERC2	0.923405	0.990679	0.870526	1.04401	1.0505	1.12088	5.29729	3.24775	Yes	Yes	Yes	Yes	Yes	Yes
O95716	RAB3D	0.875517	0.933004	0.976093	1.10173	1.12386	0.989797	4.43868	5.47506	Yes	Yes	Yes	Yes	Yes	Yes
O95721	SNAP29	0.872958	0.938419	0.973317	1.07856	1.07539	1.06136	4.48162	0.697312	Yes	Yes	Yes	Yes	Yes	Yes
O95747	OXSR1	0.900761	0.964594	0.919427	1.10201	1.07817	1.03503	2.88689	2.58669	Yes	Yes	Yes	Yes	Yes	Yes
O95749	GGPS1	0.984504	0.92585	0.874534	1.02981	1.13381	1.05148	4.83988	4.18032	Yes	Yes	Yes	Yes	Yes	Yes
O95757	HSPA4L	1.14169	0.625249	1.01838	0.966917	1.20739	1.04037	23.7193	9.38999	Yes	Yes	Yes	Yes	Yes	Yes
O95758	PTBP3	0.968188	0.909035	0.908233	1.02184	1.04779	1.14491	3.02383	4.9435	Yes	Yes	Yes	Yes	Yes	Yes
O95772	STARD3NL	0.917367	0.948414	0.919858	1.1221	1.07273	1.01952	1.51692	3.90941	Yes	Yes	Yes	Yes	Yes	Yes
O95777	LSM8	0.912056	0.927424	0.946168	1.17018	1.01944	1.02473	1.50222	6.51885	Yes	Yes	Yes	Yes	Yes	Yes
O95782	AP2A1	0.964134	0.924507	0.897014	1.10215	0.999395	1.1128	2.96702	4.77249	Yes	Yes	Yes	Yes	Yes	Yes
O95785	WIZ	0.976441	1.04834	0.760978	0.94385	0.954259	1.31613	13.1487	16.1557	Yes	Yes	Yes	Yes	Yes	Yes
O95786	DDX58	0.933817	0.935911	0.916031	1.08354	1.08644	1.04426	0.960508	1.79542	Yes	Yes	Yes	Yes	Yes	Yes
O95793	STAU1	1.03502	0.942526	0.808407	1.12986	1.05851	1.02568	10.0179	4.05923	Yes	Yes	Yes	Yes	Yes	Yes
O95801	TTC4	0.745035	1.09193	0.949279	1.02393	1.05992	1.12991	15.3282	4.10766	Yes	Yes	Yes	Yes	Yes	Yes
O95810	CAVIN2	0.974954	0.908979	0.902415	1.07881	1.0426	1.09224	3.52696	1.95699	Yes	Yes	Yes	Yes	Yes	Yes
O95816	BAG2	0.965776	0.896575	0.924569	1.10357	1.05267	1.05685	3.05955	2.15441	Yes	Yes	Yes	Yes	Yes	Yes
O95817	BAG3	0.919027	0.907889	0.960333	1.06027	0.985465	1.16702	2.4282	6.95666	Yes	Yes	Yes	Yes	Yes	Yes
O95819	MAP4K4	0.961907	0.946593	0.878755	1.09895	1.04308	1.07071	3.88919	2.12992	Yes	Yes	Yes	Yes	Yes	Yes
O95822	MLYCD	0.939241	1.13066	0.717474	0.88728	1.10033	1.22501	18.1714	13.0214	Yes	Yes	Yes	Yes	Yes	Yes
O95825	CRYZL1	0.969299	0.925883	0.892354	1.05361	1.01158	1.14727	3.38995	5.29663	Yes	Yes	Yes	Yes	Yes	Yes
O95831	AIFM1	0.915047	0.91484	0.957982	1.11363	1.04975	1.04876	2.18324	2.83449	Yes	Yes	Yes	Yes	Yes	Yes
O95834	EML2	0.903225	0.934297	0.950543	1.11614	1.01843	1.07737	2.11231	3.75211	Yes	Yes	Yes	Yes	Yes	Yes
O95835	LATS1	0.885558	0.985101	0.917816	0.971409	1.08386	1.15626	4.46141	7.10436	Yes	Yes	Yes	Yes	Yes	Yes
O95848	NUDT14	0.895432	0.909636	0.983472	1.06767	1.07403	1.06976	4.15194	0.246963	Yes	Yes	Yes	Yes	Yes	Yes
O95861	BPNT1	0.87599	0.856619	1.05594	1.14668	1.0719	0.99288	9.65488	5.86603	Yes	Yes	Yes	Yes	Yes	Yes
O95864	FADS2	0.960049	0.911777	0.917119	1.05612	1.1668	0.98814	2.32419	6.87879	Yes	Yes	Yes	Yes	Yes	Yes
O95865	DDAH2	1.15123	0.81743	0.820358	1.00351	1.14419	1.06329	16.852	5.38585	Yes	Yes	Yes	Yes	Yes	Yes
O95870	ABHD16A	0.769226	1.13397	0.886287	1.02032	1.09296	1.09723	16.3532	3.29804	Yes	Yes	Yes	Yes	Yes	Yes
O95872	GPANK1	0.886483	0.850271	1.05298	1.10103	1.07012	1.03911	9.49205	2.36236	Yes	Yes	Yes	Yes	Yes	Yes
O95873	C6orf47	0.994	0.829971	0.966386	1.10583	0.940816	1.163	7.70947	8.8047	Yes	Yes	Yes	Yes	Yes	Yes
O95881	TXNDC12	0.948494	0.934008	0.908002	1.09231	1.08924	1.02795	1.80099	2.77089	Yes	Yes	Yes	Yes	Yes	Yes
O95900	TRUB2	0.796344	1.00925	0.985161	1.0588	1.13055	1.0199	10.2334	4.2842	Yes	Yes	Yes	Yes	Yes	Yes
O95905	ECD	0.936029	0.945126	0.909631	0.980191	1.08869	1.14033	1.6182	6.23868	Yes	Yes	Yes	Yes	Yes	Yes
O95926	SYF2	0.957106	0.894952	0.939154	1.13669	1.05457	1.01753	2.80714	4.65536	Yes	Yes	Yes	Yes	Yes	Yes
O95967	EFEMP2	0.967247	1.05996	0.764165	1.12364	0.978968	1.10602	13.276	6.02578	Yes	Yes	Yes	Yes	Yes	Yes
O95980	RECK	0.817381	0.99185	0.982149	1.05661	0.902954	1.24906	8.60404	13.2385	Yes	Yes	Yes	Yes	Yes	Yes
O95983	MBD3	0.805923	0.943272	1.04221	0.943851	0.969105	1.29564	10.4127	14.9799	Yes	Yes	Yes	Yes	Yes	Yes
O95985	TOP3B	0.907855	0.98924	0.894444	1.04525	1.03193	1.13128	4.50134	4.11718	Yes	Yes	Yes	Yes	Yes	Yes
O95989	NUDT3	0.910413	0.961203	0.919994	1.02298	1.10636	1.07905	2.36792	3.24523	Yes	Yes	Yes	Yes	Yes	Yes
O95997	PTTG1	1.04024	0.963551	0.78793	1.16309	1.27554	0.769652	11.3489	20.2807	Yes	Yes	Yes	Yes	Yes	Yes
O95999	BCL10	0.899843	0.930278	0.961675	0.98656	1.095	1.12665	2.71264	5.60929	Yes	Yes	Yes	Yes	Yes	Yes
O96000	NDUFB10	0.959832	0.860674	0.971342	1.11702	1.04733	1.0438	5.33833	3.15289	Yes	Yes	Yes	Yes	Yes	Yes
O96005	CLPTM1	0.675926	0.961018	1.15493	1.02443	1.15648	1.02722	21.1396	5.76067	Yes	Yes	Yes	Yes	Yes	Yes
O96007	MOCS2	0.923301	0.943378	0.925196	1.10358	1.01711	1.08744	0.972534	3.5107	Yes	Yes	Yes	Yes	Yes	Yes
O96008	TOMM40	1.00508	0.8992	0.887657	0.953622	0.675545	1.5789	5.67803	35.3263	Yes	Yes	Yes	Yes	Yes	Yes
O96011	PEX11B	0.963381	0.895537	0.933082	1.04656	1.10357	1.05787	2.98172	2.30477	Yes	Yes	Yes	Yes	Yes	Yes
O96013	PAK4	0.718728	0.909414	1.16411	1.69345	0.841265	0.673037	19.6026	41.7756	Yes	Yes	Yes	Yes	Yes	Yes
O96017	CHEK2	0.929079	0.722442	1.14092	1.00636	1.1425	1.0587	18.3548	5.24424	Yes	Yes	Yes	Yes	Yes	Yes
O96019	ACTL6A	0.994941	0.847762	0.950032	1.47746	1.11366	0.616143	6.61588	33.0226	Yes	Yes	Yes	Yes	Yes	Yes
O96028	NSD2	1.01994	0.897115	0.875694	1.01282	1.19764	0.9968	6.82695	8.5246	Yes	Yes	Yes	Yes	Yes	Yes
P00156	MT-CYB	0.950725	0.843234	0.998809	1.06553	1.02351	1.11819	6.98647	3.62306	Yes	Yes	Yes	Yes	Yes	Yes
P00167	CYB5A	1.06505	0.807581	0.920143	1.06842	0.975713	1.16309	11.3205	7.15567	Yes	Yes	Yes	Yes	Yes	Yes
P00338	LDHA	0.87386	0.938141	0.980975	1.04783	1.06311	1.09608	4.72836	1.88376	Yes	Yes	Yes	Yes	Yes	Yes
P00367	GLUD1	0.913953	0.885862	0.993491	1.11463	1.03349	1.05857	4.89546	3.1734	Yes	Yes	Yes	Yes	Yes	Yes
P00374	DHFR	0.86253	0.651425	1.27951	0.952559	0.968601	1.28537	28.0262	14.3377	Yes	Yes	Yes	Yes	Yes	Yes
P00387	CYB5R3	0.904334	0.966064	0.923139	1.02348	1.0917	1.09128	2.77436	2.99943	Yes	Yes	Yes	Yes	Yes	Yes
P00390	GSR	0.939273	0.937013	0.91729	1.04808	1.09966	1.05868	1.06026	2.08112	Yes	Yes	Yes	Yes	Yes	Yes
P00395	MT-CO1	0.878949	0.902351	1.01245	1.04731	1.08235	1.07659	6.25029	1.4356	Yes	Yes	Yes	Yes	Yes	Yes
P00403	MT-CO2	0.912813	0.91713	0.964067	1.08871	1.04962	1.06766	2.49221	1.49458	Yes	Yes	Yes	Yes	Yes	Yes
P00414	MT-CO3	0.964493	0.97041	0.859182	1.03222	1.20059	0.973112	5.48617	9.01821	Yes	Yes	Yes	Yes	Yes	Yes
P00441	SOD1	0.979551	0.904093	0.910878	1.01819	1.13046	1.05683	3.65908	4.35845	Yes	Yes	Yes	Yes	Yes	Yes
P00451	F8	0.833326	0.86094	1.10036	1.2313	1.00321	0.970866	12.8716	10.8476	Yes	Yes	Yes	Yes	No	No
P00488	F13A1	0.96504	0.926688	0.902997	1.13451	1.04506	1.02571	2.74412	4.43578	Yes	Yes	Yes	Yes	Yes	Yes
P00491	PNP	0.894173	0.993441	0.907482	1.01172	0.978634	1.21455	4.72201	9.76254	Yes	Yes	Yes	Yes	Yes	Yes
P00492	HPRT1	0.861431	0.929624	1.00452	1.0444	1.09983	1.06019	6.27121	2.18269	Yes	Yes	Yes	Yes	Yes	Yes
P00505	GOT2	0.959193	0.936261	0.90027	1.09721	1.03883	1.06824	2.60231	2.23132	Yes	Yes	Yes	Yes	Yes	Yes
P00519	ABL1	0.876033	0.94775	0.972181	1.0201	1.09787	1.08606	4.37817	3.2039	Yes	Yes	Yes	Yes	Yes	Yes
P00533	EGFR	0.92203	0.956792	0.917268	1.05566	1.02281	1.12544	1.89019	4.00664	Yes	Yes	Yes	Yes	Yes	Yes
P00558	PGK1	0.916486	1.03224	0.847371	0.890109	1.14402	1.16978	8.18314	11.8172	Yes	Yes	Yes	Yes	Yes	Yes
P00568	AK1	0.911833	0.957628	0.926799	0.984982	1.00385	1.21491	2.04552	9.75983	Yes	Yes	Yes	Yes	Yes	Yes
P00734	F2	0.942466	0.947873	0.905929	1.01177	1.06628	1.12568	1.99868	4.35581	Yes	Yes	Yes	Yes	Yes	Yes
P00742	F10	0.834717	0.857919	1.10368	1.09059	1.18184	0.931252	13.0556	9.69683	Yes	Yes	Yes	Yes	Yes	Yes
P00749	PLAU	0.846562	0.811142	1.13863	1.01092	1.18527	1.00748	15.7433	7.77349	Yes	Yes	Yes	Yes	Yes	Yes
P00750	PLAT	0.986737	0.875965	0.933888	1.02963	1.0762	1.09758	4.85284	2.65669	Yes	Yes	Yes	Yes	Yes	Yes
P00813	ADA	0.916571	0.983181	0.896972	1.0453	1.01697	1.141	3.95796	4.96994	Yes	Yes	Yes	Yes	Yes	Yes
P00846	MT-ATP6	0.936323	0.897336	0.963358	1.14465	1.00386	1.05448	2.90668	5.45381	Yes	Yes	Yes	Yes	Yes	Yes
P00918	CA2	0.937311	0.967429	0.892315	1.05434	1.09569	1.05292	3.31042	1.85769	Yes	Yes	Yes	Yes	Yes	Yes
P00966	ASS1	0.953016	0.905034	0.939006	1.05026	1.04988	1.1028	2.16076	2.32847	Yes	Yes	Yes	Yes	Yes	Yes
P00973	OAS1	0.984262	0.750716	1.06209	1.25123	0.897694	1.05401	14.191	13.5486	Yes	Yes	Yes	Yes	Yes	Yes
P01019	AGT	0.987433	0.851012	0.95878	0.85037	1.59133	0.761073	6.29903	34.857	Yes	Yes	Yes	Yes	Yes	Yes
P01023	A2M	0.922599	0.848418	1.02623	1.04665	1.08823	1.06788	7.82071	1.5902	Yes	Yes	Yes	Yes	Yes	Yes
P01033	TIMP1	0.920694	0.91276	0.963874	1.25108	0.980843	0.970751	2.40871	12.1618	Yes	Yes	Yes	Yes	Yes	Yes
P01034	CST3	0.891754	0.93401	0.971628	1.0792	1.01545	1.10796	3.49896	3.62127	Yes	Yes	Yes	Yes	Yes	Yes
P01111	NRAS	1.05536	0.856417	0.88608	1.0149	1.10845	1.07881	9.39613	3.65719	Yes	Yes	Yes	Yes	Yes	Yes
P01112	HRAS	0.91161	0.932666	0.953844	1.03137	1.07305	1.09746	1.8486	2.55665	Yes	Yes	Yes	Yes	Yes	Yes
P01116	KRAS	1.15491	0.851623	0.791672	0.724933	1.30415	1.17271	17.0464	23.2314	Yes	Yes	Yes	Yes	Yes	Yes
P01130	LDLR	0.817295	0.971446	1.00951	1.08911	1.00545	1.10719	8.90976	4.15263	Yes	Yes	Yes	Yes	Yes	Yes
P01137	TGFB1	0.950745	0.90602	0.941716	1.10525	1.06269	1.03358	2.07009	2.758	Yes	Yes	Yes	Yes	Yes	Yes
P01889	HLA-B	0.916713	0.919907	0.961957	1.14129	1.12859	0.931535	2.21005	8.99861	Yes	Yes	Yes	Yes	Yes	Yes
P02042	HBB;HBD	0.923889	0.958269	0.916732	1.00079	1.06689	1.13344	1.94339	5.07507	Yes	Yes	Yes	Yes	Yes	Yes
P02452	COL1A1	0.939785	0.972911	0.88661	1.06772	1.05141	1.08156	3.80964	1.15478	Yes	Yes	Yes	Yes	Yes	Yes
P02461	COL3A1	0.920206	0.960794	0.918608	0.909346	0.864247	1.4268	2.09182	23.9244	Yes	Yes	Yes	Yes	Yes	Yes
P02462	COL4A1	1.04944	0.893845	0.856334	1.22326	1.10538	0.871746	8.95864	13.6928	Yes	Yes	Yes	Yes	Yes	Yes
P02511	CRYAB	0.931356	0.926852	0.941691	0.955715	1.15767	1.08671	0.665589	7.8423	Yes	Yes	Yes	Yes	Yes	Yes
P02545	LMNA	0.906725	0.938997	0.95444	1.10993	1.04401	1.0459	2.12982	2.87289	Yes	Yes	Yes	Yes	Yes	Yes
P02647	APOA1	0.933525	0.904015	0.962801	1.02294	1.05247	1.12424	2.57108	3.98833	Yes	Yes	Yes	Yes	Yes	Yes
P02649	APOE	0.888144	0.949827	0.9625	1.07895	0.977875	1.1427	3.47935	6.36313	Yes	Yes	Yes	Yes	Yes	Yes
P02656	APOC3	0.912173	1.02878	0.859802	1.33392	0.718468	1.14685	7.56523	24.1573	Yes	Yes	Yes	Yes	Yes	Yes
P02675	FGB	0.948942	0.920758	0.93107	1.08218	1.08198	1.03507	1.24715	2.07835	Yes	Yes	Yes	Yes	Yes	Yes
P02686	MBP	1.00332	0.856412	0.941461	1.16865	0.998779	1.03138	6.44962	6.9031	Yes	Yes	Yes	Yes	Yes	Yes
P02786	TFRC	1.02837	0.835238	0.937745	0.967569	0.827725	1.40335	8.44895	22.991	Yes	Yes	Yes	Yes	Yes	Yes
P02792	FTL	0.834626	0.870618	1.09613	1.05273	0.912432	1.23347	12.3932	12.325	Yes	Yes	Yes	Yes	Yes	Yes
P02794	FTH1	1.01633	0.935315	0.849806	1.0926	1.0096	1.09635	7.28106	3.75548	Yes	Yes	Yes	Yes	Yes	Yes
P02795	MT1E;MT1G;MT1M;MT1X;MT2A	0.963539	0.924415	0.913556	1.05773	1.08288	1.05789	2.29866	1.1084	Yes	Yes	Yes	Yes	Yes	Yes
P03886	MT-ND1	0.785648	0.888842	1.12765	1.26809	1.00403	0.925732	15.335	13.7401	Yes	Yes	Yes	Yes	Yes	Yes
P03891	MT-ND2	0.962924	0.883552	0.955714	1.16437	0.992169	1.04127	3.83676	6.79525	Yes	Yes	Yes	Yes	Yes	Yes
P03897	MT-ND3	0.877428	1.01539	0.909436	1.1113	1.17996	0.90649	6.31187	10.898	Yes	Yes	Yes	Yes	Yes	Yes
P03905	MT-ND4	0.969858	0.94937	0.883083	0.985358	0.986827	1.22551	3.96464	10.5885	Yes	Yes	Yes	Yes	Yes	Yes
P03915	MT-ND5	0.953753	0.882474	0.96627	1.13639	1.01204	1.04908	3.95079	4.89097	Yes	Yes	Yes	Yes	Yes	Yes
P03923	MT-ND6	0.887981	0.912993	1.00157	0.978844	1.06095	1.15767	5.21651	6.85713	Yes	Yes	Yes	Yes	Yes	Yes
P04035	HMGCR	0.975852	0.920101	0.906712	1.2604	1.02304	0.913894	3.20484	13.5727	Yes	Yes	Yes	Yes	Yes	Yes
P04040	CAT	0.91355	0.953867	0.935828	1.04751	1.10567	1.04358	1.76468	2.6643	Yes	Yes	Yes	Yes	Yes	Yes
P04049	RAF1	1.09168	0.87219	0.839401	1.01971	1.11649	1.06053	11.986	3.72296	Yes	Yes	Yes	Yes	Yes	Yes
P04062	GBA1	1.00032	0.920756	0.882375	1.02016	1.13737	1.03902	5.25625	4.82267	Yes	Yes	Yes	Yes	Yes	Yes
P04066	FUCA1	0.931904	0.944302	0.927284	1.01503	1.09176	1.08972	0.768888	3.3507	Yes	Yes	Yes	Yes	Yes	Yes
P04075	ALDOA	0.956808	0.920162	0.92687	1.11398	1.01939	1.0628	1.70455	3.6287	Yes	Yes	Yes	Yes	Yes	Yes
P04080	CSTB	0.89806	0.944198	0.961609	1.0474	1.14937	0.999361	2.86885	5.87073	Yes	Yes	Yes	Yes	Yes	Yes
P04083	ANXA1	0.97063	0.932925	0.900338	1.08806	1.08371	1.02433	3.07308	2.7288	Yes	Yes	Yes	Yes	Yes	Yes
P04114	APOB	1.01481	0.950748	0.838345	0.989187	0.980219	1.22669	7.8039	10.713	Yes	Yes	Yes	Yes	Yes	Yes
P04150	NR3C1	0.858271	1.0145	0.931209	1.10802	1.12982	0.958189	6.8287	7.16101	Yes	Yes	Yes	Yes	Yes	Yes
P04156	PRNP	1.05695	0.786404	0.9607	0.948815	1.30596	0.941177	11.9794	15.9754	Yes	Yes	Yes	Yes	Yes	Yes
P04179	SOD2	0.886473	1.06171	0.855978	0.887239	1.02367	1.28493	9.69841	15.489	Yes	Yes	Yes	Yes	Yes	Yes
P04181	OAT	0.959888	0.89069	0.953806	1.0561	1.07804	1.06148	3.34675	0.876354	Yes	Yes	Yes	Yes	Yes	Yes
P04183	TK1	0.947207	0.910118	0.947127	1.00498	1.06292	1.12765	1.86832	4.70382	Yes	Yes	Yes	Yes	Yes	Yes
P04216	THY1	0.930287	0.936242	0.938383	1.07835	1.06193	1.05481	0.366338	0.925239	Yes	Yes	Yes	Yes	Yes	Yes
P04350	TUBB4A	0.999701	0.901339	0.903885	0.950803	0.995168	1.2491	4.89637	12.3394	Yes	Yes	Yes	Yes	Yes	Yes
P04406	GAPDH	0.907797	0.940882	0.956404	1.09546	1.02336	1.0761	2.16792	2.86078	Yes	Yes	Yes	Yes	Yes	Yes
P04424	ASL	0.892127	0.976312	0.936682	1.05099	1.06405	1.07983	3.67771	1.10719	Yes	Yes	Yes	Yes	Yes	Yes
P04439	HLA-A	1.02298	0.797707	0.984624	1.06149	1.23397	0.899233	10.5237	12.8346	Yes	Yes	Yes	Yes	Yes	Yes
P04626	ERBB2	1.02215	0.884226	0.899129	1.04313	1.09381	1.05755	6.6092	2.00237	Yes	Yes	Yes	Yes	Yes	Yes
P04632	CAPNS1	0.926857	0.994468	0.884397	0.993119	1.07064	1.13052	4.84643	5.28268	Yes	Yes	Yes	Yes	Yes	Yes
P04637	TP53	1.08164	1.04867	0.675418	0.909382	1.30368	0.981204	19.6972	16.1043	Yes	Yes	Yes	Yes	Yes	Yes
P04792	HSPB1	0.966309	0.959627	0.879842	1.12973	1.03273	1.03176	4.19999	4.31629	Yes	Yes	Yes	Yes	Yes	Yes
P04818	TYMS	0.971555	1.01817	0.816555	1.09238	0.988737	1.11261	9.21323	5.09651	Yes	Yes	Yes	Yes	Yes	Yes
P04843	RPN1	0.978829	0.964087	0.863381	1.15974	1.00215	1.03182	5.48432	6.42292	Yes	Yes	Yes	Yes	Yes	Yes
P04844	RPN2	0.853207	1.00377	0.949397	1.12607	1.08559	0.981967	6.65481	5.70039	Yes	Yes	Yes	Yes	Yes	Yes
P04899	GNAI2	1.01105	0.987365	0.807981	1.08286	1.07307	1.03769	9.69158	1.8226	Yes	Yes	Yes	Yes	Yes	Yes
P04920	SLC4A2	0.953839	0.919935	0.933021	1.12486	1.04637	1.02197	1.49214	4.12422	Yes	Yes	Yes	Yes	Yes	Yes
P05023	ATP1A1	0.918582	0.992799	0.895463	1.00791	1.06855	1.11669	4.43797	4.18162	Yes	Yes	Yes	Yes	Yes	Yes
P05026	ATP1B1	0.928263	1.01847	0.860287	1.07126	1.06492	1.05679	6.92458	0.55663	Yes	Yes	Yes	Yes	Yes	Yes
P05067	APP	0.961889	0.9888	0.856519	1.12723	1.06803	0.997524	6.10027	4.98191	Yes	Yes	Yes	Yes	Yes	Yes
P05091	ALDH2	0.968528	0.891863	0.946965	1.04864	1.07929	1.06471	3.44965	1.17622	Yes	Yes	Yes	Yes	Yes	Yes
P05106	ITGB3	0.844197	1.0463	0.917153	1.32791	0.972769	0.891674	8.92879	17.8029	Yes	Yes	Yes	Yes	Yes	Yes
P05114	HMGN1	0.934427	0.913393	0.959972	1.14308	1.03921	1.00991	2.0349	5.36981	Yes	Yes	Yes	Yes	Yes	Yes
P05120	SERPINB2	0.985971	0.911408	0.910588	1.04199	1.06256	1.08748	3.77613	1.7482	Yes	Yes	Yes	Yes	Yes	Yes
P05121	SERPINE1	0.93676	0.955869	0.915502	1.04255	1.04218	1.10714	1.76142	2.87015	Yes	Yes	Yes	Yes	Yes	Yes
P05141	SLC25A5	0.926987	0.986947	0.894514	0.927551	1.09682	1.16718	4.08989	9.45317	Yes	Yes	Yes	Yes	Yes	Yes
P05155	SERPING1	0.98092	0.935829	0.891707	1.07651	0.996008	1.11902	3.89061	4.79513	Yes	Yes	Yes	Yes	Yes	Yes
P05161	ISG15	0.905037	1.02514	0.878351	0.928823	1.02291	1.23974	6.81984	12.2375	Yes	Yes	Yes	Yes	Yes	Yes
P05165	PCCA	0.936321	0.940298	0.932055	1.08493	1.11108	0.995307	0.359539	4.66052	Yes	Yes	Yes	Yes	Yes	Yes
P05166	PCCB	1.20056	0.838307	0.77049	0.994418	1.28707	0.909157	20.1603	15.2172	Yes	Yes	Yes	Yes	Yes	Yes
P05186	ALPL	0.94798	0.992827	0.868571	1.17701	1.00992	1.00369	5.48635	7.54819	Yes	Yes	Yes	Yes	Yes	Yes
P05198	EIF2S1	0.93844	0.915597	0.955583	1.02296	1.09287	1.07455	1.74895	2.78335	Yes	Yes	Yes	Yes	Yes	Yes
P05362	ICAM1	0.946584	0.985671	0.877384	1.12973	0.987871	1.07276	4.78078	5.4808	Yes	Yes	Yes	Yes	Yes	Yes
P05386	RPLP1	0.925761	0.958041	0.925851	1.02231	0.735633	1.43241	1.6225	26.8881	Yes	Yes	Yes	Yes	Yes	Yes
P05387	RPLP2	0.945751	0.959135	0.904787	0.960439	1.07324	1.15665	2.46865	7.56043	Yes	Yes	Yes	Yes	Yes	Yes
P05388	RPLP0	1.00302	1.0766	0.730111	0.946242	1.16225	1.08178	15.9145	8.38191	Yes	Yes	Yes	Yes	Yes	Yes
P05412	JUN	0.934981	0.914929	0.959996	1.11131	1.09031	0.988477	1.96828	5.04466	Yes	Yes	Yes	Yes	Yes	Yes
P05413	FABP3	1.51571	0.211922	1.08241	1.31385	0.72957	1.14654	57.8802	23.1051	Yes	Yes	Yes	Yes	Yes	Yes
P05423	POLR3D	0.985369	0.920048	0.904678	1.02519	1.06845	1.09626	3.73467	2.75003	Yes	Yes	Yes	Yes	Yes	Yes
P05455	SSB	0.916447	0.953362	0.940293	1.04417	1.08008	1.06565	1.63157	1.38768	Yes	Yes	Yes	Yes	Yes	Yes
P05556	ITGB1	0.886743	0.933378	0.990432	1.07313	1.15716	0.959156	4.52603	7.63224	Yes	Yes	Yes	Yes	Yes	Yes
P05976	MYL1	0.982376	0.883759	0.944424	0.919473	1.11302	1.15695	4.33523	9.70359	Yes	Yes	Yes	Yes	Yes	Yes
P05997	COL5A2	0.793403	1.29382	0.723431	0.879802	1.11813	1.19142	27.1114	12.5133	Yes	Yes	Yes	Yes	Yes	Yes
P06132	UROD	0.915766	0.94918	0.946054	1.06148	1.03563	1.09188	1.60824	2.1627	Yes	Yes	Yes	Yes	Yes	Yes
P06213	INSR	0.962901	0.945469	0.902888	0.957624	1.16067	1.07044	2.68994	7.81489	Yes	Yes	Yes	Yes	Yes	Yes
P06241	FYN	0.967338	0.745138	1.09883	0.934002	1.16936	1.08533	15.5765	9.16222	Yes	Yes	Yes	Yes	Yes	Yes
P06280	GLA	1.00169	0.960136	0.850113	1.05676	1.08085	1.05046	6.82277	1.23232	Yes	Yes	Yes	Yes	Yes	Yes
P06396	GSN	0.96809	0.927795	0.91632	1.02787	1.09502	1.0649	2.36823	2.58459	Yes	Yes	Yes	Yes	Yes	Yes
P06400	RB1	1.02999	0.939155	0.843507	1.14354	1.01235	1.03146	8.12102	5.44643	Yes	Yes	Yes	Yes	Yes	Yes
P06454	PTMA	1.0382	0.830729	0.943742	1.39096	1.06853	0.727836	9.046	25.4841	Yes	Yes	Yes	Yes	Yes	Yes
P06473	gB	0.890668	0.883981	1.03845	1.0125	1.11298	1.06142	7.60314	3.86181	Yes	Yes	Yes	Yes	Yes	Yes
P06493	CDK1	0.884588	0.993292	0.935302	1.00629	1.01011	1.17042	4.73605	7.20014	Yes	Yes	Yes	Yes	Yes	Yes
P06576	ATP5F1B	0.959808	0.906256	0.947137	1.06529	1.07201	1.0495	2.43683	0.888338	Yes	Yes	Yes	Yes	Yes	Yes
P06703	S100A6	0.909675	1.00508	0.898468	1.05176	1.01228	1.12273	5.10127	4.30194	Yes	Yes	Yes	Yes	Yes	Yes
P06725	UL83	1.04499	0.810039	0.958245	1.04017	0.948337	1.19822	10.3446	9.71545	Yes	Yes	Yes	Yes	Yes	Yes
P06726	UL82	0.908717	0.943079	0.961611	1.00938	0.989441	1.18777	2.33675	8.39469	Yes	Yes	Yes	Yes	Yes	Yes
P06730	EIF4E	0.967972	0.893186	0.952381	1.13136	1.13586	0.919241	3.43493	9.5157	Yes	Yes	Yes	Yes	Yes	Yes
P06733	ENO1	1.01742	0.881747	0.914397	0.964147	1.05232	1.16997	6.165	7.93809	Yes	Yes	Yes	Yes	Yes	Yes
P06737	PYGL	1.02132	0.901249	0.891014	1.01143	1.23392	0.941063	6.30841	11.7519	Yes	Yes	Yes	Yes	Yes	Yes
P06744	GPI	0.910827	1.09582	0.806943	1.15928	0.89648	1.13065	12.7389	11.0832	Yes	Yes	Yes	Yes	Yes	Yes
P06746	POLB	0.881529	0.704103	1.22799	1.31111	0.797875	1.07739	23.1967	19.7534	Yes	Yes	Yes	Yes	Yes	Yes
P06748	NPM1	0.976453	0.861588	0.975815	0.967457	1.05846	1.16023	5.75701	7.41393	Yes	Yes	Yes	Yes	Yes	Yes
P06753	TPM3	0.91379	0.919739	0.980351	1.10118	1.06067	1.02427	3.20623	2.95748	Yes	Yes	Yes	Yes	Yes	Yes
P06756	ITGAV	1.15607	0.771474	0.886514	1.09413	1.01553	1.07628	17.183	3.16812	Yes	Yes	Yes	Yes	Yes	Yes
P06858	LPL	0.975523	0.923836	0.914914	1.08453	1.09863	1.00257	2.84812	3.98801	Yes	Yes	Yes	Yes	Yes	Yes
P06865	HEXA	0.78777	1.03285	0.993659	1.10912	1.21251	0.864079	11.4586	13.7596	Yes	Yes	Yes	Yes	Yes	Yes
P07093	SERPINE2	0.924514	0.917234	0.972603	1.03146	0.993409	1.16078	2.6186	6.746	Yes	Yes	Yes	Yes	Yes	Yes
P07099	EPHX1	0.896075	0.866174	1.05211	0.648895	0.782264	1.75448	8.69015	46.4044	Yes	Yes	Yes	Yes	Yes	Yes
P07108	DBI	0.941337	0.976715	0.896326	1.04658	1.07814	1.0609	3.50669	1.21525	Yes	Yes	Yes	Yes	Yes	Yes
P07195	LDHB	0.946075	0.923424	0.945003	1.07613	1.06544	1.04393	1.11218	1.26142	Yes	Yes	Yes	Yes	Yes	Yes
P07197	NEFM	0.925056	0.933173	0.956364	1.01584	1.10044	1.06913	1.41399	3.28882	Yes	Yes	Yes	Yes	Yes	Yes
P07199	CENPB	0.827026	0.914019	1.0736	1.02335	1.11861	1.0434	10.8829	3.86188	Yes	Yes	Yes	Yes	Yes	Yes
P07203	GPX1	0.91535	0.868261	1.03104	1.05827	0.987617	1.13947	7.28949	5.84335	Yes	Yes	Yes	Yes	Yes	Yes
P07205	PGK2	0.944616	0.938088	0.932018	1.05899	1.05395	1.07234	0.548279	0.730824	Yes	Yes	Yes	Yes	Yes	Yes
P07225	PROS1	0.874137	1.01175	0.928895	1.1204	1.08577	0.979057	6.0291	5.66532	Yes	Yes	Yes	Yes	Yes	Yes
P07237	P4HB	0.907485	0.867298	1.0401	0.865804	0.981549	1.33776	7.86898	18.9168	Yes	Yes	Yes	Yes	Yes	Yes
P07305	H1-0	0.755118	0.858232	1.20159	0.8887	1.00472	1.29164	20.3414	15.952	Yes	Yes	Yes	Yes	Yes	Yes
P07311	ACYP1	1.01022	0.903066	0.901808	1.06491	1.05256	1.06743	5.41515	0.611999	Yes	Yes	Yes	Yes	Yes	Yes
P07332	FES	0.891525	0.935411	0.988192	1.16635	0.904858	1.11366	4.2115	10.6363	Yes	Yes	Yes	Yes	Yes	No
P07339	CTSD	0.932295	1.01921	0.863661	0.594361	1.50056	1.08991	6.78292	34.8995	Yes	Yes	Yes	Yes	Yes	Yes
P07355	ANXA2	0.911505	0.949718	0.953985	1.07251	1.06663	1.04564	2.03529	1.08638	Yes	Yes	Yes	Yes	Yes	Yes
P07384	CAPN1	0.922244	0.879343	1.01379	1.11304	1.10278	0.968794	5.97513	6.1905	Yes	Yes	Yes	Yes	Yes	Yes
P07437	TUBB	1.01109	0.921664	0.882916	1.07269	1.04581	1.06583	5.71852	1.07428	Yes	Yes	Yes	Yes	Yes	Yes
P07585	DCN	1.07792	0.722291	1.01551	1.41371	0.794111	0.976457	16.5189	24.4944	Yes	Yes	Yes	Yes	Yes	Yes
P07602	PSAP	1.55747	0.537001	0.721448	0.787343	0.843751	1.55299	47.3036	32.8254	Yes	Yes	Yes	Yes	Yes	Yes
P07686	HEXB	0.944731	0.933755	0.937712	0.996366	1.04492	1.14251	0.483513	5.7265	Yes	Yes	Yes	Yes	Yes	Yes
P07711	CTSL	0.968573	0.938793	0.909105	0.96718	1.10855	1.1078	2.58596	6.26346	Yes	Yes	Yes	Yes	Yes	Yes
P07737	PFN1	0.931894	0.963787	0.920939	1.10829	1.02312	1.05198	1.93589	3.33302	Yes	Yes	Yes	Yes	Yes	Yes
P07738	BPGM	0.875414	0.976971	0.964435	1.09832	1.32137	0.763489	4.81504	21.6079	Yes	Yes	Yes	Yes	Yes	Yes
P07741	APRT	0.894791	0.812425	1.10966	1.07952	0.962358	1.14125	13.3446	6.99227	Yes	Yes	Yes	Yes	Yes	Yes
P07814	EPRS1	0.95822	0.950414	0.908297	1.10227	1.09235	0.988454	2.3352	4.85131	Yes	Yes	Yes	Yes	Yes	Yes
P07858	CTSB	0.920726	0.99778	0.898589	1.07616	0.991223	1.11552	4.52734	4.88892	Yes	Yes	Yes	Yes	Yes	Yes
P07900	HSP90AA1	0.959007	0.915858	0.942231	1.02665	1.13405	1.02221	1.89132	4.87367	Yes	Yes	Yes	Yes	Yes	Yes
P07902	GALT	0.913553	0.953813	0.949937	1.06847	0.994356	1.11987	1.93105	4.85624	Yes	Yes	Yes	Yes	Yes	Yes
P07910	HNRNPC	0.970218	1.00397	0.843169	1.01883	1.0319	1.13191	7.37202	4.76093	Yes	Yes	Yes	Yes	Yes	Yes
P07919	UQCRH	0.949721	0.886737	0.980914	0.995458	1.06809	1.11908	4.17102	4.78156	Yes	Yes	Yes	Yes	Yes	Yes
P07942	LAMB1	0.962672	0.999739	0.855044	1.13138	1.12391	0.927254	6.53441	8.90932	Yes	Yes	Yes	Yes	Yes	Yes
P07947	YES1	1.01365	1.03832	0.765558	1.09552	0.969829	1.11713	13.1155	6.12221	Yes	Yes	Yes	Yes	Yes	Yes
P07948	LYN	0.897803	0.935331	0.984519	1.07908	1.08809	1.01518	3.78061	3.05966	Yes	Yes	Yes	Yes	Yes	Yes
P07951	TPM2	1.0033	0.893863	0.920538	1.05261	0.986325	1.14336	4.96088	6.06802	Yes	Yes	Yes	Yes	Yes	Yes
P07954	FH	0.974022	0.92889	0.914973	1.08124	1.0848	1.01607	2.68335	2.97846	Yes	Yes	Yes	Yes	Yes	Yes
P07992	ERCC1	0.951515	0.911816	0.954647	1.0231	1.08692	1.072	2.07535	2.5696	Yes	Yes	Yes	Yes	Yes	Yes
P07996	THBS1	0.924951	0.94886	0.944332	1.07666	1.10491	1.00029	1.10387	4.16645	Yes	Yes	Yes	Yes	Yes	Yes
P08123	COL1A2	0.835913	1.1109	0.87134	0.972804	1.05257	1.15648	13.0019	7.09013	Yes	Yes	Yes	Yes	Yes	Yes
P08133	ANXA6	1.00977	0.934345	0.87408	1.07929	1.01444	1.08807	5.90924	3.09599	Yes	Yes	Yes	Yes	Yes	Yes
P08134	RHOC	0.982907	0.906614	0.92872	1.00717	0.96606	1.20853	3.41186	9.98955	Yes	Yes	Yes	Yes	Yes	Yes
P08174	CD55	1.06642	0.956398	0.795464	0.794233	1.14263	1.24486	11.8439	18.1883	Yes	Yes	Yes	Yes	Yes	Yes
P08183	ABCB1	0.888259	0.890163	1.03995	1.07151	1.07458	1.03555	7.5641	1.67084	Yes	Yes	Yes	Yes	Yes	Yes
P08195	SLC3A2	1.02202	0.843376	0.953048	1.12958	1.0887	0.96327	7.82986	6.6723	Yes	Yes	Yes	Yes	Yes	Yes
P08236	GUSB	0.928783	0.967092	0.922699	1.06998	1.1078	1.00364	2.09155	4.05973	Yes	Yes	Yes	Yes	Yes	Yes
P08237	PFKM	1.00126	0.924811	0.892686	0.952399	1.14365	1.08519	4.84692	7.54616	Yes	Yes	Yes	Yes	Yes	Yes
P08238	HSP90AB1	0.98541	0.948265	0.885223	0.964772	1.01401	1.20232	4.40109	9.65432	Yes	Yes	Yes	Yes	Yes	Yes
P08240	SRPRA	0.950478	0.916215	0.952255	1.12025	1.0476	1.0132	1.7652	4.20812	Yes	Yes	Yes	Yes	Yes	Yes
P08243	ASNS	0.957182	1.0235	0.838297	1.05699	1.01889	1.10514	8.15379	3.32814	Yes	Yes	Yes	Yes	Yes	Yes
P08253	MMP2	0.955941	0.905042	0.958208	1.08022	1.07618	1.0244	2.612	2.39715	Yes	Yes	Yes	Yes	Yes	Yes
P08318	UL32	0.894525	0.964156	0.9613	1.08975	1.03956	1.0507	3.4226	2.03016	Yes	Yes	Yes	Yes	Yes	Yes
P08397	HMBS	0.970755	0.569454	1.28	1.11982	0.932721	1.12725	30.9435	8.49126	Yes	Yes	Yes	Yes	Yes	Yes
P08473	MME	0.943071	0.98427	0.892895	0.97418	1.146	1.05959	3.97453	6.6179	Yes	Yes	Yes	Yes	Yes	Yes
P08546	UL54	0.935706	0.975772	0.908965	1.07915	1.09467	1.00574	2.92021	3.65911	Yes	Yes	Yes	Yes	Yes	Yes
P08559	PDHA1	0.925009	1.0032	0.8924	1.0915	1.02142	1.06647	4.94496	2.73615	Yes	Yes	Yes	Yes	Yes	Yes
P08572	COL4A2	0.949683	0.921731	0.949301	1.05637	1.05869	1.06422	1.39194	0.310865	Yes	Yes	Yes	Yes	Yes	Yes
P08574	CYC1	0.911522	1.00342	0.905869	1.04812	0.844473	1.2866	4.75536	17.05	Yes	Yes	Yes	Yes	Yes	Yes
P08579	SNRPB2	0.987382	0.888141	0.945328	0.992955	1.11049	1.0757	4.32543	4.65203	Yes	Yes	Yes	Yes	Yes	Yes
P08603	CFH	0.800881	1.11771	0.902285	1.32088	1.02736	0.830883	14.0496	18.9999	Yes	Yes	Yes	Yes	Yes	Yes
P08621	SNRNP70	0.90069	0.836548	1.08365	1.40917	1.15475	0.615191	11.1344	31.2384	Yes	Yes	Yes	Yes	Yes	Yes
P08648	ITGA5	0.965774	0.927504	0.927659	1.06932	1.06652	1.04322	1.91473	1.10422	Yes	Yes	Yes	Yes	Yes	Yes
P08651	NFIC	0.889545	0.965169	0.96631	1.12821	1.01168	1.03908	3.82004	4.69484	Yes	Yes	Yes	Yes	Yes	Yes
P08670	VIM	0.913713	0.960242	0.947212	1.08562	1.04075	1.05246	2.08406	1.79356	Yes	Yes	Yes	Yes	Yes	Yes
P08708	RPS17	1.34238	0.684977	0.793815	0.906458	1.19579	1.07657	30.594	11.2049	Yes	Yes	Yes	Yes	Yes	Yes
P08754	GNAI3	0.892904	0.999262	0.929084	1.11137	0.965736	1.10164	4.69509	6.27407	Yes	Yes	Yes	Yes	Yes	Yes
P08758	ANXA5	0.898711	0.937202	0.985576	1.12195	1.05401	1.00255	3.77874	4.61515	Yes	Yes	Yes	Yes	Yes	Yes
P08865	RPSA	0.926474	0.952456	0.942806	0.992455	1.09298	1.09282	1.14009	4.4696	Yes	Yes	Yes	Yes	Yes	Yes
P08962	CD63	0.994897	0.937875	0.888974	0.995475	1.06668	1.11609	4.60199	4.67332	Yes	Yes	Yes	Yes	Yes	Yes
P09001	MRPL3	1.00164	0.867513	0.952735	1.02845	1.03574	1.11392	5.8919	3.65201	Yes	Yes	Yes	Yes	Yes	Yes
P09012	SNRPA	1.06701	0.975594	0.779312	1.04407	1.0866	1.04742	12.7599	1.8228	Yes	Yes	Yes	Yes	Yes	Yes
P09038	FGF2	0.831876	1.07388	0.916288	1.07929	1.08859	1.01008	10.6616	3.30602	Yes	Yes	Yes	Yes	Yes	Yes
P09104	ENO2	0.986834	0.962246	0.873174	1.04453	1.07006	1.06315	5.19027	1.01781	Yes	Yes	Yes	Yes	Yes	Yes
P09110	ACAA1	0.916819	0.997111	0.908445	1.00934	0.969249	1.19904	4.2486	9.46162	Yes	Yes	Yes	Yes	Yes	Yes
P09132	SRP19	0.945406	0.891756	0.985216	1.16739	1.02896	0.981268	4.07042	7.45253	Yes	Yes	Yes	Yes	Yes	Yes
P09211	GSTP1	0.813098	0.902298	1.10698	1.35623	0.824229	0.99716	13.0769	20.9191	Yes	Yes	Yes	Yes	Yes	Yes
P09234	SNRPC	1.00295	0.902413	0.917269	1.0836	1.04903	1.04473	4.70949	1.64255	Yes	Yes	Yes	Yes	Yes	Yes
P09382	LGALS1	0.842296	0.997841	0.982784	1.03567	1.13491	1.00651	7.44396	5.18964	Yes	Yes	Yes	Yes	Yes	Yes
P09417	QDPR	0.924823	1.08071	0.817394	0.871786	1.2205	1.08479	11.4884	13.5522	Yes	Yes	Yes	Yes	Yes	Yes
P09429	HMGB1	0.969027	0.912688	0.941271	1.10228	1.01838	1.05636	2.44433	3.23913	Yes	Yes	Yes	Yes	Yes	Yes
P09455	RBP1	0.906198	0.877556	1.03941	1.11239	1.04862	1.01583	7.49403	3.7856	Yes	Yes	Yes	Yes	Yes	Yes
P09471	GNAO1	0.915817	1.00859	0.898766	0.892138	1.16171	1.12299	5.12774	11.2379	Yes	Yes	Yes	Yes	Yes	Yes
P09486	SPARC	0.941392	0.934727	0.947202	1.06898	1.07514	1.03256	0.54158	1.77464	Yes	Yes	Yes	Yes	Yes	Yes
P09493	TPM1	1.04635	0.806901	0.970208	1.04815	1.12382	1.00458	10.6135	4.65279	Yes	Yes	Yes	Yes	Yes	Yes
P09496	CLTA	0.980479	0.909358	0.93376	1.12011	1.01679	1.0395	3.13512	4.1873	Yes	Yes	Yes	Yes	Yes	Yes
P09497	CLTB	0.995876	0.88968	0.938171	1.0305	1.04992	1.09585	4.61187	2.58807	Yes	Yes	Yes	Yes	Yes	Yes
P09525	ANXA4	0.882852	0.976066	0.964832	1.011	1.13953	1.02573	4.41408	5.4247	Yes	Yes	Yes	Yes	Yes	Yes
P09543	CNP	1.03466	1.16065	0.628776	1.04144	0.980997	1.15347	24.1075	6.74966	Yes	Yes	Yes	Yes	Yes	Yes
P09601	HMOX1	1.01995	0.872356	0.931909	1.04959	1.12583	1.00036	6.44033	4.87569	Yes	Yes	Yes	Yes	Yes	Yes
P09619	PDGFRB	0.864791	0.765744	1.19369	1.10184	1.03943	1.03451	19.4299	2.89492	Yes	Yes	Yes	Yes	Yes	Yes
P09622	DLD	0.938826	0.800854	1.08455	1.01772	0.933037	1.22502	12.3041	11.5866	Yes	Yes	Yes	Yes	Yes	Yes
P09629	HOXB7	0.99279	1.14669	0.685025	0.797703	1.05099	1.3268	20.3857	20.4127	Yes	No	Yes	No	Yes	No
P09651	HNRNPA1	0.951832	0.933066	0.939636	1.05359	1.04831	1.07356	0.825816	1.0273	Yes	Yes	Yes	Yes	Yes	Yes
P09661	SNRPA1	0.841501	1.10769	0.875394	0.888732	1.06148	1.2252	12.5655	12.9789	Yes	Yes	Yes	Yes	Yes	Yes
P09668	CTSH	0.881546	1.00984	0.933213	1.09837	0.977611	1.09942	5.59798	5.40162	Yes	Yes	Yes	Yes	Yes	Yes
P09669	COX6C	0.909541	1.02464	0.89046	1.01243	1.05329	1.10965	6.29485	3.76567	Yes	Yes	Yes	Yes	Yes	Yes
P09695	TRS1	0.964484	0.895622	0.964824	0.973033	1.17026	1.03177	3.45594	7.81253	Yes	Yes	Yes	Yes	Yes	Yes
P09699	US26	0.891231	0.99573	0.938073	1.04217	1.09702	1.03578	4.53845	2.59732	Yes	Yes	Yes	Yes	Yes	Yes
P09700	US24	1.03945	0.860441	0.925167	1.195	0.987313	0.992631	7.85914	9.13477	Yes	Yes	Yes	Yes	Yes	Yes
P09701	US23	0.944854	0.96067	0.919622	1.08336	1.05316	1.03834	1.79502	1.77006	Yes	Yes	Yes	Yes	Yes	Yes
P09703	US27	0.98374	0.919865	0.921588	1.03643	1.10806	1.03032	3.15517	3.33552	Yes	Yes	Yes	Yes	Yes	Yes
P09705	US29	1.0479	1.09706	0.680267	1.1359	1.04742	0.991459	19.7481	5.61893	Yes	Yes	Yes	Yes	Yes	Yes
P09706	US30	0.917373	0.93937	0.968617	1.07393	1.0245	1.07621	2.22877	2.25443	Yes	Yes	Yes	Yes	Yes	Yes
P09708	US32	0.898516	0.931228	0.995693	1.0236	1.14294	1.00802	4.28663	5.69502	Yes	Yes	Yes	Yes	Yes	Yes
P09709	US34	0.961177	0.98362	0.880683	1.18564	1.03993	0.948955	4.69251	9.21225	Yes	Yes	Yes	Yes	Yes	Yes
P09710		1.09179	0.853186	0.880533	1.04896	0.957706	1.16783	11.3203	8.13002	Yes	Yes	Yes	Yes	Yes	Yes
P09712	US3	1.00218	0.911164	0.912305	1.10161	1.08829	0.984453	4.52694	4.94955	Yes	Yes	Yes	Yes	Yes	Yes
P09713	US2	1.05699	0.851367	0.917374	1.00467	1.02463	1.14498	9.10043	5.85726	Yes	Yes	Yes	Yes	Yes	Yes
P09714	US1	0.962544	0.931472	0.931715	1.0681	1.07997	1.0262	1.54901	2.18	Yes	Yes	Yes	Yes	Yes	Yes
P09715	IRS1	0.957602	0.949703	0.918719	1.06747	1.06672	1.03978	1.78138	1.21727	Yes	Yes	Yes	Yes	Yes	Yes
P09718	US15	0.950404	0.907579	0.96808	1.00967	1.02762	1.13664	2.69639	5.3031	Yes	Yes	Yes	Yes	Yes	Yes
P09719	US14	0.894135	0.935809	0.996199	1.02045	0.972629	1.18078	4.44778	8.41416	Yes	Yes	Yes	Yes	Yes	Yes
P09721	US12	0.863744	0.950491	1.01225	1.00893	0.947135	1.21745	6.4652	10.9326	Yes	Yes	Yes	Yes	Yes	Yes
P09722	US22	0.91135	0.941275	0.973933	0.963392	1.01996	1.19009	2.71259	9.10776	Yes	Yes	Yes	Yes	Yes	Yes
P09724	US20	1.06546	0.709165	1.05204	0.914492	1.15631	1.10254	17.4998	9.80079	Yes	Yes	Yes	Yes	Yes	Yes
P09727	US11	0.995376	0.869713	0.961592	0.91744	1.29214	0.963738	5.63533	15.7687	Yes	Yes	Yes	Yes	Yes	Yes
P09728	US10	0.86628	0.867893	1.0926	1.03655	1.10162	1.03505	11.2826	2.93413	Yes	Yes	Yes	Yes	Yes	Yes
P09729	US9	0.974097	0.927665	0.925117	1.04065	1.05708	1.07538	2.38918	1.341	Yes	Yes	Yes	Yes	Yes	Yes
P09730	US8	0.987138	0.938725	0.90114	1.03257	1.06736	1.07307	3.73551	1.69225	Yes	Yes	Yes	Yes	Yes	Yes
P09758	TACSTD2	0.874171	1.00181	0.951084	1.03728	1.12376	1.0119	5.56825	4.52759	Yes	No	Yes	Yes	Yes	No
P09871	C1S	1.00241	0.83559	0.989138	1.13996	1.046	0.986907	8.03335	5.95867	Yes	Yes	No	Yes	Yes	Yes
P09874	PARP1	0.919251	0.989709	0.918273	1.01833	1.0747	1.07974	3.54911	2.63231	Yes	Yes	Yes	Yes	Yes	Yes
P09884	POLA1	0.86335	0.653191	1.31076	0.997497	1.25042	0.924777	29.0965	13.1967	Yes	Yes	Yes	Yes	Yes	Yes
P09912	IFI6	1.0353	0.857957	0.934098	1.03168	1.08867	1.05228	7.70777	2.22808	Yes	Yes	Yes	Yes	Yes	Yes
P09913	IFIT2	1.03349	0.772634	1.02138	0.938594	1.22716	1.00673	12.7551	11.6459	Yes	Yes	Yes	Yes	Yes	Yes
P09914	IFIT1	0.607885	1.07691	1.14322	1.00744	1.00432	1.16022	25.2764	6.8821	Yes	Yes	Yes	Yes	Yes	Yes
P09936	UCHL1	0.971515	0.963505	0.893061	1.0093	1.16238	1.00024	3.739	7.03598	Yes	Yes	Yes	Yes	Yes	Yes
P09958	FURIN	0.967525	0.959092	0.90204	1.03201	1.01568	1.12365	3.08484	4.49535	Yes	Yes	Yes	Yes	Yes	Yes
P09960	LTA4H	1.084	0.836238	0.908604	1.06126	1.09645	1.01345	11.0317	3.21769	Yes	Yes	Yes	Yes	Yes	Yes
P09972	ALDOC	0.990023	1.0157	0.823185	1.11685	1.12802	0.926224	9.05086	8.76106	Yes	Yes	Yes	Yes	Yes	Yes
P0C0L4	C4A	0.963467	1.00671	0.858743	1.12253	1.02429	1.02426	6.58763	4.38207	Yes	Yes	Yes	Yes	Yes	Yes
P0C0S5	H2AZ1;H2AZ2	0.864835	0.983471	0.980745	1.03285	1.03709	1.10101	5.86353	2.94996	Yes	Yes	Yes	Yes	Yes	Yes
P0C0S8	H2AC12;H2AC14;H2AC17;H2AC19;H2AC20;H2AC7;H2AJ	0.862698	0.995813	0.970601	1.17278	1.0899	0.908205	6.12209	10.454	Yes	Yes	Yes	Yes	Yes	Yes
P0C1Z6	TFPT	0.979511	0.933189	0.916749	0.973516	1.14553	1.0515	2.81746	6.6544	Yes	Yes	Yes	Yes	Yes	Yes
P0C2W1	FBXO45	0.926239	0.903448	0.99996	1.02211	1.08524	1.063	4.36685	2.47397	Yes	Yes	Yes	Yes	Yes	Yes
P0C7T5	ATXN1L	0.987289	0.90949	0.933032	1.12175	1.05413	0.994303	3.4535	4.92688	Yes	Yes	Yes	Yes	Yes	Yes
P0C870	JMJD7	0.978024	0.918986	0.932999	1.10328	0.986883	1.07983	2.66989	4.75671	Yes	Yes	Yes	Yes	Yes	Yes
P0CAP2	POLR2M	0.948434	0.919325	0.962386	1.0378	1.05668	1.07538	1.90156	1.45201	Yes	Yes	Yes	Yes	Yes	Yes
P0CG13	CHTF8	0.983283	0.942995	0.904135	1.07573	1.03539	1.05847	3.42496	1.56429	Yes	Yes	Yes	Yes	Yes	Yes
P0CG29	GSTT2;GSTT2B	0.882287	0.926031	1.02219	1.07986	1.05417	1.03547	6.19337	1.72226	Yes	Yes	Yes	Yes	Yes	Yes
P0CJ78	ZNF865	0.997942	0.901594	0.931062	0.799159	1.17447	1.19577	4.27227	17.2416	Yes	Yes	Yes	Yes	Yes	Yes
P0DI81	TRAPPC2;TRAPPC2B	0.842349	0.901922	1.08641	1.08377	1.08386	1.00169	11.0111	3.66426	Yes	Yes	Yes	Yes	Yes	Yes
P0DJ07	PET100	0.962967	0.903747	0.963996	1.03821	1.0848	1.04628	2.98466	1.92405	Yes	Yes	Yes	Yes	Yes	Yes
P0DJ93	SMIM13	1.03801	0.80576	0.986996	1.0751	1.084	1.01013	10.5619	3.11692	Yes	Yes	Yes	Yes	Yes	Yes
P0DMM9	SULT1A3;SULT1A4	0.969236	0.906279	0.955368	1.11569	1.13808	0.915351	2.86229	9.47912	Yes	Yes	Yes	Yes	Yes	Yes
P0DMV8	HSPA1A;HSPA1B	1.12125	0.833539	0.876204	0.807406	1.06659	1.29501	13.434	18.8572	Yes	Yes	Yes	Yes	Yes	Yes
P0DP23	CALM1;CALM2;CALM3	0.980486	0.953523	0.897039	1.08101	1.06384	1.0241	3.68456	2.25618	Yes	Yes	Yes	Yes	Yes	Yes
P0DPB6	POLR1D	1.03498	0.951074	0.845003	1.05856	1.00587	1.10452	8.23714	3.81572	Yes	Yes	Yes	Yes	Yes	Yes
P0DTL6	ZFTRAF1	0.98434	0.980994	0.865807	1.02479	1.06358	1.08049	5.83918	2.20743	Yes	Yes	Yes	Yes	Yes	Yes
P10070	GLI2	1.01998	1.0587	0.752554	0.897603	1.29705	0.974118	14.4226	16.3887	Yes	Yes	Yes	Yes	Yes	Yes
P10109	FDX1	0.979193	0.96053	0.891698	0.978367	1.05826	1.13195	3.98663	5.93809	Yes	Yes	Yes	Yes	Yes	Yes
P10114	RAP2A	0.964466	0.820834	1.04616	1.01258	1.12069	1.03526	9.86853	4.4071	Yes	Yes	Yes	Yes	Yes	Yes
P10155	RO60	0.968617	0.90149	0.961532	0.991003	1.08114	1.09622	3.19038	4.39863	Yes	Yes	Yes	Yes	Yes	Yes
P10176	COX8A	0.957193	0.909824	0.964797	1.07049	1.06027	1.03743	2.57656	1.30833	Yes	Yes	Yes	Yes	Yes	Yes
P10243	MYBL1	0.880384	0.955429	0.996155	1.03095	1.02214	1.11494	5.07957	3.96073	Yes	Yes	Yes	Yes	Yes	Yes
P10253	GAA	0.962956	0.936212	0.932963	1.0716	1.09577	1.0005	1.42349	3.82941	Yes	Yes	Yes	Yes	Yes	Yes
P10301	RRAS	1.1368	0.920701	0.774955	1.16532	1.09416	0.908068	15.7443	10.2724	Yes	Yes	Yes	Yes	Yes	Yes
P10321	HLA-C	0.925361	0.923832	0.983377	1.08352	1.08286	1.00106	2.93547	3.66714	Yes	Yes	Yes	Yes	Yes	Yes
P10398	ARAF	0.932782	0.944927	0.954921	1.01218	1.14436	1.01082	0.958715	5.93241	Yes	Yes	Yes	Yes	Yes	Yes
P10415	BCL2	0.889081	0.912947	1.03061	0.883162	1.09839	1.18581	6.55192	12.0455	Yes	Yes	Yes	Yes	Yes	Yes
P10515	DLAT	0.876332	0.990231	0.96608	1.01739	1.14843	1.00154	5.18974	6.23473	Yes	Yes	Yes	Yes	Yes	Yes
P10588	NR2F6	0.910997	0.927587	0.994085	1.08769	1.02566	1.05398	3.80233	2.40163	Yes	Yes	Yes	Yes	Yes	Yes
P10589	NR2F1;NR2F2	0.870247	0.98558	0.977049	0.985778	1.08125	1.1001	5.55688	4.74025	Yes	Yes	Yes	Yes	Yes	Yes
P10599	TXN	0.927065	0.92988	0.97602	1.0737	1.09071	1.00263	2.37669	3.61361	Yes	Yes	Yes	Yes	Yes	Yes
P10606	COX5B	0.948731	0.947044	0.937233	1.02088	1.15148	0.994632	0.536825	6.49802	Yes	Yes	Yes	Yes	Yes	Yes
P10619	CTSA	0.94023	0.927594	0.965303	1.12249	1.03382	1.01056	1.65944	4.56876	Yes	Yes	Yes	Yes	Yes	Yes
P10620	MGST1	0.913971	0.936131	0.983043	1.04782	1.10721	1.01182	3.04915	3.72594	Yes	Yes	Yes	Yes	Yes	Yes
P10636	MAPT	0.997379	0.664265	1.17159	0.930848	1.25423	0.981685	22.2864	13.4509	Yes	Yes	Yes	Yes	Yes	Yes
P10644	PRKAR1A	0.922512	0.958964	0.951831	1.06157	1.0372	1.06792	1.67018	1.25452	Yes	Yes	Yes	Yes	Yes	Yes
P10746	UROS	0.85237	0.978667	1.00229	1.09545	1.05826	1.01296	6.96881	3.19556	Yes	Yes	Yes	Yes	Yes	Yes
P10768	ESD	0.849837	0.985454	0.998301	1.05692	1.13277	0.976716	7.11084	6.03672	Yes	Yes	Yes	Yes	Yes	Yes
P10809	HSPD1	0.91209	0.915689	1.00584	1.04698	1.02075	1.09865	4.59183	3.0665	Yes	Yes	Yes	Yes	Yes	Yes
P10909	CLU	0.938608	0.894195	1.00082	0.995389	1.08819	1.0828	4.62983	4.02983	Yes	Yes	Yes	Yes	Yes	Yes
P11021	HSPA5	0.950933	0.923353	0.959358	0.948659	1.12399	1.09371	1.62796	7.24992	Yes	Yes	Yes	Yes	Yes	Yes
P11047	LAMC1	0.964598	0.916766	0.952323	0.978453	0.875972	1.31189	2.14743	17.6326	Yes	Yes	Yes	Yes	Yes	Yes
P11117	ACP2	0.916744	0.978995	0.938045	1.00796	1.08462	1.07363	2.73475	3.207	Yes	Yes	Yes	Yes	Yes	Yes
P11137	MAP2	0.958004	0.9506	0.925225	1.03733	1.09902	1.02982	1.48597	2.9375	Yes	Yes	Yes	Yes	Yes	Yes
P11142	HSPA8	0.884473	0.900944	1.04846	1.16837	0.909046	1.08871	7.80494	10.2771	Yes	Yes	Yes	Yes	Yes	Yes
P11166	SLC2A1	1.06076	0.967219	0.805921	1.23838	0.861534	1.06618	11.1425	14.5957	Yes	Yes	Yes	Yes	Yes	Yes
P11169	SLC2A3	1.09365	0.745264	0.994991	0.629486	1.36022	1.17639	15.5211	29.407	Yes	Yes	Yes	Yes	Yes	Yes
P11171	EPB41	1.27399	0.724888	0.83505	1.1751	1.14165	0.849313	25.1087	13.8658	Yes	Yes	Yes	Yes	Yes	Yes
P11172	UMPS	0.875584	0.880963	1.07747	1.23462	1.03173	0.899631	9.94296	13.0549	Yes	Yes	Yes	Yes	Yes	Yes
P11177	PDHB	1.03274	0.813026	0.988324	1.35491	0.943559	0.867444	10.0407	20.2898	Yes	Yes	Yes	Yes	Yes	Yes
P11182	DBT	0.939856	0.999422	0.894908	1.02599	1.09179	1.04803	4.53108	2.59153	Yes	Yes	Yes	Yes	Yes	Yes
P11216	PYGB	0.958975	0.91548	0.959818	1.14468	1.05313	0.967919	2.19161	6.83985	Yes	Yes	Yes	Yes	Yes	Yes
P11217	PYGM	1.02708	0.831584	0.97573	1.22328	0.991733	0.950602	8.75875	11.3746	Yes	Yes	Yes	Yes	Yes	Yes
P11233	RALA	0.985502	0.897335	0.951604	1.0888	1.12797	0.948788	3.84337	7.28935	Yes	Yes	Yes	Yes	Yes	Yes
P11234	RALB	0.834978	1.06614	0.933367	1.14234	0.950035	1.07315	10.0248	7.5371	Yes	Yes	Yes	Yes	Yes	Yes
P11274	BCR	0.958454	0.992863	0.883294	1.04526	1.07482	1.04531	4.84204	1.31964	Yes	Yes	Yes	Yes	Yes	Yes
P11279	LAMP1	0.854382	1.08032	0.900008	0.945229	1.1363	1.08377	10.3236	7.63852	Yes	Yes	Yes	Yes	Yes	Yes
P11310	ACADM	0.978416	0.948147	0.908269	1.07992	1.08866	0.996587	3.04007	3.93322	Yes	Yes	Yes	Yes	Yes	Yes
P11362	FGFR1	0.877244	0.992447	0.96524	0.819314	1.17266	1.17309	5.20285	15.7979	Yes	Yes	Yes	Yes	Yes	Yes
P11387	TOP1	0.938453	0.973595	0.922949	1.06327	1.03258	1.06915	2.2421	1.51994	Yes	Yes	Yes	Yes	Yes	Yes
P11388	TOP2A	0.814284	0.978506	1.04236	0.970411	1.16677	1.02767	10.1656	7.81572	Yes	Yes	Yes	Yes	Yes	Yes
P11413	G6PD	0.950382	0.942592	0.942435	1.04432	1.04157	1.07869	0.392484	1.60089	Yes	Yes	Yes	Yes	Yes	Yes
P11441	UBL4A	0.947856	0.94809	0.939498	1.0592	1.05779	1.04756	0.422824	0.491981	Yes	Yes	Yes	Yes	Yes	Yes
P11474	ESRRA	0.964476	0.839756	1.03124	1.13656	0.92876	1.09921	8.39621	8.57464	Yes	Yes	Yes	Yes	Yes	Yes
P11498	PC	0.778994	0.90189	1.1546	1.01596	1.05621	1.09234	16.5436	2.95758	Yes	Yes	Yes	Yes	Yes	Yes
P11532	DMD	0.941232	0.941876	0.952534	0.940613	1.14306	1.08069	0.548304	8.02556	Yes	Yes	Yes	Yes	Yes	Yes
P11586	MTHFD1	0.959766	0.925671	0.950503	1.04973	1.09665	1.01768	1.52272	3.07455	Yes	Yes	Yes	Yes	Yes	Yes
P11717	IGF2R	0.98788	0.927275	0.920968	1.03921	0.926188	1.19848	3.19092	10.591	Yes	Yes	Yes	Yes	Yes	Yes
P11766	ADH5	0.940461	0.967238	0.928475	1.07984	1.11563	0.968362	1.71403	5.94647	Yes	Yes	Yes	Yes	Yes	Yes
P11802	CDK4	0.941398	0.92989	0.965045	1.04836	1.0714	1.04391	1.54787	1.14225	Yes	Yes	Yes	Yes	Yes	Yes
P11908	PRPS2	0.989046	0.901896	0.945448	1.04551	1.08279	1.03531	3.76313	1.9351	Yes	Yes	Yes	Yes	Yes	Yes
P11940	PABPC1	0.970713	0.894288	0.971408	0.890811	1.31631	0.956465	3.82794	17.7368	Yes	Yes	Yes	Yes	Yes	Yes
P12004	PCNA	0.964318	0.936913	0.935297	1.00504	1.11805	1.04037	1.40838	4.47639	Yes	Yes	Yes	Yes	Yes	Yes
P12036	NEFH	0.982356	0.910578	0.943936	1.02554	1.00789	1.1297	3.10137	5.09734	Yes	Yes	Yes	Yes	Yes	Yes
P12081	HARS1	1.06878	0.947526	0.820689	1.04995	1.01177	1.10129	10.7109	3.47909	Yes	Yes	Yes	Yes	Yes	Yes
P12109	COL6A1	0.913293	1.00717	0.916763	0.991845	1.12977	1.04116	4.59539	5.41274	Yes	Yes	Yes	Yes	Yes	Yes
P12110	COL6A2	0.941867	0.842845	1.0526	1.10354	1.02702	1.03213	9.05885	3.31324	Yes	Yes	Yes	Yes	Yes	Yes
P12111	COL6A3	0.973109	0.941434	0.922861	1.03877	1.01557	1.10825	2.19335	3.73509	Yes	Yes	Yes	Yes	Yes	Yes
P12235	SLC25A4	1.25299	0.629867	0.954551	1.08227	0.985645	1.09467	26.9047	4.6231	Yes	Yes	Yes	Yes	Yes	Yes
P12236	SLC25A6	1.02074	1.02161	0.795342	1.17109	0.921939	1.06928	11.2548	9.70304	Yes	Yes	Yes	Yes	Yes	Yes
P12259	F5	0.87698	0.942686	1.01803	1.11711	1.06016	0.985037	6.09236	5.1312	Yes	Yes	Yes	Yes	Yes	Yes
P12268	IMPDH2	0.988903	0.950863	0.898045	1.0005	1.0542	1.10749	3.93852	4.14396	Yes	Yes	Yes	Yes	Yes	Yes
P12270	TPR	0.934832	0.913434	0.989566	1.0727	1.06639	1.02308	3.38906	2.09261	Yes	Yes	Yes	Yes	Yes	Yes
P12277	CKB	0.898978	0.933178	1.00571	1.12826	1.04175	0.992124	4.70436	5.33684	Yes	Yes	Yes	Yes	Yes	Yes
P12429	ANXA3	0.955087	0.95601	0.926841	1.06384	1.03387	1.06435	1.43115	1.35205	Yes	Yes	Yes	Yes	Yes	Yes
P12694	BCKDHA	1.00181	0.935178	0.901152	1.12666	1.07259	0.962604	4.41919	6.47652	Yes	Yes	Yes	Yes	Yes	Yes
P12755	SKI	0.939476	0.919773	0.978933	1.05457	1.07393	1.03332	2.5999	1.57351	Yes	Yes	Yes	Yes	Yes	Yes
P12757	SKIL	0.922314	0.89087	1.02509	1.06609	1.05246	1.04318	6.05846	0.892824	Yes	Yes	Yes	Yes	Yes	Yes
P12814	ACTN1	0.873894	0.975528	0.988965	1.03127	1.0714	1.05894	5.42968	1.59151	Yes	Yes	Yes	Yes	Yes	Yes
P12824	gH	1.01223	0.840079	0.986136	1.10688	1.0205	1.03417	8.00678	3.59745	Yes	Yes	Yes	Yes	Yes	Yes
P12931	SRC	0.796724	1.01888	1.02285	0.852308	1.19172	1.11752	11.1687	13.8251	Yes	Yes	Yes	Yes	Yes	Yes
P12955	PEPD	0.920452	0.994715	0.92331	1.05142	1.0475	1.0626	3.63092	0.607361	Yes	Yes	Yes	Yes	Yes	Yes
P12956	XRCC6	0.848001	0.907936	1.08262	0.844132	1.23613	1.08118	10.5189	15.2966	Yes	Yes	Yes	Yes	Yes	Yes
P13010	XRCC5	0.98251	0.918416	0.937885	1.04939	1.04858	1.06322	2.8353	0.63794	Yes	Yes	Yes	Yes	Yes	Yes
P13051	UNG	0.920984	0.946938	0.971113	1.09706	1.06284	1.00106	2.16295	3.77055	Yes	Yes	Yes	Yes	Yes	Yes
P13073	COX4I1	0.781719	1.18372	0.873632	1.13569	0.959222	1.06602	18.1734	6.8876	Yes	Yes	Yes	Yes	Yes	Yes
P13196	ALAS1	0.965773	0.892656	0.980652	1.07961	1.06167	1.01963	4.06374	2.38573	Yes	Yes	Yes	Yes	Yes	Yes
P13202	UL123	0.844892	0.91314	1.08109	1.46652	0.706589	0.987775	10.4872	29.7748	Yes	Yes	Yes	Yes	Yes	Yes
P13473	LAMP2	0.885788	0.972955	0.980416	1.10529	1.05397	1.00158	4.53909	4.01867	Yes	Yes	Yes	Yes	Yes	Yes
P13489	RNH1	0.955277	0.930991	0.952895	0.945039	0.962166	1.25363	1.15495	13.4402	Yes	Yes	Yes	Yes	Yes	Yes
P13497	BMP1	0.924589	0.888854	1.02574	1.10523	1.08048	0.975102	6.12539	5.35525	Yes	Yes	Yes	Yes	Yes	Yes
P13533	MYH6	1.04333	0.883216	0.912772	1.03553	1.05053	1.07461	7.35051	1.52782	Yes	No	Yes	No	No	Yes
P13591	NCAM1	1.02009	0.789831	1.0296	0.982764	1.18847	0.989238	11.7121	9.06332	Yes	Yes	Yes	Yes	Yes	Yes
P13611	VCAN	0.875322	1.01994	0.944405	0.953	1.09778	1.10956	6.23932	6.75764	Yes	Yes	Yes	Yes	Yes	Yes
P13612	ITGA4	1.07099	1.03203	0.736692	1.14952	0.930851	1.07992	15.7681	8.65877	Yes	Yes	Yes	Yes	Yes	Yes
P13637	ATP1A3	0.993943	0.935719	0.910056	1.01087	1.08569	1.06372	3.70772	2.9809	Yes	Yes	Yes	Yes	Yes	Yes
P13639	EEF2	0.96762	1.07865	0.793497	1.01061	0.998982	1.15064	12.3982	6.54236	Yes	Yes	Yes	Yes	Yes	Yes
P13667	PDIA4	0.805471	0.918035	1.11635	0.99967	1.04052	1.11995	13.5763	4.741	Yes	Yes	Yes	Yes	Yes	Yes
P13674	P4HA1	1.04977	0.83934	0.950749	1.12096	0.993492	1.04569	9.08051	4.96689	Yes	Yes	Yes	Yes	Yes	Yes
P13686	ACP5	0.806788	1.03297	1.00021	0.847549	1.1403	1.17218	10.5428	13.8699	Yes	Yes	Yes	Yes	Yes	Yes
P13693	TPT1	0.88371	0.842316	1.11405	1.097	1.08219	0.980727	12.6273	4.90612	Yes	Yes	Yes	Yes	Yes	Yes
P13716	ALAD	0.996036	0.988577	0.855562	1.0691	1.06638	1.02434	6.81651	1.94526	Yes	Yes	Yes	Yes	Yes	Yes
P13726	F3	0.941086	0.943463	0.955647	1.02291	1.04023	1.09666	0.673725	2.98968	Yes	Yes	Yes	Yes	Yes	Yes
P13747	HLA-E	0.959212	0.959631	0.921362	1.03256	1.00913	1.1181	1.89518	4.44647	Yes	Yes	Yes	Yes	Yes	Yes
P13797	PLS3	0.961933	0.945476	0.933055	1.08067	1.08871	0.99015	1.24921	4.24321	Yes	Yes	Yes	Yes	Yes	Yes
P13798	APEH	0.933702	0.940301	0.966549	1.10592	1.05361	0.999919	1.49834	4.10901	Yes	Yes	Yes	Yes	Yes	Yes
P13804	ETFA	0.887834	1.0884	0.864564	0.949501	1.06651	1.14319	10.6115	7.56281	Yes	Yes	Yes	Yes	Yes	Yes
P13807	GYS1	0.945127	0.947793	0.947955	1.05065	1.05421	1.05426	0.136909	0.160702	Yes	Yes	Yes	Yes	Yes	Yes
P13861	PRKAR2A	0.92319	0.922087	0.995832	1.13462	1.01511	1.00916	3.64362	5.48867	Yes	Yes	Yes	Yes	Yes	Yes
P13929	ENO3	0.946247	0.93453	0.960353	1.02396	1.11397	1.02094	1.11476	4.09921	Yes	Yes	Yes	Yes	Yes	Yes
P13984	GTF2F2	0.912485	0.948757	0.979965	1.06156	1.00918	1.08806	2.91156	3.11286	Yes	Yes	Yes	Yes	Yes	Yes
P13987	CD59	0.953619	0.960246	0.927351	1.04637	0.980982	1.13143	1.49987	5.85004	Yes	Yes	Yes	Yes	Yes	Yes
P13994	YJU2B	0.94935	0.940414	0.951568	1.01246	1.05798	1.08822	0.509	2.95729	Yes	Yes	Yes	Yes	Yes	Yes
P13995	MTHFD2	0.986328	0.839397	1.01568	1.17872	1.06294	0.916939	8.1424	10.1731	Yes	Yes	Yes	Yes	Yes	Yes
P14174	MIF	0.889951	0.989001	0.962473	1.11195	1.02847	1.01816	4.42013	3.9884	Yes	Yes	Yes	Yes	Yes	Yes
P14209	CD99	0.938438	0.960685	0.942339	1.01753	1.0237	1.11731	1.02406	4.33582	Yes	Yes	Yes	Yes	Yes	Yes
P14210	HGF	1.07162	0.751158	1.01872	0.925281	1.10997	1.12325	14.8097	8.58205	Yes	Yes	Yes	Yes	Yes	Yes
P14314	PRKCSH	1.02642	0.882795	0.932474	1.02953	0.990073	1.1387	6.28759	5.97128	Yes	Yes	Yes	Yes	Yes	Yes
P14324	FDPS	1.07723	0.695107	1.06951	0.935636	1.23151	0.991003	18.8268	12.2	Yes	Yes	Yes	Yes	Yes	Yes
P14373	TRIM27	1.02392	1.20325	0.614677	1.09079	1.04242	1.02494	26.0028	2.64562	Yes	Yes	Yes	Yes	Yes	Yes
P14384	CPM	0.99687	0.871026	0.973974	1.2119	0.974803	0.97143	5.77762	10.6934	Yes	Yes	Yes	Yes	Yes	Yes
P14406	COX7A2	1.0341	0.859956	0.947884	1.04076	1.18462	0.932674	7.505	9.80371	Yes	Yes	Yes	Yes	Yes	Yes
P14543	NID1	0.842739	0.870209	1.1291	1.11865	0.91592	1.12338	13.6175	9.1866	Yes	Yes	Yes	Yes	Yes	Yes
P14550	AKR1A1	0.9159	0.927224	0.998932	1.07042	1.03236	1.05516	3.88075	1.48593	Yes	Yes	Yes	Yes	Yes	Yes
P14618	PKM	1.02239	0.985907	0.833763	0.931647	1.12337	1.10292	8.62297	8.16662	Yes	Yes	Yes	Yes	Yes	Yes
P14621	ACYP2	0.944134	0.812141	1.08587	0.98462	1.06165	1.11159	11.798	4.96169	Yes	Yes	Yes	Yes	Yes	Yes
P14625	HSP90B1	0.979351	0.897371	0.965581	1.03699	1.14182	0.978892	3.78325	6.40537	Yes	Yes	Yes	Yes	Yes	Yes
P14635	CCNB1	0.938057	0.949317	0.955044	1.01937	1.05446	1.08376	0.744768	2.5008	Yes	Yes	Yes	Yes	Yes	Yes
P14649	MYL6B	1.03614	0.910324	0.895983	1.03392	1.04897	1.07466	6.64538	1.59808	Yes	Yes	Yes	Yes	Yes	Yes
P14735	IDE	0.893897	0.960793	0.987822	1.03781	1.06696	1.05273	4.16665	1.13084	Yes	Yes	Yes	Yes	Yes	Yes
P14854	COX6B1	0.96467	0.91813	0.959839	1.04136	1.08589	1.03012	2.20504	2.28811	Yes	Yes	Yes	Yes	Yes	Yes
P14859	POU2F1	0.968188	0.957368	0.917107	1.042	1.06819	1.04714	2.31943	1.07647	Yes	Yes	Yes	Yes	Yes	Yes
P14866	HNRNPL	1.01377	0.877042	0.95214	1.0526	1.14989	0.954553	5.89982	7.57812	Yes	Yes	Yes	Yes	Yes	Yes
P14868	DARS1	1.00881	1.00294	0.831311	0.966879	1.11159	1.07848	8.68693	5.88278	Yes	Yes	Yes	Yes	Yes	Yes
P14921	ETS1	0.877435	0.935592	1.03003	1.1846	1.02144	0.950892	6.6354	9.30119	Yes	Yes	Yes	Yes	Yes	Yes
P14923	JUP	0.949295	0.936504	0.957544	1.00649	1.08794	1.06223	0.913318	3.23102	Yes	Yes	Yes	Yes	Yes	Yes
P14927	UQCRB	0.911641	1.05814	0.873583	1.12609	0.791051	1.2395	8.39456	18.0937	Yes	Yes	Yes	Yes	Yes	Yes
P15056	BRAF	1.10472	0.712061	1.02665	1.10835	1.00284	1.04537	17.9066	4.11941	Yes	Yes	Yes	Yes	Yes	Yes
P15090	FABP4	0.919655	0.955364	0.968431	1.02977	0.985979	1.14081	2.17506	6.19333	Yes	Yes	Yes	Yes	Yes	Yes
P15104	GLUL	1.00149	0.88837	0.953883	1.10857	1.04982	0.997861	4.89231	4.29852	Yes	Yes	Yes	Yes	Yes	Yes
P15121	AKR1B1	0.96848	0.951188	0.924345	1.06781	1.01591	1.07227	1.91542	2.43182	Yes	Yes	Yes	Yes	Yes	Yes
P15144	ANPEP	0.88503	1.06945	0.889607	0.8173	1.13604	1.20258	9.0584	15.9841	Yes	Yes	Yes	Yes	Yes	Yes
P15151	PVR	0.963241	0.959591	0.921351	1.15714	0.946664	1.05202	1.99832	8.16823	Yes	Yes	Yes	Yes	Yes	Yes
P15153	RAC2	0.917418	0.989678	0.937188	1.02468	1.0585	1.07254	3.21607	1.90981	Yes	Yes	Yes	Yes	Yes	Yes
P15170	GSPT1	0.89958	0.941973	1.00278	1.03805	1.06597	1.05165	4.46722	1.08391	Yes	Yes	Yes	Yes	Yes	Yes
P15260	IFNGR1	0.988743	0.858321	0.997509	0.871668	1.09589	1.18787	6.71259	12.6257	Yes	Yes	Yes	Yes	Yes	Yes
P15289	ARSA	1.10896	0.915345	0.820395	1.17073	0.937848	1.04672	12.6637	9.04584	Yes	Yes	Yes	Yes	Yes	Yes
P15291	B4GALT1	0.892492	1.02765	0.92461	1.02065	1.08803	1.04656	6.08027	2.63872	Yes	Yes	Yes	Yes	Yes	Yes
P15309	ACP3	0.992301	0.953864	0.898704	0.751065	1.19716	1.2069	4.05084	20.2171	Yes	Yes	Yes	Yes	Yes	Yes
P15311	EZR	0.942026	0.922337	0.980532	1.2475	0.9311	0.976501	2.54861	13.2821	Yes	Yes	Yes	Yes	Yes	Yes
P15336	ATF2	0.951009	0.931789	0.962152	1.13501	0.916434	1.10361	1.32244	9.1749	Yes	Yes	Yes	Yes	Yes	Yes
P15374	UCHL3	0.998031	0.860042	0.986967	1.04514	1.04628	1.06354	6.6014	0.800356	Yes	Yes	Yes	Yes	Yes	Yes
P15408	FOSL2	0.913149	0.990158	0.941766	1.03459	1.02178	1.09856	3.35131	3.19393	Yes	Yes	Yes	Yes	Yes	Yes
P15529	CD46	1.1256	0.812534	0.907046	1.16838	1.1089	0.877538	13.8246	11.93	Yes	Yes	Yes	Yes	Yes	Yes
P15531	NME1	1.1188	0.90005	0.826478	1.00816	0.910272	1.23625	13.0897	12.9875	Yes	Yes	Yes	Yes	Yes	Yes
P15559	NQO1	1.09989	0.916614	0.828818	1.1426	0.850836	1.16124	11.9071	13.5167	Yes	Yes	Yes	Yes	Yes	Yes
P15586	GNS	0.95416	0.9588	0.932376	1.04411	1.0129	1.09766	1.21455	3.32858	Yes	Yes	Yes	Yes	Yes	Yes
P15735	PHKG2	0.856774	1.00879	0.979821	1.13585	1.10034	0.918434	6.94831	9.05622	Yes	Yes	Yes	Yes	Yes	Yes
P15848	ARSB	0.892478	0.890838	1.06222	1.07013	1.0222	1.06213	8.47728	1.994	Yes	Yes	Yes	Yes	Yes	Yes
P15880	RPS2	0.928824	0.91727	0.999462	1.00409	0.961223	1.18914	3.83016	9.40548	Yes	Yes	Yes	Yes	Yes	Yes
P15882	CHN1	0.919804	0.976149	0.949698	0.999858	1.10077	1.05372	2.42658	3.921	Yes	Yes	Yes	Yes	Yes	Yes
P15884	TCF4	0.870916	0.93182	1.04301	0.995707	0.972098	1.18645	7.51111	9.12749	Yes	Yes	Yes	No	Yes	Yes
P15907	ST6GAL1	0.91399	0.908455	1.02339	1.00095	1.05286	1.10037	5.57897	3.8617	Yes	Yes	Yes	Yes	Yes	Yes
P15923	TCF3	0.961572	0.989266	0.89504	0.962738	1.06394	1.12745	4.16831	6.45126	No	No	Yes	No	Yes	Yes
P15924	DSP	0.957212	0.914927	0.973768	1.09775	0.902529	1.15381	2.61172	10.244	Yes	Yes	Yes	Yes	Yes	Yes
P15927	RPA2	0.911734	1.07712	0.857354	1.04407	1.16471	0.945007	9.85053	8.54583	Yes	Yes	Yes	Yes	Yes	Yes
P15954	COX7C	1.0115	0.88077	0.953938	0.944983	1.07345	1.13535	5.63883	7.54205	Yes	Yes	Yes	Yes	Yes	Yes
P16035	TIMP2	0.95472	0.979726	0.911863	1.22775	0.967132	0.958808	2.95358	11.878	Yes	Yes	Yes	Yes	Yes	Yes
P16070	CD44	0.950542	0.982521	0.913467	0.994181	1.00156	1.15773	2.9738	7.17512	Yes	Yes	Yes	Yes	Yes	Yes
P16083	NQO2	0.920785	0.942287	0.983527	1.04162	1.05152	1.06027	2.74363	0.724826	Yes	Yes	Yes	Yes	Yes	Yes
P16152	CBR1	0.999217	0.984357	0.863029	1.03563	1.02981	1.08795	6.42867	2.48711	Yes	Yes	Yes	Yes	Yes	Yes
P16157	ANK1	0.87587	0.962647	1.00839	1.12613	1.05577	0.971192	5.7914	6.02681	Yes	Yes	Yes	Yes	Yes	Yes
P16219	ACADS	1.05176	0.920142	0.875031	1.06559	1.08852	0.99896	7.90052	3.61424	Yes	Yes	Yes	Yes	Yes	Yes
P16220	CREB1	0.774343	0.989548	1.08313	0.983727	0.766112	1.40314	13.6225	25.1553	Yes	Yes	Yes	Yes	Yes	Yes
P16234	PDGFRA	0.84331	0.931398	1.07252	1.02935	1.10024	1.02318	9.94701	3.32679	Yes	Yes	Yes	Yes	Yes	Yes
P16260	SLC25A16	0.885148	1.08223	0.880012	1.00496	1.23784	0.909819	9.91831	13.1122	Yes	Yes	Yes	Yes	Yes	Yes
P16278	GLB1	1.05347	0.888633	0.9054	1.01929	1.08462	1.04859	7.80368	2.54283	Yes	Yes	Yes	Yes	Yes	Yes
P16298	PPP3CB	1.00906	0.896742	0.941732	1.10789	1.11411	0.930465	4.86268	8.1025	Yes	Yes	Yes	Yes	Yes	Yes
P16333	NCK1	1.01793	0.963052	0.866604	0.96147	1.06242	1.12852	6.58973	6.5371	Yes	Yes	Yes	Yes	Yes	Yes
P16383	GCFC2	0.980757	0.996886	0.870191	0.995427	1.1067	1.05004	5.93178	4.32348	Yes	Yes	Yes	Yes	Yes	Yes
P16401	H1-5	0.930129	0.942574	0.975164	1.07508	1.10117	0.975881	2.00031	5.13695	Yes	Yes	Yes	Yes	Yes	Yes
P16403	H1-2	0.96417	0.901113	0.982627	0.977621	1.10875	1.06572	3.67627	5.19442	Yes	Yes	Yes	Yes	Yes	Yes
P16422	EPCAM	0.935569	0.945531	0.966873	1.03509	1.05769	1.05925	1.37555	1.0508	Yes	Yes	Yes	Yes	Yes	Yes
P16435	POR	0.873776	0.957044	1.01726	1.08829	1.0497	1.01393	6.19675	2.89038	Yes	Yes	Yes	Yes	Yes	Yes
P16455	MGMT	0.981941	0.960369	0.905887	1.02544	1.0871	1.03926	3.37086	2.51435	Yes	Yes	Yes	Yes	Yes	Yes
P16591	FER	1.0505	0.877971	0.919856	1.31251	1.0712	0.767963	7.73876	21.2067	Yes	Yes	Yes	Yes	Yes	Yes
P16615	ATP2A2	0.908456	0.955765	0.984114	1.08449	1.06745	0.999724	3.28709	3.48485	Yes	Yes	Yes	Yes	Yes	Yes
P16722	UL17	1.25195	0.630217	0.966414	0.803379	1.11857	1.22947	26.7609	17.182	Yes	Yes	Yes	Yes	Yes	Yes
P16723	UL19	0.984557	0.972851	0.891342	1.07203	1.07942	0.999795	4.36603	3.41974	Yes	Yes	Yes	Yes	Yes	Yes
P16724	TRM1	0.919119	0.97939	0.950246	0.928666	1.04883	1.17375	2.59169	9.52606	Yes	Yes	Yes	Yes	Yes	Yes
P16725	UL76	0.978967	0.969809	0.900057	1.10757	1.05071	0.992884	3.71088	4.45756	Yes	Yes	Yes	Yes	Yes	Yes
P16726	CVC2	0.954572	0.912766	0.98155	1.03247	1.06652	1.05213	2.97988	1.32889	Yes	Yes	Yes	Yes	Yes	Yes
P16727	UL84	0.974936	0.925815	0.94814	1.06809	1.02237	1.06065	2.11465	1.90716	Yes	Yes	Yes	Yes	Yes	Yes
P16728	TRX2	0.956939	0.944502	0.947641	0.976012	1.14249	1.03241	0.556059	6.58219	Yes	Yes	Yes	Yes	Yes	Yes
P16729	MCP	0.903814	0.840363	1.10514	0.970179	1.11683	1.06367	11.8844	5.77222	Yes	Yes	Yes	Yes	Yes	Yes
P16730	UL87	1.08375	0.632559	1.13301	0.7705	1.04836	1.33181	23.7115	21.82	Yes	Yes	Yes	Yes	Yes	Yes
P16731	UL88	0.920732	0.955644	0.97302	0.990005	1.08666	1.07394	2.28923	4.08314	Yes	Yes	Yes	Yes	Yes	Yes
P16732	TRM3	1.00881	1.00706	0.833576	0.972924	1.02296	1.15467	8.654	7.29909	Yes	Yes	Yes	Yes	Yes	Yes
P16733	gM	0.918024	1.0064	0.925041	1.10171	1.04165	1.00717	4.22272	3.7199	Yes	Yes	Yes	Yes	Yes	Yes
P16734	UL103	0.928989	0.861434	1.05905	0.974356	1.1807	0.995469	8.63422	8.82698	Yes	Yes	Yes	Yes	Yes	Yes
P16735	UL104	0.894761	0.976635	0.978108	1.167	0.974005	1.00949	4.10047	7.98693	Yes	Yes	Yes	Yes	Yes	Yes
P16736	HELI	0.857204	0.955096	1.03751	0.983509	1.02603	1.14065	7.75851	6.32022	Yes	Yes	Yes	Yes	Yes	Yes
P16739	UL119/UL118	0.937452	0.919853	0.992597	1.08017	0.96048	1.10945	3.26204	6.13708	Yes	Yes	Yes	Yes	Yes	Yes
P16741	UL121	0.950146	0.949567	0.95031	1.05308	1.04132	1.05557	0.0335585	0.591789	Yes	Yes	Yes	Yes	Yes	Yes
P16742	UL124	0.907535	0.960361	0.982474	0.97665	1.05942	1.11356	3.30887	5.36242	Yes	Yes	Yes	Yes	Yes	Yes
P16744	UL8	1.34064	0.877116	0.632768	0.837331	0.930739	1.38141	30.8962	22.6271	Yes	Yes	Yes	Yes	Yes	Yes
P16745	UL9	0.911646	0.931268	1.00774	1.05945	1.01261	1.07729	4.36278	2.59806	Yes	Yes	Yes	Yes	Yes	Yes
P16749	UL69	0.923981	0.948687	0.978162	0.998462	1.12383	1.02688	2.33068	5.11261	Yes	Yes	Yes	Yes	Yes	Yes
P16750	GO	0.940181	0.934583	0.976155	1.0709	1.04075	1.03742	1.93834	1.43462	Yes	Yes	Yes	Yes	Yes	Yes
P16751	UL78	0.9188	0.984379	0.947786	1.03579	1.0506	1.06264	2.82349	1.04596	Yes	Yes	Yes	Yes	Yes	Yes
P16752	UL79	0.991397	0.934402	0.925384	1.00622	1.07109	1.07151	3.07514	2.92299	Yes	Yes	Yes	Yes	Yes	Yes
P16753	UL80	0.966932	0.961447	0.92287	1.10595	1.0561	0.986704	2.06293	4.65879	Yes	Yes	Yes	Yes	Yes	Yes
P16755	UL13	1.14265	0.904461	0.804257	1.18514	0.884814	1.07867	14.9323	11.8459	Yes	Yes	Yes	Yes	Yes	Yes
P16756	UL14	0.96263	0.931322	0.957492	1.09796	1.06964	0.980955	1.44234	4.749	Yes	Yes	Yes	Yes	Yes	Yes
P16757	UL16	0.989475	0.948393	0.91358	1.01901	1.1131	1.01644	3.26349	4.2853	Yes	Yes	Yes	Yes	Yes	Yes
P16759	UL21	1.00104	0.891561	0.95887	1.03308	1.09407	1.02139	4.74336	3.03617	Yes	Yes	Yes	Yes	Yes	Yes
P16760	UL24	0.931552	0.97663	0.943323	1.05616	1.04403	1.0483	2.00843	0.47869	Yes	Yes	Yes	Yes	Yes	Yes
P16761	UL25	1.10575	0.839403	0.906377	1.03262	0.943525	1.17232	11.9017	8.97242	Yes	Yes	Yes	Yes	Yes	Yes
P16762	UL26	0.946127	0.922423	0.983087	1.0135	1.06637	1.06849	2.62613	2.42365	Yes	Yes	Yes	Yes	Yes	Yes
P16763	UL27	0.950135	0.955256	0.946311	1.05658	1.03771	1.054	0.385539	0.795948	Yes	Yes	Yes	Yes	Yes	Yes
P16765	UL30	0.981456	0.914956	0.955646	0.995169	1.03607	1.11671	2.8794	4.81208	Yes	Yes	Yes	Yes	Yes	Yes
P16766	UL35	0.867721	1.01149	0.972862	1.03766	1.02054	1.08973	6.39035	2.80413	Yes	Yes	Yes	Yes	Yes	Yes
P16767	UL36	0.912581	1.01532	0.924218	1.06076	1.0441	1.04302	4.83163	0.774071	Yes	Yes	Yes	Yes	Yes	Yes
P16769	UL114	1.00158	0.88771	0.962866	1.11145	0.998592	1.03779	4.9726	4.45883	Yes	Yes	Yes	Yes	Yes	Yes
P16770	UL117	1.07399	0.865941	0.912304	1.10796	1.24654	0.793263	9.38008	18.0746	Yes	Yes	Yes	Yes	Yes	Yes
P16772	UL130	0.933553	0.936566	0.982232	1.1248	1.05162	0.971232	2.34244	5.9773	Yes	Yes	Yes	Yes	Yes	Yes
P16776	UL5	1.11438	1.01175	0.726383	1.17003	1.19378	0.783673	17.2638	17.917	Yes	Yes	Yes	Yes	Yes	Yes
P16778	UL37	0.961222	1.06977	0.82156	0.992791	1.15213	1.00253	10.6849	6.95078	Yes	Yes	Yes	Yes	Yes	Yes
P16779	UL38	0.956791	0.963781	0.932011	1.04716	1.04229	1.05797	1.43353	0.624697	Yes	Yes	Yes	Yes	Yes	Yes
P16780	UL40	0.910446	1.04169	0.900457	1.25297	1.13264	0.761798	6.76762	19.9243	Yes	Yes	Yes	Yes	Yes	Yes
P16781	UL43	0.822686	0.981468	1.04858	1.10988	1.00767	1.02971	9.96096	4.1861	Yes	Yes	Yes	Yes	Yes	Yes
P16782	RIR1	0.956519	0.966032	0.930191	1.01715	1.0956	1.03451	1.59418	3.20687	Yes	Yes	Yes	Yes	Yes	Yes
P16783	TRX1	0.942335	0.882183	1.02829	1.03006	1.11677	1.00036	6.30501	4.70773	Yes	Yes	Yes	Yes	Yes	Yes
P16784	UL47	0.950055	0.931014	0.971897	1.06844	1.06705	1.01155	1.75643	2.52572	Yes	Yes	Yes	Yes	Yes	Yes
P16785	UL48	0.955861	0.939776	0.957331	0.995672	1.09051	1.06085	0.836145	3.77604	Yes	Yes	Yes	Yes	Yes	Yes
P16786	UL49	0.953697	0.927233	0.972078	0.997096	1.14684	1.00306	1.93551	6.59947	Yes	Yes	Yes	Yes	Yes	Yes
P16787	UL96	0.941348	0.939975	0.97171	1.08129	1.02172	1.04396	1.54013	2.34315	Yes	Yes	Yes	Yes	Yes	Yes
P16788	UL97	0.849842	0.975187	1.02812	1.07364	1.09027	0.98294	7.86041	4.49665	Yes	Yes	Yes	Yes	Yes	Yes
P16789	UL98	0.950408	0.922098	0.980723	1.02982	1.09848	1.01847	2.51696	3.3698	Yes	Yes	Yes	Yes	Yes	Yes
P16790	UL44	0.942194	0.926857	0.984416	1.01787	1.13013	0.998534	2.55877	5.53141	Yes	Yes	Yes	Yes	Yes	Yes
P16791	NEC2	1.12936	0.759964	0.964203	1.05014	1.10234	0.993991	15.8842	4.21839	Yes	Yes	Yes	Yes	Yes	Yes
P16792	TRM2	0.780415	1.14247	0.930668	1.0565	1.14241	0.947529	15.6142	7.6035	Yes	Yes	Yes	Yes	Yes	Yes
P16793	UL52	0.951023	0.975436	0.927345	1.01876	1.07657	1.05086	2.06395	2.25472	Yes	Yes	Yes	Yes	Yes	Yes
P16794	NEC1	1.1686	0.888228	0.797036	0.959732	1.14437	1.04203	16.6205	7.20178	Yes	Yes	Yes	Yes	Yes	Yes
P16795	gN	0.972528	0.994488	0.886861	1.10864	1.19237	0.845118	4.88112	14.109	Yes	Yes	Yes	Yes	Yes	Yes
P16797	UL91	0.967464	0.977106	0.909379	0.992622	1.08298	1.07045	3.1445	3.8115	Yes	Yes	Yes	Yes	Yes	Yes
P16798	UL92	1.03155	0.927507	0.894956	0.996373	1.08446	1.06516	6.12331	3.60503	Yes	Yes	Yes	Yes	Yes	Yes
P16799	CVC1	0.955307	0.94021	0.95852	1.09955	1.01148	1.03494	0.839074	3.55128	Yes	Yes	Yes	Yes	Yes	Yes
P16800	UL94	0.90374	0.974108	0.976272	0.795499	1.02959	1.32079	3.54157	20.4906	Yes	Yes	Yes	Yes	Yes	Yes
P16801	UL95	0.781357	1.08348	0.98934	1.15201	1.0242	0.969609	13.2674	7.28966	Yes	Yes	Yes	Yes	Yes	Yes
P16802		1.16703	0.771295	0.915874	1.20934	0.974132	0.962334	17.1851	10.8487	Yes	Yes	Yes	Yes	Yes	Yes
P16808		1.0262	0.962004	0.866141	0.977329	1.17297	0.995361	6.91237	8.41943	Yes	Yes	Yes	Yes	Yes	Yes
P16809		1.02566	0.930307	0.898587	1.01564	1.05477	1.07504	5.67512	2.35144	Yes	Yes	Yes	Yes	Yes	Yes
P16810		0.881866	0.980286	0.992635	1.02554	0.938003	1.18167	5.20848	9.61308	Yes	Yes	Yes	Yes	Yes	Yes
P16811		0.988569	1.14549	0.721027	1.14457	0.983333	1.01702	18.4131	6.62415	Yes	Yes	Yes	Yes	Yes	Yes
P16812	UL34	0.680328	0.9618	1.21297	0.937376	0.790403	1.41713	22.8609	25.5281	Yes	Yes	Yes	Yes	Yes	Yes
P16823	UL71	0.934424	0.93871	0.982176	1.04378	1.03667	1.06424	2.26644	1.11495	Yes	Yes	Yes	Yes	Yes	Yes
P16824	DUT	0.811874	1.05853	0.985069	1.13789	0.920211	1.08642	10.8638	8.86227	Yes	Yes	Yes	Yes	Yes	Yes
P16827	UL102	0.945259	0.926567	0.983683	1.08871	0.975534	1.08024	2.49802	4.91082	Yes	Yes	Yes	Yes	Yes	Yes
P16832	gL	0.965838	0.915	0.974833	1.04824	1.06731	1.02878	2.76739	1.50093	Yes	Yes	Yes	Yes	Yes	Yes
P16833	UL116	0.984939	1.00434	0.866443	1.01529	1.16082	0.968167	6.40283	7.82368	Yes	Yes	Yes	Yes	Yes	Yes
P16837	UL128	0.95572	0.947974	0.95207	1.05541	1.02927	1.05955	0.332388	1.27913	Yes	Yes	Yes	Yes	Yes	Yes
P16844	UL15A	0.984074	0.873852	0.998022	1.10731	0.991952	1.04479	5.83408	4.49878	Yes	Yes	Yes	Yes	Yes	Yes
P16845	UL22A	0.897852	1.00794	0.950392	0.951803	1.04006	1.15195	4.72208	7.81544	Yes	Yes	Yes	Yes	Yes	Yes
P16846	UL23	0.95797	1.03076	0.867501	1.09795	1.16621	0.87961	7.0142	11.6644	Yes	Yes	Yes	Yes	Yes	Yes
P16848	UL31	0.901781	0.915088	1.03961	1.10448	1.0747	0.96435	6.51931	5.75239	Yes	Yes	Yes	Yes	Yes	Yes
P16849	UL33	0.964992	0.933963	0.957573	1.08716	1.04726	1.00904	1.38945	3.04387	Yes	Yes	Yes	Yes	Yes	Yes
P16870	CPE	0.991099	0.920749	0.944696	1.09769	1.0511	0.994663	3.06707	4.02025	Yes	Yes	Yes	Yes	Yes	Yes
P16885	PLCG2	0.793556	0.935229	1.12779	1.06594	1.05326	1.02422	14.3852	1.66673	Yes	Yes	Yes	Yes	Yes	Yes
P16930	FAH	0.970676	0.949047	0.936858	1.04427	0.999893	1.09926	1.46865	3.87883	Yes	Yes	Yes	Yes	Yes	Yes
P16949	STMN1	0.940291	0.797494	1.11884	1.07448	1.0691	0.99979	13.8058	3.24613	Yes	Yes	Yes	Yes	Yes	Yes
P16989	YBX3	0.973244	0.905652	0.977788	1.11247	1.0126	1.01825	3.46412	4.3715	Yes	Yes	Yes	Yes	Yes	Yes
P17010	ZFX	0.953934	0.974011	0.928798	1.01876	1.06546	1.05904	1.94238	1.9726	Yes	Yes	Yes	Yes	Yes	Yes
P17050	NAGA	0.824273	0.96003	1.07245	1.01563	1.19384	0.933776	10.6556	10.3624	Yes	Yes	Yes	Yes	Yes	Yes
P17096	HMGA1	0.951857	0.87332	1.03158	1.17131	0.88908	1.08285	6.78495	11.2493	Yes	Yes	Yes	Yes	Yes	Yes
P17146	UL4	1.01016	0.881957	0.96475	1.02195	0.919126	1.20206	5.57344	11.161	Yes	Yes	Yes	Yes	Yes	Yes
P17147	DBP	0.903789	0.998844	0.954268	1.04844	1.04276	1.05189	4.07759	0.35928	Yes	Yes	Yes	Yes	Yes	Yes
P17149	UL70	0.969746	0.915128	0.972307	0.965436	1.07808	1.0993	2.76897	5.60753	Yes	Yes	Yes	Yes	Yes	Yes
P17150	UL111A	0.915876	0.825523	1.11595	1.20613	0.802412	1.13411	12.7412	16.7834	Yes	Yes	Yes	Yes	Yes	Yes
P17151	UL112/UL113	0.918037	0.940598	0.998723	0.859752	1.22528	1.05761	3.56864	14.2616	Yes	Yes	Yes	Yes	Yes	Yes
P17152	TMEM11	0.937676	0.889566	1.03013	1.03398	1.10645	1.00219	6.12398	4.1651	Yes	Yes	Yes	Yes	Yes	Yes
P17174	GOT1	1.04741	0.937321	0.872713	0.932225	1.0251	1.18524	7.57184	9.97604	Yes	Yes	Yes	Yes	Yes	Yes
P17181	IFNAR1	1.03294	0.92506	0.899464	1.10262	1.02202	1.0179	6.07241	3.72318	Yes	Yes	Yes	Yes	Yes	Yes
P17252	PRKCA	0.879975	0.95968	1.01793	1.07597	0.993824	1.07262	5.9365	3.62392	Yes	Yes	Yes	Yes	Yes	Yes
P17275	JUNB	0.774398	1.06172	1.0216	1.0145	1.04534	1.08244	13.3376	2.65211	Yes	Yes	Yes	Yes	Yes	Yes
P17301	ITGA2	0.944632	0.941011	0.972104	1.05298	1.13698	0.952291	1.45742	7.20841	Yes	Yes	Yes	Yes	Yes	Yes
P17302	GJA1	0.984758	0.777798	1.09522	1.10644	1.08508	0.950708	13.8116	6.5811	Yes	Yes	Yes	Yes	Yes	Yes
P17405	SMPD1	0.930942	0.958471	0.968495	1.00248	0.999518	1.1401	1.66654	6.26179	Yes	Yes	Yes	Yes	Yes	Yes
P17480	UBTF	0.821639	0.954651	1.08176	1.24828	0.93958	0.954093	11.1478	13.5798	Yes	Yes	Yes	Yes	Yes	Yes
P17535	JUND	1.01215	0.903878	0.942104	1.09897	1.08197	0.960929	4.70611	5.86826	Yes	Yes	Yes	Yes	Yes	Yes
P17544	ATF7	0.991153	0.93497	0.932137	1.03723	1.05219	1.05232	2.8525	0.676252	Yes	Yes	Yes	Yes	Yes	Yes
P17568	NDUFB7	0.825264	1.03483	0.998362	0.987823	1.10052	1.0532	9.59422	4.41227	Yes	Yes	Yes	Yes	Yes	Yes
P17612	PRKACA	0.911033	0.987871	0.959589	1.06723	1.16581	0.908468	3.33018	10.1237	Yes	Yes	Yes	Yes	Yes	Yes
P17655	CAPN2	1.07673	0.906677	0.875593	1.02803	1.13692	0.976048	9.27652	6.40222	Yes	Yes	Yes	Yes	Yes	Yes
P17661	DES	0.910177	0.962429	0.986415	0.993146	1.12567	1.02216	3.33984	5.43261	Yes	Yes	Yes	Yes	Yes	Yes
P17676	CEBPB	1.03899	0.92591	0.894296	1.13807	1.10031	0.902424	6.51717	9.87082	Yes	Yes	Yes	Yes	Yes	Yes
P17706	PTPN2	1.06362	0.810016	0.985593	1.11035	1.07283	0.957598	11.1278	6.208	Yes	Yes	Yes	Yes	Yes	Yes
P17707	AMD1	0.972509	1.00841	0.878407	0.98989	1.02646	1.12433	5.75134	5.42121	Yes	Yes	Yes	Yes	Yes	Yes
P17812	CTPS1	0.91811	0.961372	0.979848	1.11656	1.07204	0.952068	2.71456	6.63582	Yes	Yes	Yes	Yes	Yes	Yes
P17813	ENG	0.970491	0.924513	0.964338	1.10219	1.00165	1.03682	2.13819	3.97911	Yes	Yes	Yes	Yes	Yes	Yes
P17844	DDX5	0.970219	0.903858	0.985279	1.06121	1.07489	1.00455	3.71107	2.90881	Yes	Yes	Yes	Yes	Yes	Yes
P17858	PFKL	0.91711	0.917875	1.02441	1.19904	1.08773	0.853839	5.28786	13.7418	Yes	Yes	Yes	Yes	Yes	Yes
P17900	GM2A	0.98963	0.905552	0.964224	1.08158	0.961131	1.09788	3.69404	5.82564	Yes	Yes	Yes	Yes	Yes	Yes
P17931	LGALS3	0.908605	0.930102	1.02087	1.03282	1.03125	1.07635	5.10407	1.99657	Yes	Yes	Yes	Yes	Yes	Yes
P17980	PSMC3	0.98416	0.949321	0.926118	1.06428	1.05388	1.02224	2.50245	1.70816	Yes	Yes	Yes	Yes	Yes	Yes
P17987	TCP1	0.681206	1.2075	0.970909	0.857302	1.16031	1.12277	22.579	12.8836	Yes	Yes	Yes	Yes	Yes	Yes
P18031	PTPN1	0.862367	1.01026	0.987152	0.992232	1.13139	1.01661	6.81438	5.79647	Yes	Yes	Yes	Yes	Yes	Yes
P18065	IGFBP2	0.973921	0.963929	0.921938	0.986502	1.03224	1.12147	2.36265	5.35426	Yes	Yes	Yes	Yes	Yes	Yes
P18074	ERCC2	0.924258	0.963559	0.972046	0.888526	1.13865	1.11296	2.18378	10.7331	Yes	Yes	Yes	Yes	Yes	Yes
P18077	RPL35A	0.999223	0.99809	0.862714	1.11169	0.976212	1.05208	6.72218	5.29676	Yes	Yes	Yes	Yes	Yes	Yes
P18084	ITGB5	1.07171	0.82148	0.967014	1.10727	1.03609	0.996436	10.7624	4.38142	Yes	Yes	Yes	Yes	Yes	Yes
P18085	ARF4	0.969344	0.910845	0.98005	1.04156	0.938193	1.16001	3.19021	8.65914	Yes	Yes	Yes	Yes	Yes	Yes
P18124	RPL7	1.00895	0.957065	0.894272	1.1776	0.972532	0.989579	4.91783	8.87787	Yes	Yes	Yes	Yes	Yes	Yes
P18206	VCL	0.951299	0.978587	0.930411	1.00883	1.1131	1.01778	2.06888	4.50849	Yes	Yes	Yes	Yes	Yes	Yes
P18433	PTPRA	0.97849	0.957023	0.925068	1.07136	1.00364	1.06441	2.30191	2.90664	Yes	Yes	Yes	Yes	Yes	Yes
P18440	NAT1	0.973461	0.933668	0.953535	1.1182	1.0741	0.947035	1.70366	6.93421	Yes	Yes	Yes	Yes	Yes	Yes
P18564	ITGB6	0.867801	1.07437	0.918564	0.921131	0.908767	1.30937	9.21699	17.7747	No	Yes	No	No	Yes	Yes
P18583	SON	0.922052	1.06384	0.875133	1.22493	0.976822	0.937216	8.41177	12.169	Yes	Yes	Yes	Yes	Yes	Yes
P18615	NELFE	0.896716	1.03587	0.928491	1.02928	1.03617	1.07347	6.24283	1.85552	Yes	Yes	Yes	Yes	Yes	Yes
P18621	RPL17	0.90626	0.96771	0.987137	1.1161	0.988826	1.03397	3.61449	5.03528	Yes	Yes	Yes	Yes	Yes	Yes
P18669	PGAM1	0.902701	0.960282	0.998248	1.0133	1.11368	1.01179	4.11848	4.55715	Yes	Yes	Yes	Yes	Yes	Yes
P18754	RCC1	0.955145	0.917247	0.988889	0.986117	1.15462	0.997977	3.0683	7.33986	Yes	Yes	Yes	Yes	Yes	Yes
P18847	ATF3	1.17795	0.835387	0.847986	1.00954	1.00893	1.1202	16.6288	5	Yes	Yes	Yes	Yes	Yes	Yes
P18850	ATF6	0.977632	0.962346	0.921423	1.09237	1.00564	1.04058	2.4879	3.40559	Yes	Yes	Yes	Yes	Yes	Yes
P18858	LIG1	0.984946	0.891814	0.984664	1.00959	1.13851	0.990476	4.59593	6.28414	Yes	Yes	Yes	Yes	Yes	Yes
P18859	ATP5PF	0.713854	0.890226	1.25735	1.34035	0.786165	1.01205	23.7355	21.7485	Yes	Yes	Yes	Yes	Yes	Yes
P18887	XRCC1	0.930562	0.951202	0.97977	1.02627	0.989242	1.12296	2.1152	5.38846	Yes	Yes	Yes	Yes	Yes	Yes
P19021	PAM	0.860551	1.06323	0.937787	1.06962	0.883728	1.18509	8.75607	11.8668	Yes	Yes	Yes	Yes	Yes	Yes
P19022	CDH2	1.00641	0.969272	0.885904	1.00404	0.987312	1.14706	5.28264	6.85267	Yes	Yes	Yes	Yes	Yes	Yes
P19174	PLCG1	0.942463	0.95873	0.960486	0.920079	1.04208	1.17616	0.850621	9.99756	Yes	Yes	Yes	Yes	Yes	Yes
P19256	CD58	0.971249	0.871683	1.01928	0.998532	1.10086	1.03839	6.44276	4.02654	Yes	Yes	Yes	Yes	Yes	Yes
P19320	VCAM1	1.10724	0.822651	0.932448	0.911111	0.975845	1.2507	12.2825	14.076	Yes	Yes	Yes	Yes	Yes	Yes
P19338	NCL	1.03465	0.781802	1.04622	1.06705	1.03649	1.03379	12.7866	1.4422	Yes	Yes	Yes	Yes	Yes	Yes
P19367	HK1	0.825775	1.04464	0.992385	1.01475	1.04559	1.07686	9.78019	2.42492	Yes	Yes	Yes	Yes	Yes	Yes
P19387	POLR2C	0.857377	1.05883	0.946692	1.02655	1.02754	1.08301	8.63646	2.52344	Yes	Yes	Yes	Yes	Yes	Yes
P19388	POLR2E	1.00161	0.981764	0.879618	1.00892	1.17117	0.956923	5.60045	8.72599	Yes	Yes	Yes	Yes	Yes	Yes
P19404	NDUFV2	0.869393	1.10258	0.891047	1.05893	1.09409	0.983956	11.0226	4.3927	Yes	Yes	Yes	Yes	Yes	Yes
P19419	ELK1	0.971704	0.894766	0.996586	1.11122	1.05984	0.965879	4.54139	5.75511	Yes	Yes	Yes	Yes	Yes	Yes
P19440	GGT1	0.969157	0.973737	0.920188	1.0402	1.06249	1.03424	2.53951	1.16287	Yes	Yes	Yes	Yes	Yes	Yes
P19447	ERCC3	0.841456	0.998066	1.0236	1.02429	0.995068	1.11752	8.43714	4.99387	Yes	Yes	Yes	Yes	Yes	Yes
P19474	TRIM21	0.940242	1.08171	0.841283	0.979769	1.06358	1.09342	10.3377	4.60118	Yes	Yes	Yes	Yes	Yes	Yes
P19525	EIF2AK2	0.963654	0.937127	0.962557	1.06404	0.995576	1.07705	1.28392	3.41794	Yes	Yes	Yes	Yes	Yes	Yes
P19526	FUT1	0.958241	0.978628	0.926507	1.03461	1.02599	1.07602	2.24688	2.08867	Yes	Yes	No	Yes	No	Yes
P19532	TFE3	0.991257	0.922456	0.949773	1.09716	1.06626	0.973089	2.96343	5.04414	Yes	Yes	Yes	Yes	Yes	Yes
P19623	SRM	1.04576	0.908673	0.90909	0.963431	1.01219	1.16086	6.75987	8.03176	Yes	Yes	Yes	Yes	Yes	Yes
P19634	SLC9A1	0.9051	1.00265	0.955844	0.996255	1.05573	1.08442	4.17341	3.51208	Yes	Yes	Yes	Yes	Yes	Yes
P19784	CSNK2A2	0.717225	1.39087	0.755562	0.651103	1.37522	1.11002	32.3628	28.6121	Yes	Yes	Yes	Yes	Yes	Yes
P19793	RXRA	1.27092	0.630184	0.962731	1.3548	0.85278	0.928584	27.4082	21.1373	Yes	Yes	Yes	Yes	Yes	Yes
P19838	NFKB1	0.950199	0.959258	0.954479	1.04215	1.03189	1.06203	0.387564	1.1971	Yes	Yes	Yes	Yes	Yes	Yes
P19883	FST	0.934388	0.992341	0.937281	1.09376	1.10343	0.938799	2.79295	7.21613	Yes	Yes	Yes	Yes	Yes	Yes
P19893	UL122	0.974348	1.05274	0.836942	0.898746	1.01837	1.21885	9.34257	12.6338	Yes	Yes	Yes	Yes	Yes	Yes
P19971	TYMP	0.966538	1.0141	0.883463	0.990803	1.03639	1.10871	5.65461	4.64414	Yes	Yes	Yes	Yes	Yes	Yes
P20020	ATP2B1	0.910205	0.891733	1.06217	1.1652	0.955011	1.01568	7.99866	8.45007	Yes	Yes	Yes	Yes	Yes	Yes
P20042	EIF2S2	0.953156	0.955057	0.955915	1.07165	1.03797	1.02626	0.120728	1.84066	Yes	Yes	Yes	Yes	Yes	Yes
P20073	ANXA7	1.05908	0.903101	0.902097	1.02719	1.13464	0.973897	7.72608	6.39592	Yes	Yes	Yes	Yes	Yes	Yes
P20226	TBP	0.956457	0.941352	0.966564	1.07119	1.04638	1.01805	1.08502	2.07699	Yes	Yes	Yes	Yes	Yes	Yes
P20290	BTF3	0.973524	0.937997	0.952858	1.07188	1.01311	1.05063	1.52576	2.32465	Yes	Yes	Yes	Yes	Yes	Yes
P20336	RAB3A	0.93941	0.913108	1.01193	1.04401	1.07607	1.01547	4.37674	2.36847	Yes	Yes	Yes	Yes	Yes	Yes
P20337	RAB3B	1.00321	0.919294	0.941979	1.02282	1.06973	1.04297	3.71181	1.83861	Yes	Yes	Yes	Yes	Yes	Yes
P20338	RAB4A	0.959223	0.949652	0.955651	1.11273	1.04515	0.977591	0.413569	5.27883	Yes	Yes	Yes	Yes	Yes	Yes
P20339	RAB5A	0.948175	0.984335	0.932039	1.01551	1.09656	1.02338	2.28993	3.49207	Yes	Yes	Yes	Yes	Yes	Yes
P20340	RAB6A	0.960531	0.931536	0.972595	1.04767	1.05292	1.03475	1.80449	0.730572	Yes	Yes	Yes	Yes	Yes	Yes
P20585	MSH3	0.880996	1.01366	0.970067	1.03761	1.04796	1.04972	5.78159	0.511191	Yes	Yes	Yes	Yes	Yes	Yes
P20591	MX1	0.965637	0.941947	0.957138	1.04086	1.05918	1.03524	1.0262	0.977742	Yes	Yes	Yes	Yes	Yes	Yes
P20592	MX2	1.08657	0.853497	0.924672	0.936853	1.0254	1.17301	10.2128	9.32102	Yes	Yes	Yes	Yes	Yes	Yes
P20618	PSMB1	0.980137	0.944775	0.939887	1.02372	1.08761	1.02387	1.878	2.87833	Yes	Yes	Yes	Yes	Yes	Yes
P20645	M6PR	0.903828	0.979444	0.981587	1.05336	1.06919	1.01259	3.78672	2.28177	Yes	Yes	Yes	Yes	Yes	Yes
P20674	COX5A	0.806544	1.00354	1.05482	1.09554	0.855992	1.18356	11.2067	13.2452	Yes	Yes	Yes	Yes	Yes	Yes
P20700	LMNB1	1.00516	0.924128	0.935659	1.21329	0.93525	0.98652	3.74783	11.5605	Yes	Yes	Yes	Yes	Yes	Yes
P20810	CAST	0.896863	0.983596	0.984653	1.05791	1.03602	1.04096	4.30743	0.897074	Yes	Yes	Yes	Yes	Yes	Yes
P20839	IMPDH1	0.975552	0.946472	0.943092	1.01721	1.05635	1.06133	1.52567	1.88807	Yes	Yes	Yes	Yes	Yes	Yes
P20908	COL5A1	0.987196	0.9878	0.890122	0.97343	1.08587	1.07559	4.80655	4.85698	Yes	Yes	Yes	Yes	Yes	Yes
P20933	AGA	1.00444	0.984444	0.876294	1.12947	1.03032	0.975032	5.89389	6.11443	Yes	Yes	Yes	Yes	Yes	Yes
P20936	RASA1	0.960042	0.971765	0.933372	1.06273	1.04249	1.0296	1.68211	1.30509	Yes	Yes	Yes	Yes	Yes	Yes
P20962	PTMS	0.95753	0.958391	0.949292	1.05845	1.05965	1.01669	0.429443	1.91128	Yes	Yes	Yes	Yes	Yes	Yes
P21127	CDK11B	1.00767	0.923792	0.933797	1.01596	0.95339	1.16538	3.9167	8.51108	Yes	Yes	Yes	Yes	Yes	Yes
P21266	GSTM3	0.759606	1.06999	1.03572	0.676049	1.11765	1.34099	14.5475	26.442	Yes	Yes	Yes	Yes	Yes	Yes
P21281	ATP6V1B2	0.951842	0.868573	1.04509	0.944155	1.1722	1.01814	7.54848	9.09179	Yes	Yes	Yes	Yes	Yes	Yes
P21283	ATP6V1C1	0.947799	0.98081	0.936916	1.02573	1.08573	1.02301	1.95391	2.77047	Yes	Yes	Yes	Yes	Yes	Yes
P21291	CSRP1	0.990756	0.933738	0.941098	1.05008	1.00408	1.08025	2.65105	2.99793	Yes	Yes	Yes	Yes	Yes	Yes
P21333	FLNA	0.936153	0.978743	0.950737	1.00675	1.08031	1.04731	1.85011	2.87956	Yes	Yes	Yes	Yes	Yes	Yes
P21359	NF1	0.86832	0.94378	1.05358	1.18707	1.17288	0.774368	7.9631	18.3095	Yes	Yes	Yes	Yes	Yes	Yes
P21397	MAOA	0.926966	0.924146	1.01463	1.04475	1.1087	0.980811	4.39721	4.99735	Yes	Yes	Yes	Yes	Yes	Yes
P21399	ACO1	0.929155	0.947392	0.989248	1.07396	1.05211	1.00814	2.63346	2.62014	Yes	Yes	Yes	Yes	Yes	Yes
P21453	S1PR1	1.00577	0.985229	0.874802	1.01353	1.09377	1.0269	6.02051	3.35971	Yes	Yes	Yes	Yes	Yes	Yes
P21579	SYT1	0.939858	0.965016	0.960993	1.03955	1.09602	0.998567	1.15506	3.82422	Yes	Yes	Yes	Yes	Yes	Yes
P21589	NT5E	0.998071	0.966685	0.901143	1.10644	1.08671	0.940957	4.22709	7.06408	Yes	Yes	Yes	Yes	Yes	Yes
P21601		1.02695	0.949546	0.889451	1.06681	1.09668	0.970567	5.89129	5.15089	Yes	Yes	Yes	Yes	Yes	Yes
P21675	TAF1	0.965823	0.951276	0.948969	1.00467	1.05907	1.07019	0.78095	2.74022	Yes	Yes	Yes	Yes	Yes	Yes
P21741	MDK	0.962162	0.877131	1.02678	1.0079	1.09899	1.02704	6.4147	3.7543	Yes	Yes	Yes	Yes	Yes	Yes
P21796	VDAC1	0.891426	0.998394	0.976299	1.07986	0.959435	1.09458	4.8262	5.79524	Yes	Yes	Yes	Yes	Yes	Yes
P21810	BGN	1.00354	0.997921	0.864707	0.948207	1.13052	1.0551	6.71591	7.16054	Yes	Yes	Yes	Yes	Yes	Yes
P21912	SDHB	0.986606	0.92166	0.957962	0.932471	1.0238	1.17751	2.78155	9.6794	Yes	Yes	Yes	Yes	Yes	Yes
P21926	CD9	0.937852	0.939096	0.989559	1.09186	1.0282	1.01343	2.52091	3.25812	Yes	Yes	Yes	Yes	Yes	Yes
P21953	BCKDHB	0.839854	1.14468	0.881988	1.02926	1.12086	0.983359	14.1147	5.47255	Yes	Yes	Yes	Yes	Yes	Yes
P21964	COMT	0.87779	0.933076	1.05571	1.09444	0.97675	1.06224	7.78108	4.7545	Yes	Yes	Yes	Yes	Yes	Yes
P21980	TGM2	1.03678	0.859894	0.969939	1.02178	1.04861	1.06299	7.63204	1.63514	Yes	Yes	Yes	Yes	Yes	Yes
P22033	MMUT	0.970268	1.007	0.889375	1.07097	1.04853	1.01386	5.14195	2.24959	Yes	Yes	Yes	Yes	Yes	Yes
P22059	OSBP	0.933313	0.915468	1.01791	1.14373	0.987744	1.00183	4.67632	6.74527	Yes	Yes	Yes	Yes	Yes	Yes
P22061	PCMT1	0.952614	0.885918	1.02817	0.998411	1.00428	1.1306	6.08136	5.83839	Yes	Yes	Yes	Yes	Yes	Yes
P22083	FUT4	0.937166	1.02648	0.903114	0.996091	1.21871	0.91844	5.44401	12.1845	Yes	Yes	Yes	Yes	Yes	Yes
P22087	FBL	1.20373	0.751703	0.911358	0.846187	1.07114	1.21588	19.5868	14.5641	Yes	Yes	Yes	Yes	Yes	Yes
P22090	RPS4Y1	0.960028	0.944096	0.962697	1.04413	1.07786	1.01119	0.859385	2.60638	Yes	Yes	Yes	Yes	Yes	Yes
P22102	GART	0.810343	0.949935	1.10658	1.01401	1.10455	1.01459	12.6625	4.07365	Yes	Yes	Yes	Yes	Yes	Yes
P22234	PAICS	1.058	0.822975	0.98589	0.821088	1.21055	1.1015	10.2872	15.7076	Yes	Yes	Yes	Yes	Yes	Yes
P22304	IDS	1.0497	0.820839	0.996324	1.03526	1.38983	0.708048	10.2306	26.658	Yes	Yes	Yes	Yes	Yes	Yes
P22307	SCP2	0.831424	1.13492	0.900645	1.10995	1.09934	0.923728	13.589	8.17683	Yes	Yes	Yes	Yes	Yes	Yes
P22314	UBA1	0.865934	0.945509	1.05555	0.952245	1.1105	1.07026	8.13498	6.43077	Yes	Yes	Yes	Yes	Yes	Yes
P22352	GPX3	0.950812	0.936266	0.980005	1.02424	1.06498	1.04369	1.90304	1.59318	Yes	Yes	Yes	Yes	Yes	Yes
P22392	NME2	0.943545	0.960982	0.962734	1.02998	1.06236	1.0404	0.906344	1.29236	Yes	Yes	Yes	Yes	Yes	Yes
P22413	ENPP1	1.06635	0.846212	0.954709	1.22248	1.15611	0.754135	9.40347	19.8152	Yes	Yes	Yes	Yes	Yes	Yes
P22415	USF1	0.992514	0.907453	0.967584	1.05364	1.02548	1.05332	3.73527	1.26422	Yes	No	Yes	Yes	Yes	No
P22570	FDXR	0.957953	0.953386	0.956259	1.05156	1.02796	1.05288	0.197192	1.09637	Yes	Yes	Yes	Yes	Yes	Yes
P22626	HNRNPA2B1	0.952983	1.07206	0.842747	1.01984	0.989623	1.12275	9.79552	5.4578	Yes	Yes	Yes	Yes	Yes	Yes
P22670	RFX1	0.901717	0.99839	0.967757	1.13196	1.04892	0.951253	4.21976	7.07382	Yes	Yes	Yes	Yes	Yes	Yes
P22676	CALB2	0.968187	0.975758	0.923957	0.991284	1.08274	1.05807	2.38971	3.70051	Yes	Yes	Yes	Yes	Yes	Yes
P22681	CBL	1.00575	0.902581	0.95971	1.0783	1.03903	1.01464	4.41392	2.51191	Yes	Yes	Yes	Yes	Yes	Yes
P22692	IGFBP4	0.969926	1.00045	0.897712	0.97732	0.987601	1.16699	4.50586	8.34232	Yes	Yes	Yes	Yes	Yes	No
P22694	PRKACB	0.946722	0.981719	0.939813	1.10296	0.996914	1.03187	1.91873	4.22676	Yes	Yes	Yes	Yes	Yes	Yes
P22695	UQCRC2	0.920842	1.05559	0.891835	1.08488	1.03371	1.01314	7.46246	2.88946	Yes	Yes	Yes	Yes	Yes	Yes
P22830	FECH	0.744164	1.03729	1.08693	0.663282	1.28707	1.18126	15.8185	26.1107	Yes	Yes	Yes	Yes	Yes	Yes
P23025	XPA	0.907436	0.937131	1.02384	0.970862	1.00592	1.15481	5.16504	7.63946	Yes	Yes	Yes	Yes	Yes	Yes
P23141	CES1	0.941588	0.955538	0.971488	1.01724	1.1042	1.00994	1.27754	4.10221	Yes	Yes	Yes	Yes	Yes	Yes
P23193	TCEA1	0.91904	0.994931	0.954752	0.973911	1.12104	1.03632	3.24188	5.77679	Yes	Yes	Yes	Yes	Yes	Yes
P23219	PTGS1	0.96964	0.970751	0.928387	1.03606	1.05332	1.04184	2.06156	0.687152	Yes	Yes	Yes	Yes	Yes	Yes
P23229	ITGA6	1.01282	0.959711	0.896427	0.996335	1.02512	1.1096	4.975	4.60545	Yes	Yes	Yes	Yes	Yes	Yes
P23246	SFPQ	0.975873	0.94073	0.952378	1.03362	1.06897	1.02843	1.52834	1.72583	Yes	Yes	Yes	Yes	Yes	Yes
P23258	TUBG1	0.929054	0.976691	0.963319	1.13068	1.04314	0.957114	2.09771	6.78959	Yes	Yes	Yes	Yes	Yes	Yes
P23284	PPIB	0.960705	0.934921	0.973474	1.04129	1.03338	1.05623	1.67672	0.9079	Yes	Yes	Yes	Yes	Yes	Yes
P23327	HRC	0.944892	0.985539	0.938758	0.997317	1.09637	1.03713	2.17052	3.89964	Yes	Yes	Yes	Yes	Yes	Yes
P23368	ME2	0.811146	1.06212	0.996066	1.02628	0.945425	1.15896	11.1058	8.43543	Yes	Yes	Yes	Yes	Yes	Yes
P23378	GLDC	1.06633	0.94216	0.860844	0.9781	0.959713	1.19285	8.83445	10.1418	Yes	No	Yes	No	No	No
P23381	WARS1	1.11516	0.860161	0.894071	1.22678	0.919653	0.984177	11.8212	12.6706	Yes	Yes	Yes	Yes	Yes	Yes
P23396	RPS3	0.945356	0.942706	0.981389	1.13361	1.11858	0.878362	1.84464	11.2066	Yes	Yes	Yes	Yes	Yes	Yes
P23434	GCSH	0.967502	0.962642	0.939354	1.09578	1.0067	1.02802	1.28435	3.63962	Yes	Yes	Yes	Yes	Yes	Yes
P23443	RPS6KB1	1.31252	0.586037	0.970967	0.921461	1.10827	1.10075	31.0255	8.27452	Yes	Yes	Yes	Yes	Yes	Yes
P23458	JAK1	1.04272	1.23844	0.588537	1.32392	1.07258	0.733807	28.4587	23.1726	Yes	Yes	Yes	Yes	Yes	Yes
P23469	PTPRE	1.00687	0.857445	1.00541	0.982072	1.06668	1.08152	7.32808	4.19808	Yes	Yes	Yes	Yes	Yes	Yes
P23470	PTPRG	0.957825	0.923868	0.988112	0.99193	1.06366	1.0746	2.74321	3.51414	Yes	Yes	Yes	Yes	Yes	Yes
P23497	SP100	0.85048	0.960569	1.05883	1.27862	1.06829	0.783205	8.89646	19.4578	Yes	Yes	Yes	Yes	Yes	Yes
P23508	MCC	0.93267	0.967384	0.96987	0.991725	1.05589	1.08246	1.77504	3.65045	Yes	Yes	Yes	Yes	Yes	Yes
P23526	AHCY	1.1673	0.813953	0.888767	1.10093	1.12261	0.906438	15.8922	9.31617	Yes	Yes	Yes	Yes	Yes	Yes
P23528	CFL1	0.977011	0.936415	0.956749	0.984495	1.01143	1.1339	1.73231	6.23191	Yes	Yes	Yes	Yes	Yes	Yes
P23588	EIF4B	0.900018	1.00847	0.961841	1.08294	1.00206	1.04467	4.64258	3.16677	Yes	Yes	Yes	Yes	Yes	Yes
P23610	F8A3	0.919804	0.938211	1.01233	1.08228	1.0435	1.00388	4.17977	3.06836	Yes	Yes	Yes	Yes	Yes	Yes
P23634	ATP2B4	0.965852	1.00086	0.903652	1.05808	1.0253	1.04624	4.20163	1.29919	Yes	Yes	Yes	Yes	Yes	Yes
P23677	ITPKA	0.943514	0.976959	0.949932	1.07661	1.00116	1.05183	1.51464	3.0098	Yes	Yes	Yes	Yes	Yes	Yes
P23743	DGKA	0.986755	0.950617	0.933153	0.929419	1.08506	1.115	2.33279	7.7984	Yes	Yes	Yes	Yes	Yes	Yes
P23786	CPT2	0.909043	0.989266	0.972216	1.02179	1.066	1.04168	3.60644	1.73327	Yes	Yes	Yes	Yes	Yes	Yes
P23919	DTYMK	0.981686	0.983475	0.905515	1.10208	1.03943	0.987813	3.79736	4.47923	Yes	Yes	Yes	Yes	Yes	Yes
P23921	RRM1	0.900585	0.964221	1.00589	1.03374	1.07629	1.01928	4.52528	2.31987	Yes	Yes	Yes	Yes	Yes	Yes
P24310	COX7A1	0.892994	1.08328	0.894692	1.11222	1.04034	0.97647	9.33176	5.31669	Yes	Yes	Yes	Yes	Yes	Yes
P24311	COX7B	0.987757	0.874233	1.00901	1.02375	1.05349	1.05176	6.18229	1.30688	Yes	Yes	Yes	Yes	Yes	Yes
P24386	CHM	0.902232	1.02602	0.942775	0.972238	1.09334	1.06339	5.38458	4.93789	Yes	Yes	Yes	Yes	Yes	Yes
P24390	KDELR1	0.933568	0.967326	0.970169	0.98242	1.09089	1.05563	1.7371	4.33142	Yes	Yes	Yes	Yes	Yes	Yes
P24534	EEF1B2	0.929359	1.00866	0.933212	1.07865	1.00578	1.04434	3.81461	2.85439	Yes	Yes	Yes	Yes	Yes	Yes
P24539	ATP5PB	1.12682	0.700811	1.04364	0.938863	0.931273	1.25859	19.2637	14.6266	Yes	Yes	Yes	Yes	Yes	Yes
P24557	TBXAS1	0.917586	0.966909	0.986903	1.03576	1.03356	1.05928	3.04351	1.11602	Yes	Yes	Yes	Yes	Yes	Yes
P24588	AKAP5	0.985579	0.957277	0.928668	1.13084	1.08911	0.908523	2.42738	9.25192	Yes	Yes	Yes	Yes	Yes	No
P24592	IGFBP6	0.977076	1.03687	0.857606	1.01862	1.15317	0.956656	7.78567	7.86621	Yes	Yes	Yes	Yes	Yes	Yes
P24593	IGFBP5	1.17894	0.858522	0.834127	0.976748	1.25366	0.898001	16.4139	14.6265	Yes	Yes	Yes	No	No	No
P24666	ACP1	0.842989	1.0766	0.952014	1.1654	0.991957	0.971042	9.97096	8.3535	Yes	Yes	Yes	Yes	Yes	Yes
P24752	ACAT1	1.00655	0.96982	0.895257	1.06738	1.02785	1.03315	4.83704	1.67992	Yes	Yes	Yes	Yes	Yes	Yes
P24821	TNC	0.858219	0.945522	1.06805	1.09321	1.00934	1.02566	8.99073	3.48211	Yes	Yes	Yes	Yes	Yes	Yes
P24844	MYL9	0.934788	0.968358	0.968788	1.04944	1.04295	1.03568	1.66372	0.539148	Yes	Yes	Yes	Yes	Yes	Yes
P24863	CCNC	1.00243	0.832881	1.03663	1.24112	0.899061	0.987875	9.3062	13.8989	Yes	Yes	Yes	Yes	Yes	Yes
P24864	CCNE1	0.925454	0.944593	1.00203	1.07145	1.03216	1.02432	3.39879	1.97753	Yes	Yes	Yes	Yes	Yes	Yes
P24928	POLR2A	1.0141	0.991615	0.866568	1.04826	1.00604	1.07342	6.77859	2.66653	Yes	Yes	Yes	Yes	Yes	Yes
P24941	CDK2	0.960654	0.902539	1.00917	1.02325	1.06893	1.03545	4.5528	1.85207	Yes	Yes	Yes	Yes	Yes	Yes
P25054	APC	1.00389	0.926168	0.942328	1.04988	1.06984	1.0079	3.4972	2.47614	Yes	Yes	Yes	Yes	Yes	Yes
P25098	GRK2	1.2027	0.794492	0.875329	1.0515	0.996077	1.0799	18.4323	3.33903	Yes	Yes	Yes	Yes	Yes	Yes
P25205	MCM3	0.91109	1.02665	0.934789	0.964149	1.0018	1.16152	5.20502	8.20743	Yes	Yes	Yes	Yes	Yes	Yes
P25208	NFYB	0.934365	0.97939	0.958823	1.01052	1.06482	1.05209	1.92207	2.22404	Yes	Yes	Yes	Yes	Yes	Yes
P25325	MPST	1.09769	0.947762	0.827193	1.12232	1.07215	0.932876	11.5553	7.68788	Yes	Yes	Yes	Yes	Yes	Yes
P25391	LAMA1	0.934906	0.988298	0.94947	1.01844	1.03869	1.07019	2.35337	2.04248	Yes	Yes	Yes	Yes	Yes	Yes
P25398	RPS12	0.899842	1.01427	0.958886	0.954875	1.06489	1.10724	4.87883	6.1606	Yes	Yes	Yes	Yes	Yes	Yes
P25440	BRD2	0.925944	0.967934	0.979393	1.0381	1.06658	1.02205	2.39896	1.76656	Yes	Yes	Yes	Yes	Yes	Yes
P25445	FAS	0.939141	0.987121	0.947178	1.01656	1.04415	1.06585	2.19062	1.93521	Yes	Yes	Yes	Yes	Yes	Yes
P25490	YY1	0.87489	0.862151	1.13642	1.164	0.986166	0.976364	13.1964	8.2747	Yes	Yes	Yes	Yes	Yes	Yes
P25685	DNAJB1	1.15644	0.68575	1.03128	0.928461	1.00265	1.19541	20.7819	10.7956	Yes	Yes	Yes	Yes	Yes	Yes
P25686	DNAJB2	0.892691	0.99169	0.989092	0.994072	1.03701	1.09545	4.80969	3.9865	Yes	Yes	Yes	Yes	Yes	Yes
P25705	ATP5F1A	0.944104	0.961976	0.96744	1.05124	0.995625	1.07962	1.04041	3.34748	Yes	Yes	Yes	Yes	Yes	Yes
P25786	PSMA1	0.961509	0.945739	0.966335	0.993634	1.06799	1.06479	0.918208	3.29357	Yes	Yes	Yes	Yes	Yes	Yes
P25787	PSMA2	0.950409	0.878739	1.04449	1.00629	1.02641	1.09365	7.08593	3.58431	Yes	Yes	Yes	Yes	Yes	Yes
P25788	PSMA3	0.99086	1.06782	0.814971	1.09946	0.9984	1.02849	11.0478	4.06544	Yes	Yes	Yes	Yes	Yes	Yes
P25789	PSMA4	0.892582	0.949696	1.0314	1.11263	0.971603	1.0421	5.94703	5.5247	Yes	Yes	Yes	Yes	Yes	Yes
P25940	COL5A3	0.996119	0.884985	0.992621	1.00874	1.04189	1.07564	5.38511	2.6209	Yes	Yes	Yes	Yes	Yes	Yes
P26006	ITGA3	1.02225	0.814899	1.03674	1.01811	1.14789	0.960123	10.578	7.53326	Yes	Yes	Yes	Yes	Yes	Yes
P26022	PTX3	0.975354	0.960109	0.938454	1.08152	1.02592	1.01865	1.58043	2.69482	Yes	Yes	Yes	Yes	Yes	Yes
P26038	MSN	0.97987	0.965111	0.92909	1.075	0.968903	1.08203	2.22625	4.96655	Yes	Yes	Yes	Yes	Yes	Yes
P26196	DDX6	0.945618	0.904228	1.02424	0.998577	1.12905	0.99829	5.19545	5.90924	Yes	Yes	Yes	Yes	Yes	Yes
P26232	CTNNA2	1.05031	0.712109	1.11175	1.25691	0.784713	1.08421	18.3404	18.7224	No	Yes	No	Yes	No	No
P26358	DNMT1	0.880424	0.988746	1.00503	1.02097	1.02881	1.07602	5.7722	2.33338	Yes	Yes	Yes	Yes	Yes	Yes
P26368	U2AF2	0.976397	1.107	0.790915	1.10495	1.1033	0.917445	13.5358	8.44647	Yes	Yes	Yes	Yes	Yes	Yes
P26373	RPL13	0.9349	1.04698	0.892486	1.04409	0.990031	1.09151	6.80243	3.97937	Yes	Yes	Yes	Yes	Yes	Yes
P26440	IVD	0.913197	0.902215	1.05905	1.06026	1.00381	1.06147	7.46066	2.58218	Yes	Yes	Yes	Yes	Yes	Yes
P26447	S100A4	0.900407	0.923679	1.05042	0.899235	1.1319	1.09436	6.87959	9.78947	Yes	Yes	Yes	Yes	Yes	Yes
P26572	MGAT1	0.985012	0.909046	0.980463	1.06943	1.09984	0.956203	3.63069	5.93232	Yes	Yes	Yes	Yes	Yes	Yes
P26583	HMGB2	1.12536	0.856304	0.892887	0.917869	0.908297	1.29928	12.4353	17.4787	Yes	Yes	Yes	Yes	Yes	Yes
P26599	PTBP1	0.929345	0.967713	0.977502	0.986303	1.04403	1.09511	2.16889	4.26636	Yes	Yes	Yes	Yes	Yes	Yes
P26639	TARS1	1.09887	1.07589	0.699943	0.870433	1.57822	0.676654	19.085	37.1952	Yes	Yes	Yes	Yes	Yes	Yes
P26640	VARS1	0.954484	0.945336	0.974914	1.04867	0.909372	1.16722	1.29032	10.1156	Yes	Yes	Yes	Yes	Yes	Yes
P26641	EEF1G	0.961912	0.940634	0.972263	1.05929	1.02635	1.03955	1.37401	1.299	Yes	Yes	Yes	Yes	Yes	Yes
P26885	FKBP2	0.96884	0.964914	0.941058	1.06846	1.04266	1.01406	1.28105	2.13277	Yes	Yes	Yes	Yes	Yes	Yes
P26992	CNTFR	0.896073	1.22058	0.758226	0.780527	1.37968	0.964914	20.2249	24.0527	Yes	Yes	Yes	Yes	Yes	Yes
P27105	STOM	0.809399	1.06242	1.00328	0.965466	0.908299	1.25114	11.2762	14.3975	Yes	Yes	Yes	Yes	Yes	Yes
P27144	AK4	1.09182	0.798801	0.984569	1.07828	1.08262	0.963911	12.6303	5.27693	Yes	Yes	Yes	Yes	Yes	Yes
P27348	YWHAQ	0.832334	0.943497	1.09945	1.06686	1.29003	0.767823	11.4313	20.54	Yes	Yes	Yes	Yes	Yes	Yes
P27361	MAPK3	0.947862	0.928017	0.999485	1.06113	1.06034	1.00316	3.14284	2.60602	Yes	Yes	Yes	Yes	Yes	Yes
P27448	MARK3	0.971335	0.972147	0.931917	1.02951	1.02295	1.07214	1.95896	2.09366	Yes	Yes	Yes	Yes	Yes	Yes
P27487	DPP4	0.993653	0.978663	0.903383	0.978594	1.11485	1.03085	4.12048	5.38961	Yes	Yes	Yes	Yes	Yes	Yes
P27540	ARNT	1.0599	0.917213	0.898612	1.04442	0.992255	1.0876	7.51635	3.74305	Yes	Yes	Yes	Yes	Yes	Yes
P27635	RPL10	0.944145	1.00244	0.929194	1.02243	1.05791	1.04389	3.29624	1.40093	Yes	Yes	Yes	Yes	Yes	Yes
P27658	COL8A1	0.912787	0.959326	1.00391	1.1682	1.01596	0.939821	3.88069	9.11751	Yes	Yes	Yes	Yes	Yes	Yes
P27694	RPA1	1.00468	0.906933	0.964526	0.990728	1.12656	1.00657	4.18431	5.82401	Yes	Yes	Yes	Yes	Yes	Yes
P27695	APEX1	1.01224	0.938632	0.925286	1.12959	1.00637	0.98789	3.98807	6.04009	Yes	Yes	Yes	Yes	Yes	Yes
P27701	CD82	1.04929	0.785905	1.041	1.20434	1.13943	0.780034	12.7516	17.9216	Yes	Yes	Yes	Yes	Yes	Yes
P27707	DCK	0.896526	1.02282	0.956882	0.94001	1.09728	1.08648	5.37963	6.88854	Yes	Yes	Yes	Yes	Yes	Yes
P27708	CAD	0.932831	0.978063	0.965592	1.00202	1.03911	1.08239	1.9894	3.15423	Yes	Yes	Yes	Yes	Yes	Yes
P27797	CALR	0.97188	0.955725	0.948913	1.06253	0.972402	1.08855	1.00451	4.77992	Yes	Yes	Yes	Yes	Yes	Yes
P27816	MAP4	1.2211	0.947894	0.707805	0.888027	0.964054	1.27112	21.8678	15.9073	Yes	Yes	Yes	Yes	Yes	Yes
P27824	CANX	0.942123	0.952892	0.981834	1.03922	1.08321	1.00072	1.74861	3.23704	Yes	Yes	Yes	Yes	Yes	Yes
P27986	PIK3R1	0.846471	0.980687	1.04986	0.916956	1.10377	1.10225	8.80479	8.42553	Yes	Yes	Yes	Yes	Yes	Yes
P27987	ITPKB	0.949426	0.972292	0.955317	1.12996	1.02789	0.965118	1.01079	6.52567	Yes	Yes	Yes	Yes	Yes	Yes
P28062	PSMB8	0.962375	1.00079	0.913931	1.13783	0.925518	1.05956	3.70578	8.42162	Yes	Yes	Yes	Yes	Yes	Yes
P28065	PSMB9	1.11042	0.847108	0.919611	0.97447	1.1201	1.0283	11.5795	5.77562	Yes	Yes	Yes	Yes	Yes	Yes
P28066	PSMA5	1.02706	0.933622	0.916459	0.936537	1.0729	1.11342	5.06749	7.26874	Yes	Yes	Yes	Yes	Yes	Yes
P28070	PSMB4	0.995341	0.830929	1.05115	1.03281	1.09838	0.991391	9.74602	4.23166	Yes	Yes	Yes	Yes	Yes	Yes
P28072	PSMB6	0.982331	0.95557	0.939534	1.03471	1.0125	1.07535	1.84058	2.50014	Yes	Yes	Yes	Yes	Yes	Yes
P28074	PSMB5	0.940663	0.964255	0.972535	1.03663	1.03666	1.04926	1.40781	0.571277	Yes	Yes	Yes	Yes	Yes	Yes
P28161	GSTM2	0.956557	0.919729	1.00121	1.02075	1.10504	0.996716	3.47325	4.46252	Yes	Yes	Yes	Yes	Yes	Yes
P28288	ABCD3	1.00149	0.916037	0.960076	1.10987	1.02374	0.988785	3.63756	4.88898	Yes	Yes	Yes	Yes	Yes	Yes
P28289	TMOD1	0.874194	0.973692	1.02985	1.04239	0.966781	1.11309	6.7096	5.74036	Yes	Yes	Yes	Yes	Yes	Yes
P28290	ITPRID2	0.976256	0.88808	1.01341	0.935157	1.15074	1.03636	5.47922	8.46157	Yes	Yes	Yes	Yes	Yes	Yes
P28331	NDUFS1	1.01738	0.883181	0.977438	1.11918	1.0447	0.958125	5.86473	6.32401	Yes	Yes	Yes	Yes	Yes	Yes
P28335	HTR2C	0.997079	0.945262	0.935748	1.03851	1.05018	1.03322	2.80923	0.681111	Yes	Yes	Yes	No	Yes	Yes
P28340	POLD1	1.12134	0.883705	0.873113	0.978537	0.699631	1.44367	11.9454	29.493	Yes	Yes	Yes	Yes	Yes	Yes
P28347	TEAD1	0.996681	0.931474	0.950148	1.02989	1.05327	1.03854	2.85778	0.927358	Yes	Yes	Yes	Yes	Yes	Yes
P28370	SMARCA1	1.37846	0.856085	0.64377	1.09358	1.46637	0.561736	32.1763	35.6744	Yes	Yes	Yes	Yes	Yes	Yes
P28482	MAPK1	0.919843	0.973867	0.984758	1.0534	0.989092	1.07904	2.95828	3.63622	Yes	Yes	Yes	Yes	Yes	Yes
P28676	GCA	0.932338	0.985614	0.960526	1.08079	1.01594	1.02479	2.26805	2.75966	Yes	Yes	Yes	Yes	Yes	Yes
P28702	RXRB	0.960132	0.96546	0.952893	1.05535	1.05113	1.01504	0.536767	1.73863	Yes	Yes	Yes	Yes	Yes	Yes
P28715	ERCC5	0.946612	0.949581	0.98241	1.05691	1.05288	1.0116	1.69047	1.9679	Yes	Yes	Yes	Yes	Yes	Yes
P28749	RBL1	0.948843	0.995237	0.93454	1.04141	1.01027	1.0697	2.70009	2.33284	Yes	Yes	Yes	Yes	Yes	Yes
P28799	GRN	0.972181	0.965838	0.940706	1.09578	1.02377	1.00173	1.41639	3.85999	Yes	Yes	Yes	Yes	Yes	Yes
P28838	LAP3	0.931945	0.957842	0.989016	0.998394	1.07483	1.04798	2.43149	3.04305	Yes	Yes	Yes	Yes	Yes	Yes
P28845	HSD11B1	1.03783	0.86333	0.977656	1.00683	1.04072	1.07364	7.54206	2.62176	Yes	Yes	Yes	Yes	Yes	Yes
P29083	GTF2E1	0.97112	0.951589	0.956252	1.04147	1.09456	0.985007	0.867817	4.2997	Yes	Yes	Yes	Yes	Yes	Yes
P29084	GTF2E2	0.974173	0.928423	0.97648	1.12299	0.97221	1.02573	2.30601	5.99947	Yes	Yes	Yes	Yes	Yes	Yes
P29144	TPP2	0.9926	0.916012	0.970535	1.07264	1.05581	0.992394	3.35408	3.32157	Yes	Yes	Yes	Yes	Yes	Yes
P29218	IMPA1	0.951279	0.954023	0.973856	1.02537	1.09115	1.00432	1.04811	3.55532	Yes	Yes	Yes	Yes	Yes	Yes
P29317	EPHA2	0.959093	0.965734	0.954421	0.959363	1.06264	1.09874	0.483622	5.67792	Yes	Yes	Yes	Yes	Yes	Yes
P29323	EPHB2	0.945648	0.965607	0.968003	1.05879	1.04261	1.01934	1.04419	1.55676	Yes	Yes	Yes	Yes	Yes	Yes
P29353	SHC1	1.01094	1.028	0.840324	1.08699	1.07019	0.963558	8.82892	5.25443	Yes	Yes	Yes	Yes	Yes	Yes
P29372	MPG	0.931569	0.94917	0.998533	1.10591	0.954557	1.06026	2.95327	6.09385	Yes	Yes	Yes	Yes	Yes	Yes
P29373	CRABP2	0.959828	0.959673	0.959825	1.02904	1.01413	1.0775	0.00752913	2.60036	Yes	Yes	Yes	Yes	Yes	Yes
P29374	ARID4A	0.97115	0.941573	0.96675	1.06224	1.03437	1.02392	1.35752	1.55494	Yes	Yes	Yes	Yes	Yes	Yes
P29375	KDM5A	1.06431	0.966925	0.848255	0.942123	1.09782	1.08057	9.20422	6.69962	Yes	Yes	Yes	Yes	Yes	Yes
P29401	TKT	0.887021	0.903032	1.08946	0.999164	1.07705	1.04428	9.57336	3.06961	Yes	Yes	Yes	Yes	Yes	Yes
P29466	CASP1	1.0356	0.93015	0.913762	1.01753	1.0605	1.04245	5.62497	1.69341	Yes	Yes	Yes	Yes	Yes	Yes
P29536	LMOD1	0.844721	1.02299	1.01194	1.03853	1.07194	1.00988	8.49649	2.4382	Yes	Yes	Yes	Yes	Yes	Yes
P29558	RBMS1	0.910878	0.974434	0.994361	1.1101	1.0098	1.00043	3.7087	4.77244	Yes	Yes	Yes	Yes	Yes	Yes
P29590	PML	1.12079	0.82118	0.937736	1.06774	1.02818	1.02437	12.8468	1.88541	Yes	Yes	Yes	Yes	Yes	Yes
P29597	TYK2	0.949332	0.921103	1.0093	1.06711	1.0181	1.03505	3.83112	1.95392	Yes	Yes	Yes	Yes	Yes	Yes
[truncated: 6,152 more rows]
