# Supplementary material for: Infection-induced lysine lactylation enables herpesvirus immune evasion
Source: Sci Adv. 2025 Jan 8;11(2):eads6215. doi: 10.1126/sciadv.ads6215 (PMC11708889; doi:10.1126/sciadv.ads6215)
Supplement: Supplementary file 2 — Tables S1 to S7 [file sciadv.ads6215_tables_s1_to_s7.zip › ads6215_table_s6.xlsx]

## Sheet: TableS6A-La-peptides (Alanine)
Supplementary Table 6A: List of cellular lactyl-peptides detected in the proteome of HCMV infected cells left untreated (0mM) or treated with alanine (Alanine).
Primary Uniprot Protein Accession #	Gene symbol	Protein description	Lactylated Peptide	Lactyl-K in master protein	Lactyl-K position in peptide + any additional modifications	Precursor Charge	Ave Log2 LactylK Intensity (Alanine/0mM)	Ave Log2 LactylK normalized to protein (Alanine/0mM)	Normalized Ave Intensity 0mM	Normalized Ave Intensity Alanine	Normalized to protein Ave Intensity 0mM	Normalized to protein Ave Intensity Alanine	Normalized to protein (with imputation) 0mM R1	Normalized to protein (with imputation) 0mM R2	Normalized to protein (with imputation) 0mM R3	Normalized to protein (with imputation) Alanine R1	Normalized to protein (with imputation) Alanine R2	Normalized to protein (with imputation) Alanine R3	Normalized Intensity 0mM R1	Normalized Intensity 0mM R2	Normalized Intensity 0mM R3	Normalized Intensity Alanine R1	Normalized Intensity Alanine R2	Normalized Intensity Alanine R3	CV% 0mM	CV% Alanine
A0A024RBG1	NUDT4;NUDT4B	Diphosphoinositol polyphosphate phosphohydrolase NUDT4B	EVYEEAGVKGK	74	EVYEEAGVK(UniMod:378)GK	2	-0.109551		1.03795	0.962051									1.02235	1.12806	0.963438	0.922104	1.00281	0.961238	6.56158	3.42528
A0A0B4J2D5	GATD3;GATD3B	Putative glutamine amidotransferase-like class 1 domain-containing protein 3B, mitochondrial	ALGAKHCVK	219	ALGAK(UniMod:378)HC(UniMod:4)VK	3	-0.247179	-0.497326	1.08546	0.914543	1.18633	0.840416	1.00889	1.48481	1.06528	1.17853	0.805149	0.537568	0.957539	1.36103	0.9378	1.24945	0.947498	0.546686	17.9673	31.4742
A0A0B4J2D5	GATD3;GATD3B	Putative glutamine amidotransferase-like class 1 domain-containing protein 3B, mitochondrial	NLSTFAVDGKDCK	151	NLSTFAVDGK(UniMod:378)DC(UniMod:4)K	2	0.301937	0.0464974	0.895737	1.10426	0.982837	1.01503	0.737759	1.12407	1.08668	1.11225	1.05103	0.881811	0.70021	1.03036	0.956637	1.17917	1.23685	0.896767	15.7966	13.4569
A0A0B4J2D5	GATD3;GATD3B	Putative glutamine amidotransferase-like class 1 domain-containing protein 3B, mitochondrial	VNKEVER	157	VNK(UniMod:378)EVER	2	0.618548	0.361676	0.788852	1.21115	0.863884	1.11002	0.729416	0.960783	0.901454	0.921389	1.29563	1.11304	0.692292	0.880687	0.793577	0.97683	1.52469	1.13192	9.75903	19.0375
A0A0B4J2D5	GATD3;GATD3B	Putative glutamine amidotransferase-like class 1 domain-containing protein 3B, mitochondrial	EVVEAHVDQKNK	233	EVVEAHVDQK(UniMod:378)NK	3	0.751261	0.505203	0.745361	1.25464	0.821654	1.16619	0.546974	0.784574	1.13342	0.879989	1.05091	1.56768	0.519135	0.719167	0.997781	0.932939	1.23671	1.59427	26.3338	21.5429
A0AVT1	UBA6	Ubiquitin-like modifier-activating enzyme 6	TPKTVFFESLER	295	TPK(UniMod:378)TVFFESLER	2	-0.344587	-0.267741	1.09288	0.86068	1.06752	0.886705	0.875104	1.29031	1.03716	0.958632	0.81921	0.882273	0.882925	1.30621	1.08951	0.933874	0.787486		15.8134	8.50421
A0AVT1	UBA6	Ubiquitin-like modifier-activating enzyme 6	KPDHVPISSEDER	810	K(UniMod:378)PDHVPISSEDER	3	-0.326389	-0.253496	1.11264	0.887362	1.08808	0.912748	1.14985	1.13563	0.978757	1.12475	1.12609	0.487399	1.16013	1.14963	1.02816	1.0957	1.08248	0.483898	5.38254	32.1564
A0AVT1	UBA6	Ubiquitin-like modifier-activating enzyme 6	YVLGDTAMQKMAK	58	YVLGDTAMQK(UniMod:378)MAK	2	-0.0182204	0.053146	1.00631	0.993685	0.983672	1.02058	1.03319	0.998859	0.918972	1.16967	1.16977	0.722311	1.04242	1.01117	0.965358	1.13946	1.12447	0.717123	3.14479	19.6898
A0AVT1	UBA6	Ubiquitin-like modifier-activating enzyme 6	LVKPTTEK	1014	LVK(UniMod:378)PTTEK	2	0.0113127	0.0862413	0.996079	1.00392	0.97198	1.03185	0.841325	1.04679	1.02782	1.20519	1.23952	0.650847	0.848845	1.05969	1.07971	1.17407	1.19152	0.646172	10.4842	25.2078
A0AVT1	UBA6	Ubiquitin-like modifier-activating enzyme 6	IQEFKPSNK	796	IQEFK(UniMod:378)PSNK	2	0.106586	0.182521	0.963077	1.03692	0.939302	1.06598	0.747301	1.04493	1.02568	1.22873	1.30914	0.660077	0.75398	1.0578	1.07745	1.19699	1.25844	0.655336	15.3748	26.1337
A0AVT1	UBA6	Ubiquitin-like modifier-activating enzyme 6	EKYGIEPTMVVQGVK	978	EK(UniMod:378)YGIEPTMVVQGVK	2	0.288424	0.361964	0.882781	1.07815	0.861987	1.1078	0.872146	0.911008	0.802807	1.23405	1.33451	0.75485		0.922233	0.84333	1.20218	1.28283	0.749429	4.46904	21.7743
A0AVT1	UBA6	Ubiquitin-like modifier-activating enzyme 6	LVKPTTEKK	1019	LVKPTTEK(UniMod:378)K	2	0.32113	0.390071	0.889162	1.11084	0.870609	1.1409	0.946813	0.96574	0.699275	1.84639	0.988119	0.588181	0.955275	0.977639	0.734571	1.7987	0.949854	0.583956	12.3366	45.8046
A0FGR8	ESYT2	Extended synaptotagmin-2	GKSDPYGIIR	411	GK(UniMod:378)SDPYGIIR	2	0.364733	0.265781	0.852816	1.09812	0.900205	1.0823	0.969546	0.961267	0.769801	1.17403	1.17427	0.898607		0.91941	0.786222	1.15401	1.26924	0.871112	7.80872	15.2325
A0FGR8	ESYT2	Extended synaptotagmin-2	VIKENLSPK	431	VIK(UniMod:378)ENLSPK	2	0.772297	0.733783	0.738556	1.26144	0.747563	1.24319	0.681983	0.813906	0.746801	1.59371	1.32122	0.81465	0.674471	0.778465	0.762731	1.56653	1.42807	0.789724	6.19692	26.8195
A0FGR8	ESYT2	Extended synaptotagmin-2	VYTENVDKR	261	VYTENVDK(UniMod:378)R	2	0.855736	0.819613	0.711824	1.28818	0.719175	1.26929	0.734737	0.682981	0.739806	1.47255	1.37438	0.960953	0.726644	0.653241	0.755588	1.44744	1.48554	0.93155	6.05163	19.6132
A0MZ66	SHTN1	Shootin-1	EKATQPETTEEVTDLKR	392	EK(UniMod:378)ATQPETTEEVTDLKR	3	-1.12926	-0.335789	1.37254	0.627458	1.08481	0.859548	1.23606	1.26878	0.749587	0.935996	1.11993	0.522714	1.51691	1.63503	0.965684	0.685561	0.809878	0.386934	21.253	28.2867
A0MZ66	SHTN1	Shootin-1	KKYIDGEK	568	KK(UniMod:378)YIDGEK	2	-1.02816	-0.232768	1.34198	0.658021	1.05881	0.901049	1.09211	1.24099	0.843336	1.10084	1.07242	0.52989	1.34026	1.59922	1.08646	0.806296	0.775521	0.392246	15.5992	28.6239
A0MZ66	SHTN1	Shootin-1	KLEGCTSSK	546	K(UniMod:378)LEGC(UniMod:4)TSSK	2	-0.274282	0.522286	1.09477	0.905226	0.862876	1.23929	0.834336	0.993182	0.76111	1.24473	1.5635	0.909634	1.02391	1.27988	0.98053	0.911688	1.13064	0.673347	12.0648	20.6298
A0MZ66	SHTN1	Shootin-1	DQIVSVQEEKK	158	DQIVSVQEEK(UniMod:378)K	2	-0.254895	0.53919	1.08811	0.911889	0.858747	1.24789	0.899927	0.929254	0.747059	1.15489	1.55314	1.03565	1.10441	1.1975	0.962428	0.84589	1.12315	0.766627	8.88294	16.7618
A0MZ66	SHTN1	Shootin-1	ESAEALATKLNK	89	ESAEALATK(UniMod:378)LNK	2	-0.143862	0.835122	1.06038	0.959745	0.735637	1.31238	0.560946	0.761306	0.884659	1.66081	1.30141	0.974928		0.981069	1.1397	1.21644	0.941113	0.72168	7.47969	21.0905
A1L0T0	ILVBL	2-hydroxyacyl-CoA lyase 2	EMVPAKPPK	227	EMVPAK(UniMod:378)PPK	2	-0.00217374	0.0481642	1.00075	0.999247	0.985051	1.01849	0.601927	1.19295	1.16028	1.17838	1.30532	0.571777	0.614972	1.21441	1.17287	1.10832	1.31817	0.571259	27.311	31.4763
A1L0T0	ILVBL	2-hydroxyacyl-CoA lyase 2	VDKASVR	48	VDK(UniMod:378)ASVR	2	0.482299	0.528444	0.834387	1.16561	0.820634	1.18366	0.750708	0.898689	0.812504	1.14121	1.47922	0.930551	0.766977	0.914858	0.821327	1.07335	1.49378	0.929708	7.31968	20.5335
A1X283	SH3PXD2B	SH3 and PX domain-containing protein 2B	TGKQDGLSPK	715	TGK(UniMod:378)QDGLSPK	2	-0.0508475	-0.173703	1.01762	0.982379	1.05884	0.938726	1.1442	1.1895	0.84281	1.05982	0.880256	0.876106	1.05676	1.21682	0.779288	1.16315	0.918686	0.865306	17.7622	13.1992
A1X283	SH3PXD2B	SH3 and PX domain-containing protein 2B	EKAAAASVPNADGLK	838	EK(UniMod:378)AAAASVPNADGLK	2	0.0492205	-0.0358399	0.979601	1.0136	0.99109	0.966772	1.15226	0.874911	0.946099	1.15118	0.889652	0.859487	1.0642	0.895005		1.26341	0.928493	0.848891	8.63583	17.72
A1X283	SH3PXD2B	SH3 and PX domain-containing protein 2B	EKELLSSQR	314	EK(UniMod:378)ELLSSQR	2	0.183315	0.05848	0.936553	1.06345	0.982498	1.02314	1.0906	0.869127	0.98777	0.872876	1.1233	1.07326	1.00725	0.889088	0.913323	0.957979	1.17234	1.06002	5.44116	8.23213
A1X283	SH3PXD2B	SH3 and PX domain-containing protein 2B	VLAKEVK	605	VLAK(UniMod:378)EVK	2	0.238915	0.110579	0.917387	1.08261	0.959353	1.03578	0.951738	0.935813	0.990507	1.0628	1.10912	0.935405	0.879002	0.957305	0.915854	1.16642	1.15754	0.923873	3.48655	10.3735
A1X283	SH3PXD2B	SH3 and PX domain-containing protein 2B	GSKDVLR	492	GSK(UniMod:378)DVLR	2	0.290996	0.181044	0.899489	1.10051	0.934767	1.05975	0.817107	1.08186	0.905334	0.872401	1.17294	1.13391	0.75466	1.10671	0.837099	0.957458	1.22415	1.11993	16.7141	9.97146
A1X283	SH3PXD2B	SH3 and PX domain-containing protein 2B	GKGSLGPWGTGK	821	GK(UniMod:378)GSLGPWGTGK	2	0.736062	0.40525	0.714605	1.19026	0.852496	1.12898	1.08909	0.726986	0.741408	1.45779	1.17019	0.758947		0.743683	0.685528	1.59992	1.22128	0.749591	4.06898	29.2235
A2RRP1	NBAS	NBAS subunit of NRZ tethering complex	IFQHSKPDLQQK	977	IFQHSK(UniMod:378)PDLQQK	3	-0.541138	-0.959057	1.18538	0.814624	1.19241	0.613368	1.14777	1.16728	1.26219	1.15822	0.437647	0.244239		1.14892	1.22183	1.17313	0.456115		3.07555	44.0092
A2RRP1	NBAS	NBAS subunit of NRZ tethering complex	KQPPVSESHWR	1086	K(UniMod:378)QPPVSESHWR	3	-0.094302	-0.340964	1.02597	0.961049	1.05391	0.83208	1.17884	1.0328	0.950099	1.30182	0.579077	0.61534	1.14162	1.01656	0.919722	1.31858	0.603514		8.8535	37.2026
A2RRP1	NBAS	NBAS subunit of NRZ tethering complex	FKVVASGLNYK	1792	FK(UniMod:378)VVASGLNYK	2	-0.0296434	-0.0760097	1.01235	0.991764	1.01838	0.966112	0.98449	1.24772	0.822921	1.26784	1.17648	0.454016		1.2281	0.79661	1.28417	1.22612	0.465002	21.3111	37.633
A2RRP1	NBAS	NBAS subunit of NRZ tethering complex	AVTKLSVEAR	1908	AVTK(UniMod:378)LSVEAR	2	0.275715	0.143058	0.887819	1.07479	0.94785	1.04666	1.02392	0.873383	0.946243	1.06826	1.13906	0.932654		0.859648	0.915989	1.08202	1.18712	0.955223	3.17301	8.82137
A2RRP1	NBAS	NBAS subunit of NRZ tethering complex	VVASGLNYKK	1801	VVASGLNYK(UniMod:378)K	2	0.283173	0.209933	0.902174	1.09783	0.925794	1.0708	1.09059	1.0776	0.609194	1.37311	1.04856	0.790744	1.05615	1.06065	0.589716	1.39079	1.09281	0.809879	24.4907	21.6046
A2RRP1	NBAS	NBAS subunit of NRZ tethering complex	SAKDDFTSIIGK	115	SAK(UniMod:378)DDFTSIIGK	2	0.398637	0.235227	0.839661	1.10689	0.915802	1.07798	1.02746	0.884299	0.835648	1.06181	1.13846	1.03368		0.870392	0.80893	1.07549	1.1865	1.05869	3.65991	5.12316
A2RRP1	NBAS	NBAS subunit of NRZ tethering complex	QSTKLLGLAELLR	1261	QSTK(UniMod:378)LLGLAELLR	2	0.536218	0.357607	0.84741	1.22888	0.869817	1.11449	0.609212	0.98299	1.01725	1.30151	1.09336	0.948614	0.589976	0.967531	0.984723	1.31827	1.1395		21.4971	7.27402
A2RRP1	NBAS	NBAS subunit of NRZ tethering complex	CEKQSPGVANELLK	954	C(UniMod:4)EK(UniMod:378)QSPGVANELLK	2	0.771552	0.421065	0.702118	1.19859	0.874948	1.17148	1.18403	0.584061	0.856753	1.60125	0.800263	1.11293		0.574876	0.829359	1.62187	0.834033	1.13986	18.1226	27.0571
A2RRP1	NBAS	NBAS subunit of NRZ tethering complex	LVNFSKLTLEQK	673	LVNFSK(UniMod:378)LTLEQK	2	0.577217	0.435342	0.772093	1.15194	0.829529	1.12172	0.905427	0.716686	0.866475	1.31208	1.33833	0.714741		0.705415	0.838771	1.32898	1.3948	0.732036	8.63598	25.8807
A2RRP1	NBAS	NBAS subunit of NRZ tethering complex	FTADDQYKR	1667	FTADDQYK(UniMod:378)R	2	0.751378	0.677605	0.745323	1.25468	0.76433	1.22253	0.617782	0.987687	0.687521	1.44416	1.33512	0.888313	0.598276	0.972154	0.665539	1.46276	1.39146	0.909809	21.8331	19.5739
A2RRP1	NBAS	NBAS subunit of NRZ tethering complex	GYGDKTEATTK	1026	GYGDK(UniMod:378)TEATTK	2	0.848206	0.77068	0.714219	1.28578	0.733481	1.25137	0.849487	0.752807	0.598149	1.1726	1.42526	1.15626	0.822665	0.740968	0.579024	1.1877	1.4854	1.18424	14.1761	10.9787
A3KN83	SBNO1	Protein strawberry notch homolog 1	KGEEITR	708	K(UniMod:378)GEEITR	2	-0.326997	-0.254591	1.11285	0.887154	1.0889	0.912745	0.996989	1.22116	1.04856	0.892521	1.19472	0.650992	0.996793	1.24571	1.09603	0.851297	1.14378	0.666382	9.19384	22.154
A4D161	FAM221A	Protein FAM221A	GKAPLPSATKPS	288	GK(UniMod:378)APLPSATKPS	2	-0.889882		1.29899	0.70101									1.26391	1.43006	1.203	0.801192	0.680778	0.621062	7.38725	10.687
A4D1P6	WDR91	WD repeat-containing protein 91	GKDPTSGAK	302	GK(UniMod:378)DPTSGAK	2	0.407598	0.576695	0.836201	1.1092	0.787559	1.17459	0.838541	0.788486	0.735648	1.67727	1.17032	0.676174	0.838883	0.833518		1.56565	1.12728	0.634672	0.320811	34.2846
A5YKK6	CNOT1	CCR4-NOT transcription complex subunit 1	GEQYDQAKLSR	556	GEQYDQAK(UniMod:378)LSR	2	-0.111198	0.110612	1.03852	0.961481	0.96555	1.04249	0.912817	0.925102	1.05873	1.06806	1.25284	0.806567	0.944144	1.01269	1.15872	0.96161	1.14969	0.773146	8.6167	15.9881
A5YKK6	CNOT1	CCR4-NOT transcription complex subunit 1	AGPEMDKR	1521	AGPEMDK(UniMod:378)R	2	0.0762981	0.300437	0.968443	1.02104	0.898861	1.10696	0.810015	0.882342	1.00423	1.22086	1.19982	0.900214	0.837813		1.09907	1.09918	1.10103	0.862912	13.4886	10.9511
A5YKK6	CNOT1	CCR4-NOT transcription complex subunit 1	KDFALDSEESR	1426	K(UniMod:378)DFALDSEESR	2	0.260308	0.487323	0.910028	1.08997	0.84494	1.18447	0.737381	0.849475	0.947965	1.43342	1.29059	0.829407	0.762687	0.929901	1.0375	1.29055	1.18433	0.795039	12.4246	19.5426
A5YKK6	CNOT1	CCR4-NOT transcription complex subunit 1	EKAEYLLR	1851	EK(UniMod:378)AEYLLR	2	0.845913	1.2388	0.676388	1.21574	0.55865	1.31843	0.440002	0.419877	0.816071	1.31672	1.65014	0.988425		0.45963	0.893146	1.18548	1.51428	0.947468	32.0464	19.1148
A6NCE7	MAP1LC3B;MAP1LC3B2	Microtubule-associated proteins 1A/1B light chain 3 beta 2	YKGEKQLPVLDK	42	YKGEK(UniMod:378)QLPVLDK	3	1.47304	1.66603	0.484113	1.34392	0.455887	1.44671	0.455567	0.536491	0.375602	1.86406	1.77726	0.698801		0.539361	0.428864	1.93262	1.4946	0.604553	11.4123	41.1147
A6NCE7	MAP1LC3B;MAP1LC3B2	Microtubule-associated proteins 1A/1B light chain 3 beta 2	EQHPTKIPVIIER	30	EQHPTK(UniMod:378)IPVIIER	3	2.03077	2.45463	0.350663	1.43289	0.287758	1.57741	0.208942	0.3356	0.318732	1.51232	2.27138	0.948528		0.337396	0.36393	1.56794	1.91014	0.820598	3.78346	31.7497
A6ND36	FAM83G	Protein FAM83G	LSQSKHLK	794	LSQSK(UniMod:378)HLK	2	0.619682	0.644207	0.823306	1.26504	0.776601	1.21373	1.02245	0.654036	0.653314	1.68333	1.08934	0.868533	0.879082	0.871227	0.719611	1.60204	0.928043		8.91454	26.6392
A6NDG6	PGP	Glycerol-3-phosphate phosphatase	QADIIGKPSR	235	QADIIGK(UniMod:378)PSR	2	0.366096	0.225043	0.873797	1.1262	0.920389	1.07576	0.742413	1.10626	0.912491	1.16449	1.3155	0.747292	0.712436	1.01911	0.889849	1.16383	1.41729	0.797484	14.3867	22.5919
A6NDG6	PGP	Glycerol-3-phosphate phosphatase	NNQESDCVSKK	310	NNQESDC(UniMod:4)VSK(UniMod:378)K	2	0.527446	0.385728	0.81921	1.18079	0.862293	1.1266	0.863665	0.95634	0.766873	1.15572	1.355	0.869081	0.828792	0.880995	0.747844	1.15507	1.45985	0.927453	6.68681	18.4715
A6NHN0	OTOL1	Otolin-1	GDPGIKGEK	292	GDPGIK(UniMod:378)GEK	2	0.934581		0.68697	1.31303									0.728799	0.638852	0.693259	1.25145	1.87554	0.812101	5.38437	33.2303
A6NHR9	SMCHD1	Structural maintenance of chromosomes flexible hinge domain-containing protein 1	LYFKPIGDPVFAR	1802	LYFK(UniMod:378)PIGDPVFAR	2	-0.618332	-1.12336	1.21108	0.788924	1.29438	0.594153	1.37056	1.27283	1.23977	1.08473	0.43945	0.258284		1.19912	1.22304	1.11837	0.459477		0.987572	41.759
A6NHR9	SMCHD1	Structural maintenance of chromosomes flexible hinge domain-containing protein 1	NKEAIYSGYIR	279	NK(UniMod:378)EAIYSGYIR	2	-0.227435	-0.330966	1.07866	0.92134	1.1189	0.889531	0.847793	1.32483	1.18408	1.00081	1.0114	0.656377	0.819772	1.24811	1.1681	1.03185	1.0575	0.674671	17.2392	18.9653
A6NHR9	SMCHD1	Structural maintenance of chromosomes flexible hinge domain-containing protein 1	KCNDSLR	1966	K(UniMod:378)C(UniMod:4)NDSLR	2	-0.183523	-0.291468	1.06352	0.936481	1.107	0.904498	1.18364	1.40675	0.730613	1.08418	0.95547	0.673846	1.14452	1.32529	0.720754	1.11781	0.999013	0.692626	23.8226	19.1271
A6NHR9	SMCHD1	Structural maintenance of chromosomes flexible hinge domain-containing protein 1	VETTDCPVPPKR	1997	VETTDC(UniMod:4)PVPPK(UniMod:378)R	2	-0.00589631	-0.111406	1.00204	0.997956	1.04003	0.962738	1.15727	1.10798	0.854835	0.977723	1.24764	0.662853	1.11902	1.04381	0.843299	1.00805	1.30449	0.681327	11.6135	25.5028
A6NHR9	SMCHD1	Structural maintenance of chromosomes flexible hinge domain-containing protein 1	GEHTLQVKAIYNK	1344	GEHTLQVK(UniMod:378)AIYNK	3	0.0668274	-0.0818571	0.981389	1.02792	1.02033	0.964052	0.920119	1.29522	0.845664	0.874857	1.10355	0.913747	0.889708	1.22021	0.834251	0.901992	1.15384		17.3612	12.2505
A6NHR9	SMCHD1	Structural maintenance of chromosomes flexible hinge domain-containing protein 1	DVAPVEKTIK	1026	DVAPVEK(UniMod:378)TIK	2	0.487739	0.289152	0.805576	1.12962	0.892551	1.09063	1.00402	0.8981	0.77553	1.09914	1.26089	0.911849		0.846088	0.765064	1.13323	1.31835	0.937263	5.02896	13.7745
A6NHR9	SMCHD1	Structural maintenance of chromosomes flexible hinge domain-containing protein 1	SNGKFGGLQNK	1872	SNGK(UniMod:378)FGGLQNK	2	0.445284	0.339725	0.84689	1.15311	0.880124	1.11381	0.878508	1.05568	0.706185	1.41754	1.14758	0.776315	0.849472	0.994542	0.696655	1.4615	1.19988	0.797951	14.3614	23.6669
A6NHR9	SMCHD1	Structural maintenance of chromosomes flexible hinge domain-containing protein 1	AIYNKSIIEGPIIK	1349	AIYNK(UniMod:378)SIIEGPIIK	2	1.244	0.901517	0.549109	1.30059	0.672132	1.25556	0.876864	0.583927	0.555607	1.31307	1.46773	0.98589		0.55011	0.548109	1.35379	1.53462	1.01337	0.18219	16.6155
A6NIZ1	RAP1BL	Ras-related protein Rap-1b-like protein	VKDTDDVPMILVGNK	104	VK(UniMod:378)DTDDVPMILVGNK	2	-0.196647		1.08278	0.944811										0.875552	1.29002	1.08888	1.16214	0.583408	19.1388	27.2324
A6NIZ1	RAP1BL	Ras-related protein Rap-1b-like protein	TPVPGKAR	174	TPVPGK(UniMod:378)AR	2	1.02057		0.618342	1.25444									0.663157		0.573526	2.20233	0.711236	0.849756	7.24774	53.6206
A7E2V4	ZSWIM8	Zinc finger SWIM domain-containing protein 8	MGPGGGKAK	584	MGPGGGK(UniMod:378)AK	2	0.0167371	0.192562	0.994199	1.0058	0.931535	1.06455	0.837387	1.05457	0.902648	1.21417	1.34122	0.638261	0.847435	1.1456	0.98956	1.12424	1.32332	0.569843	12.2481	31.6965
A7E2V4	ZSWIM8	Zinc finger SWIM domain-containing protein 8	AKALGGAGSGSK	586	AK(UniMod:378)ALGGAGSGSK	2	0.156793	0.325407	0.945713	1.05429	0.896487	1.12331	1.22314	0.821371	0.644954	1.11972	1.24737	1.00285	1.23781	0.892274	0.707054	1.03678	1.23073	0.895347	23.2577	13.0399
A7E2V4	ZSWIM8	Zinc finger SWIM domain-containing protein 8	VEPPPAKGK	815	VEPPPAK(UniMod:378)GK	2	0.206142	0.395361	0.928678	1.07132	0.872203	1.14718	0.873839	0.889807	0.852963	0.753424	1.23995	1.44818	0.884324	0.966617	0.935092	0.697615	1.22341	1.29294	3.65045	24.8078
A7E2V4	ZSWIM8	Zinc finger SWIM domain-containing protein 8	KGLGEGVPSSQR	550	K(UniMod:378)GLGEGVPSSQR	2	0.106387	0.423793	0.963146	1.03685	0.846207	1.13515	1.17152	0.681851	0.685247	1.21062	1.21638	0.978433	1.18558	0.740711			1.20016	0.87355	23.0947	15.75
A8CG34	POM121;POM121C	Nuclear envelope pore membrane protein POM 121C	GLNSQSSDDHLNKR	364	GLNSQSSDDHLNK(UniMod:378)R	3	-0.29285	-0.450747	1.10115	0.898853	1.18863	0.869678	1.43973	1.30734	0.818824	0.769272	1.18375	0.656012	1.24664	1.20712	0.849677	0.883807	1.08755	0.725204	16.2146	16.4998
A8MW92	PHF20L1	PHD finger protein 20-like protein 1	GAPAAAGISKTEK	530	GAPAAAGISK(UniMod:378)TEK	2	-0.0920529	0.138844	1.03189	0.968108	0.959201	1.0561	1.20143	0.868072	0.808098	1.08001	1.05989	1.02841	1.20192	1.01987	0.873896	1.03108	1.13846	0.734783	13.0036	17.6333
A8MW92	PHF20L1	PHD finger protein 20-like protein 1	LNKITGLLASK	280	LNK(UniMod:378)ITGLLASK	2	0.32746	0.595952	0.886996	1.113	0.797613	1.20557	0.387181	1.12035	0.885311	1.2936	1.23508	1.08802	0.387337	1.31626	0.957395	1.235	1.32664	0.777375	43.1212	21.5863
A8MWX3	WASH2P;WASH3P;WASH4P;WASH6P	Putative WAS protein family homolog 4	VFSSAKYPAPER	106	VFSSAK(UniMod:378)YPAPER	2	-0.0391419		1.01356	0.986435									0.854706	1.20294	0.983043	1.29804	0.978187	0.683074	14.1872	25.4582
A8MWX3	WASH2P;WASH3P;WASH4P;WASH6P	Putative WAS protein family homolog 4	VSLAQAKIEK	88	VSLAQAK(UniMod:378)IEK	2	0.212725		0.926408	1.07359									0.757324	1.19345	0.828457	0.961927	1.24864	1.01021	20.622	11.6743
A8MWX3	WASH2P;WASH3P;WASH4P;WASH6P	Putative WAS protein family homolog 4	KYVFLDPLAGAVTK	198	K(UniMod:378)YVFLDPLAGAVTK	2	-0.086372		1.03613	0.975916										0.875959	1.19629	1.13095	1.08417	0.71263	15.4583	19.1767
B5ME19	EIF3C;EIF3CL	Eukaryotic translation initiation factor 3 subunit C-like protein	KLNEILQAR	333	K(UniMod:378)LNEILQAR	2	1.28363		0.582324	1.41768									0.277416	0.877131	0.592424	1.67382	1.7863	0.792915	42.062	31.3296
B5ME19	EIF3C;EIF3CL	Eukaryotic translation initiation factor 3 subunit C-like protein	YIYAKDR	559	YIYAK(UniMod:378)DR	2	0.533123		0.817308	1.18269									0.81017	0.860785	0.780969	1.18455	1.46283	0.900703	4.03438	19.404
B5ME19	EIF3C;EIF3CL	Eukaryotic translation initiation factor 3 subunit C-like protein	KNEGYMR	895	K(UniMod:378)NEGYMR	2	-0.0836424		1.02898	0.97102									1.01689	1.11382	0.956235	0.939384	1.18244	0.791238	6.30721	16.6079
B5ME19	EIF3C;EIF3CL	Eukaryotic translation initiation factor 3 subunit C-like protein	KIQEESLR	783	K(UniMod:378)IQEESLR	2	0.302725		0.895467	1.10453									0.798987	0.893934	0.99348	1.25156	1.37453	0.687509	8.86788	27.0814
B5ME19	EIF3C;EIF3CL	Eukaryotic translation initiation factor 3 subunit C-like protein	MFAKGTEITHAVVIK	321	MFAK(UniMod:378)GTEITHAVVIK	3	0.129117		0.955281	1.04472									0.335173	1.12469	1.40598	1.84897	1.08777	0.197415	47.4489	64.6042
B5ME19	EIF3C;EIF3CL	Eukaryotic translation initiation factor 3 subunit C-like protein	SIVDKEGVPR	99	SIVDK(UniMod:378)EGVPR	2	1.71905		0.465963	1.53404									0.328652	0.723179	0.346057	1.35812	1.89061	1.35338	39.0628	16.4367
B5ME19	EIF3C;EIF3CL	Eukaryotic translation initiation factor 3 subunit C-like protein	GTEITHAVVIKK	332	GTEITHAVVIK(UniMod:378)K	2	0.798406		0.730146	1.26985									0.554234	0.889936	0.746268	1.5346	1.36846	0.906505	18.835	20.9259
B5ME19	EIF3C;EIF3CL	Eukaryotic translation initiation factor 3 subunit C-like protein	NQEQEKVER	665	NQEQEK(UniMod:378)VER	2	0.772465		0.738502	1.2615									0.791088	0.740718	0.6837	1.22872	1.53363	1.02215	5.94026	16.6542
B5ME19	EIF3C;EIF3CL	Eukaryotic translation initiation factor 3 subunit C-like protein	FDYKAHQR	518	FDYK(UniMod:378)AHQR	3	-0.564129		1.19306	0.806941									1.28606	1.17374	1.11937	1.57594	0.596508	0.248374	5.81749	69.6498
B5ME19	EIF3C;EIF3CL	Eukaryotic translation initiation factor 3 subunit C-like protein	EHVVAASKAMK	743	EHVVAASK(UniMod:378)AMK	3	0.217851		0.924642	1.07536									0.939071	0.83563	0.999224	1.2254	1.23412	0.766551	7.30682	20.3085
B5ME19	EIF3C;EIF3CL	Eukaryotic translation initiation factor 3 subunit C-like protein	AKELLGQGLLLR	644	AK(UniMod:378)ELLGQGLLLR	2	1.06476		0.604195	1.26387										0.597122	0.611269	1.69324	1.72212	0.376248	1.17068	49.6692
B5ME19	EIF3C;EIF3CL	Eukaryotic translation initiation factor 3 subunit C-like protein	DQKDGYR	890	DQK(UniMod:378)DGYR	2	0.574716		0.803412	1.19659									0.880749	0.881681	0.647805	1.2585	1.226	1.10527	13.6955	5.50911
B5ME19	EIF3C;EIF3CL	Eukaryotic translation initiation factor 3 subunit C-like protein	KAPTTDEDKK	259	K(UniMod:378)APTTDEDKK	3	-0.29801		1.10292	0.897083									0.916796	1.24197	1.14998	1.35153	0.850739	0.488982	12.409	39.4227
B5ME19	EIF3C;EIF3CL	Eukaryotic translation initiation factor 3 subunit C-like protein	GGVPLVKEKPK	315	GGVPLVKEK(UniMod:378)PK	3	0.0934246		0.967633	1.03237									0.834085	1.07745	0.991361	1.37787	0.996697	0.722539	10.4132	26.0297
B5ME19	EIF3C;EIF3CL	Eukaryotic translation initiation factor 3 subunit C-like protein	ILHTYYKFDYK	514	ILHTYYK(UniMod:378)FDYK	3	-0.779515		1.26377	0.736227										1.32634	1.20121	1.20271	0.269746		4.95057	63.361
B5ME19	EIF3C;EIF3CL	Eukaryotic translation initiation factor 3 subunit C-like protein	YLEEKGTTEEVCR	494	YLEEK(UniMod:378)GTTEEVC(UniMod:4)R	2	0.870294		0.707205	1.2928									0.693896	0.746113	0.681605	1.36305	1.38136	1.13397	3.95446	8.70611
B5ME19	EIF3C;EIF3CL	Eukaryotic translation initiation factor 3 subunit C-like protein	AKSIVDK	94	AK(UniMod:378)SIVDK	2	0.561887		0.80769	1.19231									0.70924	0.935215	0.778614	1.09281	1.43026	1.05386	11.7022	14.1747
B5ME19	EIF3C;EIF3CL	Eukaryotic translation initiation factor 3 subunit C-like protein	AKSIVDKEGVPR	94	AK(UniMod:378)SIVDKEGVPR	3	-0.0156885		1.00544	0.994563									0.995444	1.17391	0.846953	1.26368	1.16768	0.552325	13.2946	31.6879
B5ME19	EIF3C;EIF3CL	Eukaryotic translation initiation factor 3 subunit C-like protein	AMKMGDWK	746	AMK(UniMod:378)MGDWK	2	1.02175		0.617959	1.25469										0.569886	0.666033	1.93035	1.2189	0.614838	7.77939	42.8511
B7ZW38	HNRNPCL1;HNRNPCL3;HNRNPCL4	Heterogeneous nuclear ribonucleoprotein C-like 3	MIASQVVDINLAAEPKVNR	89	MIASQVVDINLAAEPK(UniMod:378)VNR	3	2.22896		0.311257	1.45916										0.275032	0.347483	1.44469	2.19603	0.736764	11.6384	40.8338
E9PAV3	NACA	Nascent polypeptide-associated complex subunit alpha, muscle-specific form	SKNILFVITKPDVYK	1963	SK(UniMod:378)NILFVITKPDVYK	3	-0.133674	0.0128665	1.04629	0.953705	0.991192	1.00007	0.554771	1.42313	0.995672	2.22309	0.667364	0.109756	0.560025	1.44481	1.13405	2.1396	0.617389	0.104132	35.0287	90.629
E9PAV3	NACA	Nascent polypeptide-associated complex subunit alpha, muscle-specific form	IEDLSQQAQLAAAEKFK	2005	IEDLSQQAQLAAAEK(UniMod:378)FK	2	0.476233	0.640231	0.836433	1.16357	0.790058	1.23137	0.310018	1.21321	0.846943	1.46541	1.44504	0.783648	0.312955	1.2317	0.964649	1.41037	1.33683	0.743495	46.1335	25.6581
E9PRG8	C11orf98	Uncharacterized protein C11orf98	TKAPQDVEMKDLEDES	109	TK(UniMod:378)APQDVEMKDLEDES	2	-0.819304	-1.64084	1.20965	0.685526	1.66533	0.53402	0.932092	2.58898	1.47493	0.970027	0.486736	0.145297	1.22897	1.46223	0.937741	0.759088	0.611965		17.7372	10.7306
E9PRG8	C11orf98	Uncharacterized protein C11orf98	TKAPQDVEMK	109	TK(UniMod:378)APQDVEMK	2	-0.399081	-0.98498	1.13744	0.862564	1.58689	0.801749	0.789119	2.15813	1.81342	1.06793	0.953183	0.384138	1.04046	1.21889	1.15295	0.835697	1.19842	0.553575	6.47649	30.5997
E9PRG8	C11orf98	Uncharacterized protein C11orf98	TSEPQLKR	103	TSEPQLK(UniMod:378)R	2	-0.333443	-0.927913	1.11505	0.884949	1.54536	0.812272	0.820092	2.28626	1.52974	1.0908	0.753379	0.592637	1.0813	1.29126	0.972594	0.853598	0.947211	0.854039	11.8618	4.97499
L0R819	ASDURF	ASNSD1 upstream open reading frame protein	IVVDELSNLKK	45	IVVDELSNLK(UniMod:378)K	2	-0.230175	0.0108895	1.09707	0.935287	0.995793	1.00334	0.989196	1.43074	0.567447	1.11638	1.11223	0.781404		1.50268	0.691465	0.856202	1.08405	0.865604	36.9717	11.2548
O00116	AGPS	Alkyldihydroxyacetonephosphate synthase, peroxisomal	ESISDVGFGMLKSVK	640	ESISDVGFGMLK(UniMod:378)SVK	2	-0.410362	-0.440718	1.17445	0.883699	1.15884	0.853797	1.02239	1.15436	1.29977	1.14519	0.96314	0.453064		1.09535	1.25355	1.16513	1.02365	0.462321	6.73493	34.3449
O00116	AGPS	Alkyldihydroxyacetonephosphate synthase, peroxisomal	GQIELTGKR	116	GQIELTGK(UniMod:378)R	2	0.400987	0.298724	0.861916	1.13808	0.893837	1.09947	0.699252	0.995676	0.986584	1.09426	1.22084	0.983304	0.689467	0.944783	0.951499	1.11332	1.29754	1.00339	14.1511	10.6631
O00116	AGPS	Alkyldihydroxyacetonephosphate synthase, peroxisomal	VLQHEKQVYDIAAK	482	VLQHEK(UniMod:378)QVYDIAAK	3	0.570514	0.469629	0.804812	1.19519	0.834064	1.15497	0.721946	0.922403	0.857843	1.68962	1.29628	0.479012	0.711843	0.875256	0.827337	1.71904	1.37772	0.4888	8.52222	43.3877
O00116	AGPS	Alkyldihydroxyacetonephosphate synthase, peroxisomal	GIIEKSCQGPR	347	GIIEK(UniMod:378)SC(UniMod:4)QGPR	2	0.742499	0.641424	0.748203	1.2518	0.775404	1.20953	0.711686	0.914851	0.699674	1.35766	1.33914	0.931777	0.701727	0.868089	0.674792	1.3813	1.42327	0.950815	11.4251	17.0567
O00139	KIF2A	Kinesin-like protein KIF2A	AALQEEEQASKQINPK	696	AALQEEEQASK(UniMod:378)QINPK	2	0.350692	0.111306	0.900845	1.14873	0.927218	1.00159	0.613965	1.21304	0.95465	1.33349	0.921868	0.749401	0.601665	1.17265	0.928218	1.35025	0.94721		25.9653	17.543
O00139	KIF2A	Kinesin-like protein KIF2A	TVASIKNDPPSR	102	TVASIK(UniMod:378)NDPPSR	2	0.284815	0.211943	0.90161	1.09839	0.926786	1.07345	0.957176	1.0473	0.775882	1.56702	0.934581	0.718742	0.937999	1.01243	0.7544	1.58672	0.960272	0.748178	12.0271	32.4103
O00139	KIF2A	Kinesin-like protein KIF2A	KEFGPPSR	147	K(UniMod:378)EFGPPSR	2	0.319323	0.239986	0.889781	1.11022	0.915106	1.08072	0.833384	1.13099	0.780942	0.942549	1.30271	0.996911	0.816687	1.09334	0.75932	0.954399	1.33852	1.03774	16.3892	14.86
O00139	KIF2A	Kinesin-like protein KIF2A	EVEKLQEK	165	EVEK(UniMod:378)LQEK	2	0.344558	0.265862	0.88115	1.11885	0.905367	1.08857	1.02	0.937089	0.759006	0.92916	1.22813	1.10842	0.999568	0.905889	0.737992	0.940841	1.2619	1.15381	12.2807	11.9213
O00139	KIF2A	Kinesin-like protein KIF2A	DVVMVHEPKQK	260	DVVMVHEPK(UniMod:378)QK	3	0.478988	0.322417	0.808892	1.12741	0.878866	1.09895	0.968793	0.685582	0.982223	1.03475	1.50757	0.754541		0.662756	0.955028	1.04776	1.54902	0.785444	18.0662	28.0976
O00139	KIF2A	Kinesin-like protein KIF2A	NQDCSKGIYALAAR	346	NQDC(UniMod:4)SK(UniMod:378)GIYALAAR	2	0.425766	0.351339	0.853502	1.1465	0.876046	1.11761	1.03651	0.498888	1.09274	1.16554	1.30513	0.882164	1.01575	0.482278	1.06248	1.18019	1.34101	0.918294	30.8362	15.1948
O00139	KIF2A	Kinesin-like protein KIF2A	SNCVKEVEK	171	SNC(UniMod:4)VK(UniMod:378)EVEK	2	0.435386	0.359353	0.850242	1.14976	0.874438	1.12177	0.747594	1.01278	0.862943	1.34668	1.16224	0.856401	0.732616	0.979058	0.839051	1.36361	1.19419	0.891475	11.8696	16.9854
O00148	DDX39A	ATP-dependent RNA helicase DDX39A	KFMQDPMEVFVDDETK	240	K(UniMod:378)FMQDPMEVFVDDETK	2	-0.0139354	-0.136098	1.00483	0.99517	1.07498	0.978203	0.640778	1.11466	1.46948	1.42694	1.14015	0.367523	0.66108	1.13089	1.22252	1.39135	1.18819	0.405977	24.4747	42.686
O00148	DDX39A	ATP-dependent RNA helicase DDX39A	FSKYMPSVK	137	FSK(UniMod:378)YMPSVK	2	0.442875	0.25454	0.822648	1.11823	0.9045	1.07903	0.912797	0.80618	0.994524	1.07444	1.30991	0.85274		0.817916	0.827381	1.04764	1.3651	0.941963	0.575327	16.0803
O00151	PDLIM1	PDZ and LIM domain protein 1	ERVTPPEGYEVVTVFPK	329	ERVTPPEGYEVVTVFPK(UniMod:378)	2	0.0277277	-0.223864	0.988491	1.00767	1.07304	0.918807	1.10902	0.942939	1.16715	1.11426	1.06585	0.576314		0.859428	1.11755	1.21176	1.21048	0.60078	13.0565	28.5527
O00151	PDLIM1	PDZ and LIM domain protein 1	SVKAPVTK	241	SVK(UniMod:378)APVTK	2	0.261409	-0.0111828	0.90965	1.09035	1.00368	0.995927	1.13959	1.0674	0.804045	0.869575	1.25755	0.860653	0.986206	0.972864	0.76988	0.945668	1.42819	0.897189	10.8814	21.9847
O00151	PDLIM1	PDZ and LIM domain protein 1	VAASIGNAQKLPMCDK	256	VAASIGNAQK(UniMod:378)LPMC(UniMod:4)DK	2	0.277285	0.00366072	0.904195	1.0958	0.998284	1.00082	1.14557	1.07441	0.774877	1.05642	1.17864	0.767395	0.991383	0.979251	0.741951	1.14886	1.33858	0.799973	12.6998	20.356
O00151	PDLIM1	PDZ and LIM domain protein 1	VWSPLVTEEGKR	98	VWSPLVTEEGK(UniMod:378)R	2	0.718817	0.296356	0.720721	1.18619	0.881341	1.08232	1.09756	0.853189	0.693274	1.46213	1.15701	0.627822		0.777627	0.663815	1.59008	1.31401	0.654474	7.89569	33.0898
O00151	PDLIM1	PDZ and LIM domain protein 1	MLQEKQELNEPPK	203	MLQEK(UniMod:378)QELNEPPK	2	0.649268	0.373916	0.778703	1.2213	0.861182	1.11598	1.09402	0.800794	0.688736	1.09946	1.33311	0.91535	0.946768	0.729872	0.65947	1.19567	1.51401	0.954209	15.7012	18.7714
O00151	PDLIM1	PDZ and LIM domain protein 1	SEHKVWSPLVTEEGK	87	SEHK(UniMod:378)VWSPLVTEEGK	3	0.958628	0.533435	0.638538	1.24097	0.780202	1.12924	0.970963	0.745958	0.623686	1.56235	1.29762	0.527755		0.679893	0.597184	1.69906	1.4737	0.550159	6.47645	40.0547
O00151	PDLIM1	PDZ and LIM domain protein 1	APVTKVAASIGNAQK	246	APVTK(UniMod:378)VAASIGNAQK	2	0.81048	0.547601	0.72627	1.27373	0.802006	1.17225	0.918056	0.877183	0.610777	2.12338	0.637764	0.755617	0.794491	0.799496	0.584824	2.30919	0.724304	0.787695	13.7743	57.5191
O00151	PDLIM1	PDZ and LIM domain protein 1	LVGGKDFEQPLAISR	22	LVGGK(UniMod:378)DFEQPLAISR	2	1.09247	0.828933	0.638491	1.36151	0.700748	1.24479	0.672343	0.770966	0.658936	1.47842	1.34086	0.91509	0.581849	0.702686	0.630936	1.60779	1.5228	0.953938	7.77141	21.3203
O00154	ACOT7	Cytosolic acyl coenzyme A thioester hydrolase	HCKTNIVTASVDAINFHDK	277	HC(UniMod:4)K(UniMod:378)TNIVTASVDAINFHDK	3	-1.33239	-1.61035	1.43153	0.568474	1.35224	0.442884	1.40382	1.27416	1.37875	0.994499	0.234487	0.0996639		1.40385	1.4592	0.916282	0.220667		1.93295	61.1827
O00154	ACOT7	Cytosolic acyl coenzyme A thioester hydrolase	ATLWYVPLSLKNVDK	168	ATLWYVPLSLK(UniMod:378)NVDK	2	-1.34996	-1.15497	1.43647	0.563532	1.34496	0.603987	0.957924	1.38624	1.69071	0.739647	0.960837	0.111477	0.992698	1.52734	1.78936	0.681474	0.904205	0.104916	23.0792	59.7654
O00154	ACOT7	Cytosolic acyl coenzyme A thioester hydrolase	LTNKATLWYVPLSLK	157	LTNK(UniMod:378)ATLWYVPLSLK	2	-0.243791	-0.050848	1.08429	0.915709	1.01686	0.981647	0.827652	0.979201	1.24373	1.23091	1.45881	0.255227	0.857697	1.07887	1.3163	1.1341	1.37282	0.240207	17.2707	53.2367
O00154	ACOT7	Cytosolic acyl coenzyme A thioester hydrolase	SLPVPQLVPETEDEKK	355	SLPVPQLVPETEDEK(UniMod:378)K	2	0.12849	0.325305	0.947069	1.03529	0.883929	1.1075	0.902727	0.99038	0.75868	1.05952	1.47323	0.789756		1.09119	0.802949	0.976187	1.3864	0.74328	15.2175	25.6795
O00154	ACOT7	Cytosolic acyl coenzyme A thioester hydrolase	YLQMKAK	369	YLQMK(UniMod:378)AK	2	0.211803	0.401137	0.926726	1.07327	0.869668	1.14844	0.811783	0.848098	0.949122	1.1419	1.39282	0.910591	0.841252	0.934424	1.0045	1.05209	1.31072	0.857003	7.21559	17.3148
O00154	ACOT7	Cytosolic acyl coenzyme A thioester hydrolase	YEAQKLER	198	YEAQK(UniMod:378)LER	2	0.440841	0.631785	0.848394	1.15161	0.795298	1.2323	0.741466	0.838424	0.806004	1.23197	1.39181	1.07312	0.768383	0.923765	0.853034	1.13507	1.30977	1.00997	7.48702	10.6764
O00154	ACOT7	Cytosolic acyl coenzyme A thioester hydrolase	FEEGKGR	362	FEEGK(UniMod:378)GR	2	0.452835	0.638964	0.844335	1.15566	0.793986	1.2364	0.887833	0.728304	0.765822	1.20158	1.55356	0.95407	0.920062	0.802437	0.810507	1.10708	1.46199	0.897925	6.35391	20.1467
O00154	ACOT7	Cytosolic acyl coenzyme A thioester hydrolase	NVDKVLEVPPVVYSR	172	NVDK(UniMod:378)VLEVPPVVYSR	2	0.649095	0.891656	0.745762	1.16949	0.674447	1.2513	0.633615	0.476751	0.912974	1.23101	1.59668	0.926225		0.525279	0.966245	1.13419	1.50257	0.871717	29.5648	22.1251
O00154	ACOT7	Cytosolic acyl coenzyme A thioester hydrolase	TNIVTASVDAINFHDKIR	283	TNIVTASVDAINFHDK(UniMod:378)IR	3	0.774835	1.13083	0.700969	1.19935	0.591015	1.29423	0.474009	0.623991	0.675043	2.83109	0.962723	0.08889		0.687506	0.714432	2.60842	0.905979	0.0836589	1.92057	87.6638
O00159	MYO1C	Unconventional myosin-Ic	IIAKGEELLSPLNLEQAAYAR	361	IIAK(UniMod:378)GEELLSPLNLEQAAYAR	2	-1.79921	-2.10823	1.5536	0.446399	1.71618	0.398036	0.61563	2.3157	2.2172	0.818943	0.312274	0.0628897	0.540359	2.109	2.01144	0.927175	0.344868	0.0671532	46.188	80.2796
O00159	MYO1C	Unconventional myosin-Ic	FPKTLFATEDALEVR	721	FPK(UniMod:378)TLFATEDALEVR	2	0.163984	-0.373034	0.954061	1.06891	1.05557	0.815062	0.50856	1.22752	1.43062	1.06533	0.843634	0.536222	0.44638	1.11795	1.29785	1.20613	0.931691		38.4064	12.8371
O00159	MYO1C	Unconventional myosin-Ic	VLQALGSEPIQYAVPVVKYDR	927	VLQALGSEPIQYAVPVVK(UniMod:378)YDR	2	0.428441	0.0639825	0.82818	1.11455	0.955708	0.999047	1.04523	0.999718	0.822177	1.66177	0.993626	0.34175		0.910483	0.745877	1.88138	1.09734	0.364918	9.93778	55.5575
O00159	MYO1C	Unconventional myosin-Ic	CIKPNDAK	637	C(UniMod:4)IK(UniMod:378)PNDAK	2	0.432832	0.132205	0.851107	1.14889	0.947056	1.03794	0.946217	1.04482	0.850133	1.13763	1.3265	0.649696	0.830526	0.951556	0.771239	1.28798	1.46496	0.69374	8.81663	28.7104
O00159	MYO1C	Unconventional myosin-Ic	KYEAFLQR	667	K(UniMod:378)YEAFLQR	2	0.531936	0.136766	0.788941	1.14071	0.935218	1.02821	1.06982	0.886071	0.849764	1.2958	1.22866	0.56018		0.806979	0.770904	1.46706	1.3569	0.598156	2.28632	33.8621
O00159	MYO1C	Unconventional myosin-Ic	KDNYPQSVPR	885	K(UniMod:378)DNYPQSVPR	2	0.475928	0.177567	0.836536	1.16346	0.929666	1.05143	0.813555	0.962008	1.01343	1.13553	1.34425	0.67451	0.714084	0.876139	0.919385	1.2856	1.48456	0.720237	10.5636	27.8275
O00159	MYO1C	Unconventional myosin-Ic	LLQSNPVLEAFGNAKTLR	188	LLQSNPVLEAFGNAK(UniMod:378)TLR	2	0.670506	0.229333	0.771715	1.22829	0.903742	1.05945	1.01335	0.880115	0.817765	1.42043	0.768232	0.989692		0.801555	0.741875	1.60815	0.848419		3.86674	30.9266
O00159	MYO1C	Unconventional myosin-Ic	QQLQQKAVASEIFK	874	QQLQQK(UniMod:378)AVASEIFK	2	0.582698	0.288571	0.800754	1.19925	0.88914	1.08602	0.726123	1.06678	0.874517	1.12659	1.2651	0.866372	0.637342	0.971559	0.79336	1.27548	1.39715	0.925106	17.0519	16.6862
O00159	MYO1C	Unconventional myosin-Ic	SISPEWKQQLQQK	868	SISPEWK(UniMod:378)QQLQQK	2	0.641752	0.336602	0.781182	1.21882	0.869902	1.09849	0.914179	0.836334	0.859194	1.31865	1.44001	0.536829	0.802405	0.761683	0.779459	1.49292	1.59031	0.573222	2.13385	37.5965
O00159	MYO1C	Unconventional myosin-Ic	SDWKVVR	285	SDWK(UniMod:378)VVR	2	0.802238	0.372544	0.691428	1.20571	0.844004	1.09268	1.01053	0.726577	0.794903	1.02487	1.39185	0.861308		0.661722	0.721134	1.16032	1.53713	0.919699	4.29633	21.0747
O00159	MYO1C	Unconventional myosin-Ic	DGTIDFTPGSELLITKAK	1047	DGTIDFTPGSELLITK(UniMod:378)AK	2	0.722503	0.424627	0.754705	1.2453	0.835124	1.12092	0.424502	1.0605	1.02037	1.37385	1.5501	0.438817	0.372599	0.965839	0.925677	1.55542	1.7119	0.468565	35.8665	44.4018
O00159	MYO1C	Unconventional myosin-Ic	VSSINDKSDWK	281	VSSINDK(UniMod:378)SDWK	2	0.764366	0.467229	0.741119	1.25888	0.825732	1.14153	0.914296	0.84383	0.71907	1.04304	1.44158	0.939985	0.802508	0.768509	0.652339	1.18089	1.59205	1.00371	8.67511	19.576
O00159	MYO1C	Unconventional myosin-Ic	DQAVMISGESGAGKTEATKR	151	DQAVMISGESGAGKTEATK(UniMod:378)R	3	0.813101	0.509273	0.72543	1.27457	0.805839	1.14698	0.695602	1.02283	0.699084	1.71594	1.06763	0.657362	0.610552	0.931531	0.634208	1.94272	1.17906	0.701927	20.1335	40.0945
O00159	MYO1C	Unconventional myosin-Ic	GQCAKVSSINDK	284	GQC(UniMod:4)AK(UniMod:378)VSSINDK	2	0.818812	0.514632	0.723601	1.2764	0.806887	1.15274	0.951246	0.794385	0.675031	1.42067	1.23221	0.805342	0.834939	0.723478	0.612386	1.60843	1.36083	0.859939	12.5562	24.3926
O00159	MYO1C	Unconventional myosin-Ic	QLLLTPNAVVIVEDAKVK	954	QLLLTPNAVVIVEDAK(UniMod:378)VK	3	0.878038	0.535097	0.665458	1.22303	0.759729	1.10088	0.814235	0.54095	0.924001	1.23019	1.73233	0.34011		0.492664	0.838252	1.39277	1.91315	0.363167	25.9662	52.661
O00159	MYO1C	Unconventional myosin-Ic	SLASKDVESPSWR	404	SLASK(UniMod:378)DVESPSWR	2	0.855367	0.559098	0.711942	1.28806	0.788369	1.16154	0.454703	1.01759	0.89281	1.3839	1.48258	0.618152	0.399108	0.926762	0.809955	1.56679	1.63732	0.660058	31.7847	34.5478
O00159	MYO1C	Unconventional myosin-Ic	DQAVMISGESGAGKTEATK	146	DQAVMISGESGAGK(UniMod:378)TEATK	2	1.22539	0.61209	0.554659	1.29689	0.770727	1.17803	1.09168	0.587531	0.63297	0.882106	1.64595	1.00604		0.535088	0.574229	0.998685	1.81775	1.07425	3.52843	28.4982
O00159	MYO1C	Unconventional myosin-Ic	NLKETMCSSK	571	NLK(UniMod:378)ETMC(UniMod:4)SSK	2	0.965348	0.668693	0.677384	1.32262	0.752397	1.19603	0.633271	0.873395	0.750526	1.34676	1.36146	0.879886	0.555842	0.795435	0.680876	1.52475	1.50356	0.939536	14.4444	20.4909
O00159	MYO1C	Unconventional myosin-Ic	SELSDKK	594	SELSDK(UniMod:378)K	2	1.14724	0.856757	0.622105	1.3779	0.691387	1.25208	0.619735	0.818857	0.635569	1.06604	1.4813	1.20889	0.543962	0.745765	0.576587	1.20693	1.63591	1.29084	14.2178	13.4724
O00159	MYO1C	Unconventional myosin-Ic	DALAKAVYSR	383	DALAK(UniMod:378)AVYSR	2	2.83645	1.92066	0.213421	1.52439	0.364189	1.37881	0.622671	0.156564	0.313331	1.48289	1.66381	0.989718		0.142589	0.284253	1.67887	1.83747	1.05681	33.1889	22.101
O00161	SNAP23	Synaptosomal-associated protein 23	ITDKADTNR	190	ITDK(UniMod:378)ADTNR	2	0.203176	0.264502	0.929701	1.0703	0.914235	1.0982	1.15456	0.98051	0.60764	0.967947	1.05371	1.27294	1.18206	0.970334	0.636706	0.96134	1.09107	1.15849	24.1461	7.6441
O00161	SNAP23	Synaptosomal-associated protein 23	NFESGKAYK	97	NFESGK(UniMod:378)AYK	2	0.358249	0.407607	0.876474	1.12353	0.861414	1.14265	0.949459	0.955754	0.679029	1.19017	1.21203	1.02576	0.972079	0.945835	0.71151	1.18204	1.255	0.933531	13.3647	12.248
O00170	AIP	AH receptor-interacting protein	AKAVPLIHQEGNR	177	AK(UniMod:378)AVPLIHQEGNR	3	0.20879	0.169681	0.914552	1.05697	0.937146	1.05411	1.01055	0.919056	0.88183	1.34167	1.23765	0.583005		0.943595	0.88551	1.26964	1.29946	0.601795	3.17563	30.4725
O00170	AIP	AH receptor-interacting protein	EGHVKEAAAK	196	EGHVK(UniMod:378)EAAAK	2	0.20596	0.170263	0.928741	1.07126	0.942112	1.06012	1.09062	0.771172	0.964541	0.958708	0.749472	1.47219	1.0259	0.791762	0.968565	0.907232	0.786902	1.51964	10.7292	29.9497
O00170	AIP	AH receptor-interacting protein	NIAVGKDPLEGQR	112	NIAVGK(UniMod:378)DPLEGQR	2	0.892084	0.716801	0.660714	1.22619	0.738641	1.21398	0.916963	0.756823	0.542136	1.2204	1.36126	1.06028		0.777031	0.544398	1.15487	1.42924	1.09446	17.6047	11.8807
O00178	GTPBP1	GTP-binding protein 1	TGDKATVHFR	537	TGDK(UniMod:378)ATVHFR	3	-0.434499	-0.238327	1.18488	0.87675	1.0897	0.923766	1.00216	1.28585	0.981079	1.367	0.948059	0.456242		1.35366	1.01609	1.26661	0.923169	0.44047	14.2453	38.65
O00178	GTPBP1	GTP-binding protein 1	MPVKEVR	453	MPVK(UniMod:378)EVR	2	-0.0156878	0.116893	1.00544	0.994563	0.962294	1.04351	0.731292	1.11334	1.04225	1.2044	0.985325	0.940798	0.76481	1.17206	1.07944	1.11596	0.959457	0.908276	17.3357	8.88277
O00178	GTPBP1	GTP-binding protein 1	TKAVGTITK	565	TK(UniMod:378)AVGTITK	2	0.0466672	0.177763	0.983828	1.01617	0.94167	1.06515	0.802211	1.02737	0.995433	1.19695	1.20892	0.78958	0.838979	1.08155	1.03095	1.10905	1.17718	0.762285	10.6204	17.8776
O00178	GTPBP1	GTP-binding protein 1	STKVITFIDLAGHEK	246	STK(UniMod:378)VITFIDLAGHEK	3	0.292898	0.304305	0.898836	1.10116	0.888487	1.09712	0.94246	0.773145	0.949857	1.31483	1.01058	0.965959		0.813923	0.98375	1.21827	0.984053		9.44708	10.6352
O00186	STXBP3	Syntaxin-binding protein 3	LMKEISSTK	309	LMK(UniMod:378)EISSTK	2	0.573761	0.458326	0.80373	1.19627	0.836519	1.14933	0.825841	0.851862	0.831852	1.17282	1.25631	1.01887	0.807377	0.833529	0.770283	1.304	1.27471	1.0101	3.22848	11.0494
O00186	STXBP3	Syntaxin-binding protein 3	GLKSVVWQK	11	GLK(UniMod:378)SVVWQK	2	0.882931	0.565715	0.663803	1.22413	0.790728	1.17037	0.98444	0.811053	0.576692	1.30542	1.47257	0.733129		0.793598	0.534008	1.45143	1.49414	0.726821	19.5532	28.7619
O00193	SMAP	Small acidic protein	LVIGDHKSTSHFR	62	LVIGDHK(UniMod:378)STSHFR	4	-3.84829	-3.82142	1.59293	0.110598	1.624	0.114875	1.72394	1.62283	1.52525	0.138096	0.138547	0.0679808	1.68113	1.59611	1.50157	0.150934		0.0702616	4.60399	36.4711
O00193	SMAP	Small acidic protein	LMGAGKK	49	LMGAGK(UniMod:378)K	2	-0.440679	-0.480965	1.15155	0.848449	1.17405	0.841205	1.2508	1.25048	1.02087	0.807124	1.07407	0.642417	1.21973	1.22989	1.00503	0.882155	0.999221	0.66397	9.00454	16.374
O00193	SMAP	Small acidic protein	INEELESQYQQSMDSKLSGR	91	INEELESQYQQSMDSK(UniMod:378)LSGR	2	-0.253621	-0.304885	1.08767	0.912327	1.10604	0.895348	0.214298	1.7018	1.40202	1.20908	1.07526	0.401705	0.208977	1.67379	1.38026	1.32147	1.00033	0.415182	58.1776	41.1243
O00193	SMAP	Small acidic protein	DAKSNYK	170	DAK(UniMod:378)SNYK	2	0.189363	0.145632	0.934466	1.06553	0.952573	1.05375	0.960213	1.08226	0.815243	0.885196	1.1943	1.08176	0.936367	1.06444	0.802587	0.967485	1.11107	1.11805	11.4409	6.51218
O00193	SMAP	Small acidic protein	SNYKMMFVK	174	SNYK(UniMod:378)MMFVK	2	0.2347	0.199782	0.918838	1.08116	0.934356	1.07313	0.195749	1.29622	1.3111	1.5155	1.68496	0.0189367	0.190887	1.27488	1.29075	1.65638	1.56753	0.0195721	56.0251	69.5116
O00203	AP3B1	AP-3 complex subunit beta-1	KNAAHAIQK	168	K(UniMod:378)NAAHAIQK	2	-0.392964	-0.174685	1.13536	0.864645	1.07435	0.951833	1.42775	0.890932	0.904377	1.10054	1.13291	0.622058	1.36631	0.904399			1.12513	0.60416	20.3422	30.1262
O00203	AP3B1	AP-3 complex subunit beta-1	SGALSKYAK	592	SGALSK(UniMod:378)YAK	2	0.0488758	0.0631762	0.979744	1.0135	0.970914	1.01438	1.00523	0.961648	0.945866	1.00399	1.46028	0.578853		0.976184	0.983304	1.02805	1.45026	0.562198	0.36335	35.7863
O00203	AP3B1	AP-3 complex subunit beta-1	MAKSFTSEDDLVK	523	MAK(UniMod:378)SFTSEDDLVK	2	0.169633	0.176475	0.941277	1.05872	0.93677	1.05866	0.898456	0.960114	0.951738	1.21348	1.25811	0.704399	0.859797	0.974627	0.989408	1.24256	1.24947	0.684132	6.15444	25.0198
O00203	AP3B1	AP-3 complex subunit beta-1	QMLESNKDSAK	55	QMLESNK(UniMod:378)DSAK	2	0.245047	0.250546	0.915277	1.08472	0.911924	1.08488	0.918116	0.91481	0.902846	1.23281	1.2854	0.736425	0.878611	0.928638	0.938581	1.26236	1.27657	0.715237	2.86715	24.0919
O00203	AP3B1	AP-3 complex subunit beta-1	SQDKQFAAATIQTIGR	418	SQDK(UniMod:378)QFAAATIQTIGR	2	0.251592	0.251578	0.913025	1.08697	0.912997	1.08693	1.04176	0.91013	0.787101	1.25367	1.27049	0.73663	0.996934	0.923887	0.818254	1.28372	1.26177	0.715435	8.03363	24.1837
O00203	AP3B1	AP-3 complex subunit beta-1	EWTPAGKAK	665	EWTPAGK(UniMod:378)AK	2	0.274744	0.294303	0.905068	1.09493	0.89544	1.09807	0.590519	1.17151	0.92429	1.00804	1.46969	0.816489	0.56511	1.18922	0.960873	1.0322	1.4596	0.792997	28.4873	25.1824
O00203	AP3B1	AP-3 complex subunit beta-1	KLLQMQPAQHGEIIK	467	K(UniMod:378)LLQMQPAQHGEIIK	3	0.62821	0.466059	0.820844	1.26873	0.813548	1.12378	0.628295	0.932475	0.879876	1.47009	1.03928	0.861973	0.60126	0.94657	0.914701	1.50533	1.03214		18.9821	18.6478
O00203	AP3B1	AP-3 complex subunit beta-1	ALKDPNQLIR	125	ALK(UniMod:378)DPNQLIR	2	0.715799	0.601333	0.721795	1.18547	0.783187	1.18819	0.944886	0.6819	0.722774	1.20055	1.41918	0.944823		0.692208	0.751381	1.22933	1.40944	0.917639	4.09904	17.1375
O00203	AP3B1	AP-3 complex subunit beta-1	GKNASELFPAVVK	74	GK(UniMod:378)NASELFPAVVK	2	0.887826	0.66903	0.66215	1.22523	0.770952	1.22582	1.02329	0.666377	0.623184	1.45135	1.25586	0.970238		0.67645	0.64785	1.48614	1.24724	0.942322	2.15965	18.1645
O00203	AP3B1	AP-3 complex subunit beta-1	EFQTYVKSQDK	414	EFQTYVK(UniMod:378)SQDK	2	0.785963	0.801973	0.734149	1.26585	0.728714	1.2705	0.600438	0.842886	0.742818	1.17284	1.54547	1.09319	0.574602	0.855627	0.772218	1.20095	1.53486	1.06174	16.0518	15.6836
O00203	AP3B1	AP-3 complex subunit beta-1	NVASKNIEIK	90	NVASK(UniMod:378)NIEIK	2	0.811987	0.822378	0.725787	1.27421	0.722184	1.27705	0.672451	0.792637	0.701463	1.25574	1.61984	0.955565	0.643517	0.804618	0.729227	1.28584	1.60872	0.928071	9.068	21.8172
O00203	AP3B1	AP-3 complex subunit beta-1	SEAGIISKSLVR	337	SEAGIISK(UniMod:378)SLVR	2	1.38326	0.991596	0.554236	1.44576	0.648232	1.28893	0.865682	0.541562	0.537451	1.32069	1.54982	0.996287		0.549748	0.558723	1.35234	1.53919		0.809732	6.46169
O00203	AP3B1	AP-3 complex subunit beta-1	VPKIAPDVLR	512	VPK(UniMod:378)IAPDVLR	2	1.57837	1.43678	0.456246	1.3625	0.501725	1.35825	0.613949	0.572646	0.318581	1.82909	1.53006	0.715606		0.581302	0.331191	1.87294	1.51955	0.695016	27.4097	36.2231
O00214	LGALS8	Galectin-8	EEITYDTPFKR	98	EEITYDTPFK(UniMod:378)R	2	-0.0524725	0.0614184	1.0219	0.9854	0.977828	1.02035	0.799489	1.03249	1.10151	0.978593	1.39815	0.684327		1.05263	0.991167	1.04163	1.27804	0.63653	3.00747	26.8821
O00214	LGALS8	Galectin-8	SKDIALHLNPR	224	SK(UniMod:378)DIALHLNPR	3	0.399997	0.428216	0.862253	1.13775	0.864304	1.16298	0.557931	0.850031	1.18495	1.43019	1.49674	0.562015	0.65389	0.866617	1.06625	1.52232	1.36816	0.522761	19.5272	38.6194
O00214	LGALS8	Galectin-8	IGPEKIDTLGIYGK	134	IGPEK(UniMod:378)IDTLGIYGK	2	0.516681	0.566048	0.822822	1.17718	0.821412	1.21607	0.554179	0.837614	1.07244	1.22222	1.61671	0.809285	0.649494	0.853957	0.965013	1.30095	1.47783	0.752761	15.8817	26.2215
O00231	PSMD11	26S proteasome non-ATPase regulatory subunit 11	LVSLYFDTKR	141	LVSLYFDTK(UniMod:378)R	2	0.0832786	0.156542	0.971146	1.02885	0.943327	1.05144	0.387347	1.16985	1.27278	1.50873	1.23399	0.411614	0.382902	1.20032	1.33022	1.47359	1.20751	0.405462	43.1777	44.1261
O00231	PSMD11	26S proteasome non-ATPase regulatory subunit 11	QTEALKCVAQASK	288	QTEALK(UniMod:378)C(UniMod:4)VAQASK	2	0.553841	0.605493	0.810377	1.18962	0.7982	1.21446	0.948321	0.935429	0.510849	1.44306	1.23068	0.969641	0.93744	0.959787	0.533902	1.40945	1.20427	0.955148	24.1504	15.6149
O00231	PSMD11	26S proteasome non-ATPase regulatory subunit 11	VVDSLYNKAK	417	VVDSLYNK(UniMod:378)AK	2	0.596226	0.657564	0.796255	1.20374	0.778918	1.22868	0.597097	1.02914	0.710517	1.24618	1.43002	1.00984	0.590246	1.05594	0.742581	1.21716	1.39933	0.994747	24.3476	13.7438
O00231	PSMD11	26S proteasome non-ATPase regulatory subunit 11	LSKADVER	358	LSK(UniMod:378)ADVER	2	0.71811	0.777362	0.756136	1.24386	0.740771	1.26968	0.719878	0.704365	0.798069	1.21676	1.59018	1.00209	0.711618	0.722706	0.834085	1.18843	1.55605	0.987117	7.31395	18.9369
O00231	PSMD11	26S proteasome non-ATPase regulatory subunit 11	VQIEHISSLIKLSK	355	VQIEHISSLIK(UniMod:378)LSK	3	1.45101	0.871686	0.535621	1.46438	0.688911	1.26057	1.03515	0.361288	0.670297	1.7948	1.20154	0.785367		0.370696	0.700546	1.75301	1.17575		30.7914	19.7098
O00232	PSMD12	26S proteasome non-ATPase regulatory subunit 12	IMAKYYTR	368	IMAK(UniMod:378)YYTR	2	-0.524514	-0.441725	1.22382	0.850789	1.1672	0.859353	1.12414	1.32454	1.05292	1.43099	0.780616	0.366451		1.38633	1.0613	1.43874	0.758909	0.354722	13.2794	52.5736
O00232	PSMD12	26S proteasome non-ATPase regulatory subunit 12	KGSLESPATDVFGSTEEGEKR	330	K(UniMod:378)GSLESPATDVFGSTEEGEKR	3	-0.192894	-0.142761	1.06675	0.933247	1.0447	0.946272	0.761464	1.2258	1.14684	1.25559	1.14419	0.439039	0.7613	1.28299	1.15597	1.26238	1.11237	0.424987	20.8225	39.0652
O00232	PSMD12	26S proteasome non-ATPase regulatory subunit 12	KLEEIPKYK	301	KLEEIPK(UniMod:378)YK	2	0.0675027	0.113093	0.97661	1.02339	0.959413	1.03765	0.992639	0.95082	0.934779	1.39157	1.1414	0.579969	0.992427	0.995181	0.942221	1.3991	1.10966	0.561406	2.49251	33.9446
O00232	PSMD12	26S proteasome non-ATPase regulatory subunit 12	IVKMEVDYSATVDQR	15	IVK(UniMod:378)MEVDYSATVDQR	2	0.0911805	0.20355	0.96233	1.02511	0.903422	1.04032	0.83282	0.833889	1.04356	1.28552	1.47209	0.363335		0.872795	1.05186	1.29248	1.43116	0.351706	9.304	46.7777
O00232	PSMD12	26S proteasome non-ATPase regulatory subunit 12	MVTEGKIYVEIER	135	MVTEGK(UniMod:378)IYVEIER	2	0.184765	0.232986	0.936053	1.06395	0.91858	1.07957	0.714999	0.938743	1.102	1.35173	1.47636	0.410635	0.714845	0.982541	1.11077	1.35905	1.4353	0.397492	17.6213	44.3896
O00232	PSMD12	26S proteasome non-ATPase regulatory subunit 12	INTKFFQEENTEK	212	INTK(UniMod:378)FFQEENTEK	2	0.249642	0.298406	0.913696	1.0863	0.897764	1.10406	0.971272	0.886296	0.835723	1.26809	1.26338	0.780696	0.971064	0.927647	0.842377	1.27496	1.22825	0.755708	5.85032	21.5909
O00232	PSMD12	26S proteasome non-ATPase regulatory subunit 12	SQLKQAVAK	98	SQLK(UniMod:378)QAVAK	2	0.302821	0.352647	0.895434	1.10457	0.878335	1.12155	0.784873	0.949346	0.900786	1.37826	1.23272	0.753664	0.784705	0.993638	0.907958	1.38572	1.19844	0.729541	9.57692	24.9858
O00232	PSMD12	26S proteasome non-ATPase regulatory subunit 12	TQIISKK	207	TQIISK(UniMod:378)K	2	0.571511	0.626935	0.804479	1.19552	0.788247	1.21728	0.584327	0.895394	0.885021	1.20817	1.52702	0.91664	0.584202	0.93717	0.892067	1.21471	1.48455	0.887301	19.4964	20.4266
O00232	PSMD12	26S proteasome non-ATPase regulatory subunit 12	LEEIPKYK	301	LEEIPK(UniMod:378)YK	2	0.642349	0.702591	0.780985	1.21902	0.764737	1.24455	0.548542	0.903571	0.842098	0.965995	1.60674	1.16092	0.548424	0.945728	0.848803	0.971223	1.56206	1.12376	21.6571	20.544
O00232	PSMD12	26S proteasome non-ATPase regulatory subunit 12	TLATIKEQNGDVK	153	TLATIK(UniMod:378)EQNGDVK	2	0.721435	0.772699	0.755053	1.24495	0.741415	1.26668	0.73866	0.755778	0.729807	1.3243	1.63689	0.838846	0.738501	0.79104	0.735618	1.33147	1.59137	0.811997	3.37375	26.0258
O00232	PSMD12	26S proteasome non-ATPase regulatory subunit 12	LPECAKLAK	43	LPEC(UniMod:4)AK(UniMod:378)LAK	2	0.763751	0.81997	0.741317	1.25868	0.726289	1.28217	0.665114	0.857342	0.656413	1.21736	1.69167	0.937471	0.664971	0.897342	0.661639	1.22395	1.64463	0.907465	14.8836	23.9891
O00232	PSMD12	26S proteasome non-ATPase regulatory subunit 12	FFQEENTEKLK	221	FFQEENTEK(UniMod:378)LK	2	1.4372	1.49288	0.539383	1.46062	0.528311	1.48693	0.329995	0.601993	0.652946	1.51981	1.65802	1.28296	0.329925	0.630079	0.658144	1.52804	1.61192	1.2419	27.5411	10.8449
O00233	PSMD9	26S proteasome non-ATPase regulatory subunit 9	DMAEAHKEAMSR	117	DMAEAHK(UniMod:378)EAMSR	3	-0.427557	-0.289034	1.1471	0.852895	1.09526	0.896415	1.15335	0.893002	1.23943	1.17059	0.963676	0.554975	1.22407	0.955021	1.26222	1.08913	0.952036	0.517519	11.9181	28.5688
O00233	PSMD9	26S proteasome non-ATPase regulatory subunit 9	KLGQSESQGPPR	123	K(UniMod:378)LGQSESQGPPR	2	-0.341837	-0.191147	1.11792	0.88208	1.06241	0.930572	1.10953	1.18083	0.896865	1.3379	0.825573	0.628245	1.17756	1.26284	0.913361	1.24479	0.815601	0.585843	13.3083	30.96
O00244	ATOX1	Copper transport protein ATOX1	KTGKTVSYLGLE	57	K(UniMod:378)TGKTVSYLGLE	2	0.321531	0.600456	0.889025	1.11098	0.805941	1.22196	0.484993	1.173	0.759832	0.982692	1.56861	1.11459	0.46171	1.28382	0.921549	0.945326	1.39941	0.988187	37.8404	18.4258
O00244	ATOX1	Copper transport protein ATOX1	KTGKTVSYLGLE	60	KTGK(UniMod:378)TVSYLGLE	2	0.321531	0.600456	0.889025	1.11098	0.805941	1.22196	0.484993	1.173	0.759832	0.982692	1.56861	1.11459	0.46171	1.28382	0.921549	0.945326	1.39941	0.988187	37.8404	18.4258
O00244	ATOX1	Copper transport protein ATOX1	LGGVKYDIDLPNK	30	LGGVK(UniMod:378)YDIDLPNK	2	0.41475	0.69432	0.833444	1.11104	0.748204	1.21069	0.784544	0.878106	0.581963	1.3837	1.56044	0.687918		0.961064	0.705824	1.33108	1.39213	0.6099	15.3124	31.9731
O00244	ATOX1	Copper transport protein ATOX1	LGGVKYDIDLPNKK	30	LGGVK(UniMod:378)YDIDLPNKK	3	0.505407	0.797813	0.826609	1.17339	0.726847	1.2636	0.125651	1.11549	0.939396	1.99924	1.54696	0.244588	0.119619	1.22088	1.13933	1.92322	1.3801	0.216849	60.6121	60.6612
O00244	ATOX1	Copper transport protein ATOX1	VLNKLGGVK	25	VLNK(UniMod:378)LGGVK	2	0.746416	0.993013	0.746932	1.25307	0.691145	1.37561	0.657264	0.865954	0.550217	1.19799	1.81741	1.11144	0.62571	0.947764	0.667321	1.15243	1.62138	0.985391	19.148	21.4846
O00244	ATOX1	Copper transport protein ATOX1	YDIDLPNKK	38	YDIDLPNK(UniMod:378)K	2	0.897214	1.20969	0.698698	1.3013	0.615815	1.4243	0.0836093	1.03698	0.726853	1.40826	1.69906	1.16559	0.0795954	1.13495	0.88155	1.35471	1.5158	1.0334	64.381	15.4096
O00255	MEN1	Menin	VSTPSDYTLSFLKR	604	VSTPSDYTLSFLK(UniMod:378)R	2	-0.213759	-0.28865	1.09007	0.939953	1.08503	0.888282	0.986322	1.36845	0.900324	1.29824	0.95914	0.40747		1.30226	0.877883	1.33775	1.05281	0.429301	19.4654	40.3597
O00264	PGRMC1	Membrane-associated progesterone receptor component 1	KFYGPEGPYGVFAGR	105	K(UniMod:378)FYGPEGPYGVFAGR	2	0.0404715	-0.40219	0.985975	1.01403	1.11115	0.840819	1.20126	1.36086	0.771341	1.30698	0.579401	0.636079		1.23575	0.7362	1.41717	0.61088		25.3327	39.7569
O00264	PGRMC1	Membrane-associated progesterone receptor component 1	ILMAINGKVFDVTK	96	ILMAINGK(UniMod:378)VFDVTK	2	-0.0902057	-0.303522	1.03774	0.974841	1.12153	0.908748	1.13992	1.03177	1.19291	1.45861	0.927421	0.340211		0.936916	1.13856	1.58159	0.977808	0.365125	9.7157	50.9441
O00264	PGRMC1	Membrane-associated progesterone receptor component 1	VFDVTKGR	102	VFDVTK(UniMod:378)GR	2	1.63322	1.44161	0.487563	1.51244	0.521141	1.41554	0.251741	0.479816	0.831865	1.35847	1.86999	1.01816	0.233016	0.435705	0.793967	1.47301	1.97158	1.09272	47.5681	23.7943
O00267	SUPT5H	Transcription elongation factor SPT5	MDLDEQLKILNLR	1074	MDLDEQLK(UniMod:378)ILNLR	2	-0.357362	-0.678879	1.12322	0.876777	1.16592	0.728295	1.13022	1.00252	1.36503	1.04523	0.662857	0.476795		0.978868	1.26758	1.08722	0.666337		12.8518	24.0016
O00267	SUPT5H	Transcription elongation factor SPT5	MGDHVKVIAGR	479	MGDHVK(UniMod:378)VIAGR	3	-0.101016	-0.465275	1.0278	0.958298	1.06604	0.77217	1.05247	0.97789	1.16777	1.27176	0.590645	0.454101	1.04418	0.954822	1.0844	1.32285	0.593746		5.26889	38.0416
O00267	SUPT5H	Transcription elongation factor SPT5	ISQGPYKGYIGVVK	718	ISQGPYK(UniMod:378)GYIGVVK	2	-0.191473	-0.283315	1.06626	0.933738	1.10166	0.905233	1.20892	1.10817	0.98788	1.0038	1.01809	0.693812	1.1994	1.08203	0.917353	1.04412	1.02343	0.733661	10.8495	15.1785
O00267	SUPT5H	Transcription elongation factor SPT5	DIVKVIDGPHSGR	601	DIVK(UniMod:378)VIDGPHSGR	2	-0.0799914	-0.171801	1.02772	0.972284	1.06374	0.944322	1.15395	0.971605	1.06568	1.24906	1.09722	0.48669	1.14487	0.948685	0.989596	1.29923	1.10298	0.514643	8.22255	34.2875
O00267	SUPT5H	Transcription elongation factor SPT5	EEELGEYYMKK	143	EEELGEYYMK(UniMod:378)K	2	1.06842	0.0699318	0.603034	1.26464	1.15473	1.21208	2.19937	0.659807	0.605019	0.526857	0.806142	2.30325		0.644243	0.561825	0.548021	0.810374	2.43554	6.83357	66.0143
O00267	SUPT5H	Transcription elongation factor SPT5	MSLKDWFAK	323	MSLK(UniMod:378)DWFAK	2	0.0682071	0.128158	0.971772	1.01882	0.90386	0.987826	0.657325	0.751994	1.30226	2.01428	0.813466	0.135731		0.734255	1.20929	2.09519	0.817737	0.143526	24.4417	79.4402
O00267	SUPT5H	Transcription elongation factor SPT5	GYIGVVKDATESTAR	725	GYIGVVK(UniMod:378)DATESTAR	2	0.399253	0.304177	0.862506	1.13749	0.894733	1.10474	0.702206	1.05317	0.928821	1.20272	1.36674	0.744768	0.696677	1.02833	0.862511	1.25103	1.37391	0.787543	15.6981	22.1967
O00267	SUPT5H	Transcription elongation factor SPT5	VVKEVANLKPK	268	VVK(UniMod:378)EVANLKPK	3	0.698137	0.480491	0.800664	1.299	0.827893	1.15509	0.829922	0.897686	0.756071	1.32531	1.2131	0.926872	0.823388	0.876511	0.702094	1.37854	1.21947		9.11692	6.123
O00267	SUPT5H	Transcription elongation factor SPT5	KFIAYQFTDTPLQIK	199	K(UniMod:378)FIAYQFTDTPLQIK	2	0.626912	0.607454	0.753833	1.16411	0.744559	1.13439	0.651865	0.811312	0.770499	1.54371	1.52591	0.333529		0.792174	0.715492	1.60572	1.53392	0.352685	5.08617	49.3521
O00267	SUPT5H	Transcription elongation factor SPT5	EMTDVLKVVK	265	EMTDVLK(UniMod:378)VVK	2	1.45129	1.33079	0.490024	1.33998	0.518357	1.30388	0.526284	0.516859	0.511928	1.52172	1.72588	0.664022		0.504667	0.475381	1.58285	1.73494	0.70216	2.98823	33.9753
O00268	TAF4	Transcription initiation factor TFIID subunit 4	LASSGKQSTETAANVK	611	LASSGK(UniMod:378)QSTETAANVK	2	0.475347	0.398189	0.810273	1.12648	0.850327	1.1206	0.879717	0.743574	0.927689	0.946209	1.19274	1.22287	0.822441	0.798106		0.956626	1.30805	1.11478	1.50165	12.757
O00273	DFFA	DNA fragmentation factor subunit alpha	ASPPGDLQNPKR	324	ASPPGDLQNPK(UniMod:378)R	2	-0.490574	-0.259237	1.1684	0.831599	1.08903	0.909921	1.25006	1.08846	0.928578	0.964287	1.06044	0.70504	1.24345	1.22834	1.03341	0.861814	0.938268	0.694716	8.18648	12.2294
O00273	DFFA	DNA fragmentation factor subunit alpha	EGSLLSKQEESK	208	EGSLLSK(UniMod:378)QEESK	2	-0.222535	0.00781254	1.07697	0.923028	1.0021	1.00754	1.10623	1.02189	0.878183	1.13994	1.04252	0.840172	1.10037	1.15322	0.977326	1.0188	0.922412	0.82787	6.84222	8.44489
O00273	DFFA	DNA fragmentation factor subunit alpha	SISASKASPPGDLQNPK	313	SISASK(UniMod:378)ASPPGDLQNPK	2	-0.207305	0.0158044	1.07172	0.928277	1.00321	1.01426	1.27486	1.05335	0.681407	1.03699	1.1771	0.828675	1.26812	1.18872	0.758335	0.926795	1.0415	0.816541	20.8969	9.89395
O00291	HIP1	Huntingtin-interacting protein 1	NAEVTKQVSMAR	494	NAEVTK(UniMod:378)QVSMAR	2	-0.117391	-0.296056	1.04919	0.967203	1.10626	0.901024	1.09621	1.21983	1.00274	0.907322	1.0243	0.771446		1.18142	0.91697	1.01317	1.06323	0.825208	12.6025	10.5939
O00291	HIP1	Huntingtin-interacting protein 1	AINTQEVAVKEK	56	AINTQEVAVK(UniMod:378)EK	2	0.825504	0.610712	0.721461	1.27854	0.781004	1.1926	0.783458	0.718943	0.840611	1.18762	1.49314	0.897045	0.69937	0.696303	0.768709	1.32617	1.54989	0.95956	4.63407	19.0328
O00299	CLIC1	Chloride intracellular channel protein 1	YPKLAALNPESNTAGLDIFAK	95	YPK(UniMod:378)LAALNPESNTAGLDIFAK	2	-0.524798	-0.512454	1.13892	0.791616	1.06831	0.748919	0.665468	1.20757	1.3319	1.00623	0.663011	0.577511	0.67727	1.28234	1.45715	0.981699	0.601532		29.339	24.0121
O00299	CLIC1	Chloride intracellular channel protein 1	EEFASTCPDDEEIELAYEQVAKALK	248	EEFASTC(UniMod:4)PDDEEIELAYEQVAK(UniMod:378)ALK	3	-0.242029	0.0346828	1.10213	0.931913	0.955492	0.97874	0.820935	1.04737	0.998175	1.84428	0.933154	0.15879		1.11222	1.09205	1.79931	0.846626	0.149805	0.91506	72.5499
O00299	CLIC1	Chloride intracellular channel protein 1	FSAYIKNSNPALNDNLEK	119	FSAYIK(UniMod:378)NSNPALNDNLEK	2	-0.147933	0.0363665	1.06211	0.958596	0.990479	1.01576	0.996549	1.13312	0.84177	1.33232	1.16144	0.553527		1.20328	0.920931	1.29984	1.05375	0.522206	13.2919	33.8534
O00299	CLIC1	Chloride intracellular channel protein 1	NSNPALNDNLEKGLLK	131	NSNPALNDNLEK(UniMod:378)GLLK	2	-0.0603855	0.112337	1.02092	0.979075	0.966244	1.04449	0.985673	1.03806	0.875005	1.00109	1.41587	0.716499	1.00315	1.10233	0.957293	0.976684	1.28458	0.675957	5.92894	25.3787
O00299	CLIC1	Chloride intracellular channel protein 1	GVTFNVTTVDTKR	49	GVTFNVTTVDTK(UniMod:378)R	2	0.0712837	0.25061	0.9753	1.0247	0.916234	1.09005	0.548732	1.22717	0.972798	1.28791	1.45229	0.529964	0.558463	1.30315	1.06428	1.2565	1.31762	0.499977	31.8324	36.291
O00299	CLIC1	Chloride intracellular channel protein 1	AGSDGAKIGNCPFSQR	20	AGSDGAK(UniMod:378)IGNC(UniMod:4)PFSQR	2	0.407727	0.349591	0.884457	1.17331	0.842458	1.07346	1.1345	0.781646	0.611223	1.80848	0.794728	0.617166	1.15462	0.830044	0.668704	1.76439		0.582245	22.8471	50.3761
O00303	EIF3F	Eukaryotic translation initiation factor 3 subunit F	NMYELHKK	161	NMYELHK(UniMod:378)K	2	-0.473749	-0.362524	1.16273	0.837271	1.12094	0.871869	1.17304	1.10951	1.08026	1.57356	0.803053	0.23899	1.24203	1.15346	1.09269	1.51355	0.765155	0.233111	5.27382	62.7296
O00327	BMAL1	Basic helix-loop-helix ARNT-like protein 1	VEDKDFPSTCSKK	281	VEDKDFPSTC(UniMod:4)SK(UniMod:378)K	3	-0.214253	-0.102236	1.07412	0.925882	1.04183	0.970555	1.21212	1.04336	0.870014	1.04864	0.876398	0.986623	1.10709	1.12295	0.992315	0.956259	0.877059	0.944326	5.41883	3.76555
O00330	PDHX	Pyruvate dehydrogenase protein X component, mitochondrial	VSVNDFIIKAAAVTLK	334	VSVNDFIIK(UniMod:378)AAAVTLK	2	-0.879072	-0.846237	1.37697	0.748684	1.28281	0.71354	1.00418	1.54939	1.29484	0.970972	0.817581	0.352068		1.4731	1.28085	1.04733	0.837678	0.361044	6.98106	38.3546
O00330	PDHX	Pyruvate dehydrogenase protein X component, mitochondrial	LTEDEEGNAKLQQR	460	LTEDEEGNAK(UniMod:378)LQQR	2	0.400541	0.274884	0.862068	1.13793	0.899177	1.08791	0.69279	1.09507	0.909673	1.27641	1.07684	0.910483	0.645217	1.04115	0.89984	1.37679	1.10331	0.933696	19.0042	16.0416
O00330	PDHX	Pyruvate dehydrogenase protein X component, mitochondrial	LVQLKQTGK	223	LVQLK(UniMod:378)QTGK	2	0.413987	0.293336	0.8575	1.1425	0.892889	1.09421	0.728799	0.911909	1.03796	1.17006	1.0948	1.01777	0.678754	0.867007	1.02674	1.26208	1.12171	1.04371	16.5858	7.90821
O00330	PDHX	Pyruvate dehydrogenase protein X component, mitochondrial	IVVEEGSKNIR	120	IVVEEGSK(UniMod:378)NIR	2	0.578479	0.367805	0.771626	1.15225	0.857193	1.10611	0.979573	0.820841	0.771165	1.03764	1.46142	0.819273		0.780423	0.762829	1.11925	1.49734	0.84016	1.14005	23.3722
O00330	PDHX	Pyruvate dehydrogenase protein X component, mitochondrial	GLLTPIIKDAAAK	379	GLLTPIIK(UniMod:378)DAAAK	2	0.979928	0.815134	0.631544	1.24564	0.677786	1.19254	0.734569	0.563658	0.735131	1.31058	1.7152	0.551838		0.535904	0.727185	1.41365	1.75736	0.565907	15.144	40.1967
O00399	DCTN6	Dynactin subunit 6	TMKGSSTPVKN	182	TMK(UniMod:378)GSSTPVKN	2	-0.28728	-0.544285	1.09924	0.900764	1.21044	0.830036	1.18901	1.45521	0.987096	1.01049	0.878469	0.601145	1.2	1.24384	0.853861	1.09694	0.923666	0.681691	15.868	18.9056
O00399	DCTN6	Dynactin subunit 6	TMKGSSTPVK	182	TMK(UniMod:378)GSSTPVK	2	0.17366	-0.084779	0.939887	1.06011	1.03462	0.975574	1.02156	1.22504	0.857261	1.18072	0.985355	0.760646	1.031	1.04711	0.74155	1.28173	1.03605	0.862563	14.9379	16.2215
O00401	WASL	Actin nucleation-promoting factor WASL	FYGPQVNNISHTKEK	186	FYGPQVNNISHTK(UniMod:378)EK	3	-0.0576169	-0.0126558	1.01591	0.976136	0.980353	0.97179	0.8246	1.28659	0.829867	1.16287	0.913825	0.838678	0.842633	1.32169	0.883402	1.11107	0.8412		21.3465	13.8235
O00401	WASL	Actin nucleation-promoting factor WASL	IFDIKDGK	84	IFDIK(UniMod:378)DGK	2	0.593606	0.626809	0.766044	1.15597	0.780968	1.20593	0.874889	0.822782	0.645234	1.10744	1.40871	1.10164		0.84523	0.686858	1.05811	1.29675	1.11305	10.337	8.82733
O00410	IPO5	Importin-5	GTKLVLEQVVTSIASVADTAEEK	506	GTK(UniMod:378)LVLEQVVTSIASVADTAEEK	2	-0.763168	-0.851572	1.25849	0.741506	1.23637	0.685171	1.31329	1.31528	1.08054	0.948636	0.616565	0.490313		1.36337	1.15362	0.899628	0.583384		8.33341	21.3245
O00410	IPO5	Importin-5	AKLEEHFK	800	AK(UniMod:378)LEEHFK	3	-0.466129	-0.348567	1.16016	0.839843	1.12148	0.880767	1.2193	1.14434	1.0008	1.41601	0.897198	0.329091	1.22581	1.18618	1.06848	1.34286	0.848914	0.327754	5.75877	49.3503
O00410	IPO5	Importin-5	LEEHFKNQELR	806	LEEHFK(UniMod:378)NQELR	3	-0.417999	-0.304937	1.11187	0.832193	1.07229	0.867996	0.915357	1.34569	0.955831	1.07088	0.685734	0.847375	0.920244	1.39489	1.02048	1.01556	0.64883		18.3713	22.0337
O00410	IPO5	Importin-5	GKTIECISLIGLAVGK	556	GK(UniMod:378)TIEC(UniMod:4)ISLIGLAVGK	2	-0.36427	-0.179357	1.15458	0.896948	1.06467	0.940209	0.99805	1.13728	1.05869	1.4688	0.973008	0.378821		1.17886	1.13029	1.39292	0.920645	0.377283	2.10353	46.2646
O00410	IPO5	Importin-5	VIQSADSKTK	961	VIQSADSK(UniMod:378)TK	2	0.489097	0.596691	0.832097	1.1679	0.804133	1.21605	0.854892	0.837298	0.720209	1.18233	1.47384	0.991961	0.859456	0.867913	0.768921	1.12125	1.39452	0.987931	5.38463	14.4907
O00410	IPO5	Importin-5	LQELIQKGTK	503	LQELIQK(UniMod:378)GTK	2	0.576851	0.688994	0.8027	1.1973	0.772588	1.24554	0.64269	0.849339	0.825735	1.11654	1.5352	1.08487	0.646122	0.880394	0.881585	1.05886	1.45258	1.08046	13.7933	15.0945
O00410	IPO5	Importin-5	ELKEGFVEYTEQVVK	693	ELK(UniMod:378)EGFVEYTEQVVK	2	0.745241	0.875185	0.747313	1.25269	0.713186	1.30816	0.242302	0.876515	1.02074	1.54139	1.5496	0.833484	0.243596	0.908564	1.08978	1.46176	1.46621	0.830099	48.6789	23.8544
O00422	SAP18	Histone deacetylase complex subunit SAP18	EKTCPLLLR	24	EK(UniMod:378)TC(UniMod:4)PLLLR	2	-0.22577	-0.326169	1.09519	0.93654	1.1348	0.905176	0.994617	1.20039	1.2094	0.864313	1.12774	0.723473		1.06841	1.12197	0.952564	1.11533	0.741725	2.44546	16.3307
O00422	SAP18	Histone deacetylase complex subunit SAP18	VKEIGSTMSGR	104	VK(UniMod:378)EIGSTMSGR	2	-0.116324	-0.242725	1.04029	0.959707	1.09478	0.925248	0.886792	1.29016	1.10738	1.00878	1.2199	0.547068	0.945239	1.14831	1.02733	1.11178	1.20647	0.560869	8.01792	29.6609
O00422	SAP18	Histone deacetylase complex subunit SAP18	KGTDDSMTLQSQK	114	K(UniMod:378)GTDDSMTLQSQK	2	0.201756	0.0773735	0.93019	1.06981	0.975148	1.02887	0.805765	0.922802	1.19688	1.19683	1.29913	0.590661	0.858872	0.821344	1.11036	1.31903	1.28483	0.605562	13.7944	30.7129
O00422	SAP18	Histone deacetylase complex subunit SAP18	ELTSLVKEVYPEAR	74	ELTSLVK(UniMod:378)EVYPEAR	2	0.679871	0.448186	0.734647	1.1769	0.837318	1.14237	0.898327	0.735213	0.878416	1.0096	1.66941	0.748108		0.654379	0.814915	1.11269	1.65104	0.766981	10.926	30.9082
O00423	EML1	Echinoderm microtubule-associated protein-like 1	ETAVPATKSNIK	127	ETAVPATK(UniMod:378)SNIK	2	0.790486	0.573781	0.732693	1.26731	0.793215	1.18064	0.787101	0.839568	0.752976	1.11319	1.45244	0.976276	0.706195	0.736669	0.755215	1.24709	1.53309	1.02174	2.75815	16.5111
O00425	IGF2BP3	Insulin-like growth factor 2 mRNA-binding protein 3	MVIITGPPEAQFKAQGR	465	MVIITGPPEAQFK(UniMod:378)AQGR	2	-0.812653	-0.460536	1.27443	0.725574	1.12699	0.819002	0.59255	1.37238	1.41604	1.15854	1.03972	0.258747	0.639108	1.56258	1.62159	1.03445	0.919695	0.222581	35.3008	49.4424
O00425	IGF2BP3	Insulin-like growth factor 2 mRNA-binding protein 3	FAGASIKIAPAEAPDAK	440	FAGASIK(UniMod:378)IAPAEAPDAK	2	-0.193641	0.221375	1.0815	0.945664	0.920404	1.07305	0.866566	1.01443	0.880211	1.20965	1.16255	0.846942		1.15503	1.00798	1.08008	1.02835	0.728562	6.79828	16.3864
O00425	IGF2BP3	Insulin-like growth factor 2 mRNA-binding protein 3	AEEEIMKK	345	AEEEIMK(UniMod:378)K	2	-0.0266833	0.321129	1.00925	0.990753	0.900681	1.12523	0.903844	0.966148	0.832052	1.21576	1.17917	0.980761	0.974862	1.10005	0.95283	1.08553	1.04305	0.843676	6.424	10.6419
O00425	IGF2BP3	Insulin-like growth factor 2 mRNA-binding protein 3	LIGKEGR	294	LIGK(UniMod:378)EGR	2	0.1729	0.520315	0.940149	1.05985	0.838709	1.20293	0.830624	0.85456	0.830945	1.21257	1.46127	0.934971	0.895888	0.972996	0.951563	1.08268	1.29258	0.804287	3.45661	18.8704
O00425	IGF2BP3	Insulin-like growth factor 2 mRNA-binding protein 3	GNVETCAKAEEEIMKK	348	GNVETC(UniMod:4)AK(UniMod:378)AEEEIMKK	3	0.195771	0.540244	0.932255	1.06775	0.832312	1.21036	0.817751	1.24481	0.434375	1.27635	1.561	0.793749	0.882004	1.41733	0.497428	1.13963	1.3808	0.682804	40.4639	27.1089
O00425	IGF2BP3	Insulin-like growth factor 2 mRNA-binding protein 3	KIEQDTDTK	301	K(UniMod:378)IEQDTDTK	2	0.220957	0.567632	0.923572	1.07643	0.82422	1.22157	0.818914	0.966189	0.687556	1.29679	1.41591	0.951997	0.883258	1.1001	0.78736	1.15789	1.25246	0.818933	14.1643	17.291
O00425	IGF2BP3	Insulin-like growth factor 2 mRNA-binding protein 3	EEVKLEAHIR	487	EEVK(UniMod:378)LEAHIR	3	0.225187	0.581901	0.907971	1.06135	0.801844	1.20022	0.814762	0.874839	0.715933	1.58822	1.43046	0.581967		0.996085	0.819856	1.4181	1.26533	0.500624	9.70459	37.8169
O00425	IGF2BP3	Insulin-like growth factor 2 mRNA-binding protein 3	NITKQTQSK	223	NITK(UniMod:378)QTQSK	2	0.252081	0.594322	0.912857	1.08714	0.81572	1.23154	0.868135	0.915436	0.66359	1.78161	1.02813	0.884894	0.936347	1.04231	0.759915	1.59078	0.909445	0.761209	12.7597	33.2272
O00425	IGF2BP3	Insulin-like growth factor 2 mRNA-binding protein 3	IAPAEAPDAKVR	450	IAPAEAPDAK(UniMod:378)VR	2	0.245553	0.594526	0.915103	1.0849	0.816662	1.23314	0.817057	0.90004	0.732889	1.18545	1.38212	1.13185	0.881255	1.02478	0.839274	1.05847	1.22257	0.97365	8.67925	9.52393
O00425	IGF2BP3	Insulin-like growth factor 2 mRNA-binding protein 3	VIGKGGK	505	VIGK(UniMod:378)GGK	2	0.260153	0.606079	0.910081	1.08992	0.81337	1.23804	0.879745	0.836053	0.724312	1.12929	1.55647	1.02837	0.948869	0.951924	0.829451	1.00833	1.3768	0.884627	6.26623	19.18
O00425	IGF2BP3	Insulin-like growth factor 2 mRNA-binding protein 3	IKEENFVSPKEEVK	483	IKEENFVSPK(UniMod:378)EEVK	3	0.277886	0.690693	0.886957	1.07536	0.754691	1.21812	0.710203	0.83958	0.71429	1.3128	1.62902	0.71253		0.95594	0.817974	1.17218	1.44097	0.612937	7.77749	32.0735
O00425	IGF2BP3	Insulin-like growth factor 2 mRNA-binding protein 3	TITVKGNVETCAK	330	TITVK(UniMod:378)GNVETC(UniMod:4)AK	2	0.346442	0.693051	0.880506	1.11949	0.782643	1.2653	0.616047	0.946199	0.785683	1.84298	1.35448	0.598438	0.664451	1.07734	0.899731	1.64557	1.19812	0.514792	19.2056	41.5343
O00425	IGF2BP3	Insulin-like growth factor 2 mRNA-binding protein 3	QTQSKIDVHR	228	QTQSK(UniMod:378)IDVHR	3	0.430585	0.781432	0.851869	1.14813	0.759459	1.30539	0.7228	0.817638	0.737939	1.1402	1.57673	1.19923	0.779593	0.930957	0.845057	1.01807	1.39472	1.03161	7.27595	15.1941
O00425	IGF2BP3	Insulin-like growth factor 2 mRNA-binding protein 3	KIQEILTQVK	552	K(UniMod:378)IQEILTQVK	2	1.1428	1.50189	0.623423	1.37658	0.551601	1.56221	0.303954	0.685667	0.665182	1.58922	1.90121	1.1962	0.327836	0.780696	0.761738	1.41899	1.68174	1.029	33.5494	19.4803
O00425	IGF2BP3	Insulin-like growth factor 2 mRNA-binding protein 3	IQEILTQVKQHQQQK	561	IQEILTQVK(UniMod:378)QHQQQK	3	1.17763	1.69545	0.569077	1.28728	0.448357	1.45213	0.348277	0.50767	0.489124	2.26378	1.6608	0.43182		0.578029	0.560124	2.0213	1.46908	0.371463	1.57316	53.2674
O00429	DNM1L	Dynamin-1-like protein	VPVGDQPKDIELQIR	160	VPVGDQPK(UniMod:378)DIELQIR	2	-0.137944	-0.124868	1.03786	0.943217	1.04585	0.959132	1.07832	0.935857	1.12335	1.06657	1.00181	0.809014	1.01299	0.948215	1.15236	1.05318		0.833256	8.20713	11.6581
O00429	DNM1L	Dynamin-1-like protein	GMLKTSK	594	GMLK(UniMod:378)TSK	2	0.0459748	0.0273629	0.984068	1.01593	0.991405	1.01039	0.974213	1.15944	0.840562	1.0224	1.19023	0.818525	0.915186	1.17475	0.862268	1.00956	1.19518	0.843052	13.8763	14.1571
O00429	DNM1L	Dynamin-1-like protein	TSKAEELLAEEK	597	TSK(UniMod:378)AEELLAEEK	2	0.476235	0.456295	0.836432	1.16357	0.842945	1.15653	0.840459	0.967971	0.720404	1.16124	1.2972	1.01115	0.789536	0.980753	0.739008	1.14666	1.30259	1.04145	12.4474	9.21994
O00429	DNM1L	Dynamin-1-like protein	ISGNNKGVSPEPIHLK	123	ISGNNK(UniMod:378)GVSPEPIHLK	3	0.882665	0.874416	0.70329	1.29671	0.704232	1.29104	0.547375	0.799106	0.766216	1.39943	1.53255	0.941151	0.51421	0.809657	0.786003	1.38186	1.53892	0.969353	19.0602	18.5233
O00442	RTCA	RNA 3'-terminal phosphate cyclase	GYYPKGGGEVIVR	163	GYYPK(UniMod:378)GGGEVIVR	2	0.00120067	0.506999	0.999501	1.00033	0.822627	1.16903	0.751508	0.807983	0.90839	1.24083	1.47711	0.789137		0.975854	1.02315	1.06599	1.26636	0.668647	2.36584	24.831
O00442	RTCA	RNA 3'-terminal phosphate cyclase	MSPVKQLNPINLTER	176	MSPVK(UniMod:378)QLNPINLTER	2	0.615693	1.04763	0.789798	1.2102	0.684049	1.41402	0.326428	0.809013	0.916706	1.55386	1.79455	0.893641	0.359781	0.977098	1.03251	1.33491	1.5385	0.757194	38.6058	27.3453
O00442	RTCA	RNA 3'-terminal phosphate cyclase	AFVAGVLPFKVAK	205	AFVAGVLPFK(UniMod:378)VAK	2	0.768042	1.05851	0.703346	1.19777	0.672411	1.40048	0.80739	0.540438	0.669404	1.08986	2.05138	1.06021		0.652723	0.75397	0.93629	1.75869	0.898328	7.19756	33.1393
O00442	RTCA	RNA 3'-terminal phosphate cyclase	VAKDMAAAAVR	208	VAK(UniMod:378)DMAAAAVR	2	0.75053	1.18291	0.745598	1.2544	0.646066	1.46679	0.370236	0.769761	0.798201	1.35619	1.87318	1.17099	0.408066	0.929691	0.899038	1.16509	1.60592	0.992194	32.0547	20.5985
O00443	PIK3C2A	Phosphatidylinositol 4-phosphate 3-kinase C2 domain-containing subunit alpha	SKTADVTSLFGGEDTSR	613	SK(UniMod:378)TADVTSLFGGEDTSR	2	-0.311115	0.126669	1.13172	0.912187	0.960066	1.04817	0.869048	0.895793	1.11536	1.06137	1.20039	0.882754		0.981107	1.28233	0.913335	1.03121	0.792014	13.3083	10.7056
O00443	PIK3C2A	Phosphatidylinositol 4-phosphate 3-kinase C2 domain-containing subunit alpha	KGYVMER	827	K(UniMod:378)GYVMER	2	-0.175948	0.19628	1.0609	0.939096	0.942838	1.08025	0.838028	1.09527	0.895218	1.1329	1.27866	0.82918	0.953892	1.19958	1.02924	0.974889	1.09845	0.743948	9.68715	15.6451
O00443	PIK3C2A	Phosphatidylinositol 4-phosphate 3-kinase C2 domain-containing subunit alpha	DEKAEGIAR	1539	DEK(UniMod:378)AEGIAR	2	0.0937139	0.509946	0.961291	1.02581	0.827277	1.17804	0.762338	0.99751	0.721984	1.03215	1.45662	1.04535		1.09251	0.830069	0.888189	1.25134	0.937895	13.6506	15.6715
O00443	PIK3C2A	Phosphatidylinositol 4-phosphate 3-kinase C2 domain-containing subunit alpha	KAQVYNK	64	K(UniMod:378)AQVYNK	2	0.123622	0.541233	0.949055	1.03396	0.816632	1.18838	0.831708	0.868679	0.749509	1.3687	1.22068	0.975751	0.946699	0.951411		1.17779	1.04864	0.875452	0.248282	11.9797
O00443	PIK3C2A	Phosphatidylinositol 4-phosphate 3-kinase C2 domain-containing subunit alpha	SPTDCAQSSKSVK	684	SPTDC(UniMod:4)AQSSK(UniMod:378)SVK	2	0.267223	0.638906	0.907651	1.09235	0.808313	1.25866	0.492631	1.09009	0.842216	1.48653	1.47528	0.814183	0.560741	1.19391	0.9683	1.27919	1.26736	0.730492	28.8684	23.4281
O00443	PIK3C2A	Phosphatidylinositol 4-phosphate 3-kinase C2 domain-containing subunit alpha	THIKDVAAK	1497	THIK(UniMod:378)DVAAK	2	0.323382	0.69987	0.888391	1.11161	0.786086	1.27688	0.914998	0.654578	0.788681	1.31125	1.41482	1.10458	1.0415	0.71692	0.906751	1.12836	1.21543	0.991036	14.9873	8.30955
O00443	PIK3C2A	Phosphatidylinositol 4-phosphate 3-kinase C2 domain-containing subunit alpha	AVDQVIKAVR	579	AVDQVIK(UniMod:378)AVR	2	0.805452	1.30598	0.690314	1.20646	0.560847	1.3867	0.453241	0.600455	0.628844	1.26595	1.74793	1.14623		0.657642	0.722986	1.08938	1.50158	1.02841	4.73293	17.42
O00469	PLOD2	Procollagen-lysine,2-oxoglutarate 5-dioxygenase 2	GGDGINSIGGGQKVR	89	GGDGINSIGGGQK(UniMod:378)VR	2	0.803844	0.234297	0.728399	1.2716	0.899547	1.05817	1.1463	0.907058	0.64528	1.29702	1.06863	0.80885	0.923614	0.740219	0.521364	1.63896	1.27581	0.900029	22.5742	23.7246
O00469	PLOD2	Procollagen-lysine,2-oxoglutarate 5-dioxygenase 2	EVYHEKDIK	341	EVYHEK(UniMod:378)DIK	3	0.827862	0.273238	0.720707	1.27929	0.889407	1.07486	0.784236	0.992573	0.891412	0.924851	1.3583	0.941443	0.631885	0.810005	0.720231	1.16867	1.62164	1.04757	10.0898	19.3132
O00471	EXOC5	Exocyst complex component 5	KKEIIEQMEMK	521	K(UniMod:378)KEIIEQMEMK	3	-0.183541	-0.368214	1.06352	0.936475	1.09652	0.84952	1.17933	0.99465	1.11558	1.03473	0.78998	0.723845		0.976817	1.15023	1.05874	0.814214		8.15287	13.0554
O00471	EXOC5	Exocyst complex component 5	KKEIIEQMEMK	522	KK(UniMod:378)EIIEQMEMK	3	-0.183541	-0.368214	1.06352	0.936475	1.09652	0.84952	1.17933	0.99465	1.11558	1.03473	0.78998	0.723845		0.976817	1.15023	1.05874	0.814214		8.15287	13.0554
O00471	EXOC5	Exocyst complex component 5	SIGTGGIQDLKER	388	SIGTGGIQDLK(UniMod:378)ER	2	-0.065709	-0.0906562	1.02745	0.981701	1.03481	0.971785	1.05815	1.12149	0.924785	1.07774	1.25375	0.583866		1.10138	0.953512	1.10274	1.29221	0.550155	7.19608	32.0668
O00471	EXOC5	Exocyst complex component 5	AVEAQKLMK	132	AVEAQK(UniMod:378)LMK	2	0.0830167	0.0607136	0.965681	1.02288	0.981021	1.02319	1.02192	1.00954	0.911602	1.08768	0.998456	0.983427		0.991444	0.939919	1.11291	1.02909	0.926647	2.6678	7.44626
O00471	EXOC5	Exocyst complex component 5	SDVFTNSEKIK	155	SDVFTNSEK(UniMod:378)IK	2	0.210545	0.183815	0.913847	1.05744	0.930022	1.0564	0.816229	0.985507	0.98833	0.899585	1.28135	0.988251	0.808663		1.01903	0.920452	1.32066	0.931192	11.51	17.6069
O00471	EXOC5	Exocyst complex component 5	KSDAEQYLK	297	K(UniMod:378)SDAEQYLK	2	0.212425	0.207693	0.926512	1.07349	0.922942	1.06585	0.844604	0.841657	1.08257	1.14326	1.30072	0.753576	0.836775	0.826567	1.11619	1.16978	1.34062	0.710067	14.4834	24.8046
O00471	EXOC5	Exocyst complex component 5	EAKEFAK	76	EAK(UniMod:378)EFAK	2	0.430267	0.431588	0.851976	1.14802	0.852297	1.14951	0.94999	0.858756	0.748146	0.995965	1.28993	1.16263	0.941184	0.843359	0.771385	1.01907	1.3295	1.0955	8.16775	11.5036
O00471	EXOC5	Exocyst complex component 5	GGPEAFDPKR	40	GGPEAFDPK(UniMod:378)R	2	0.441897	0.437368	0.848037	1.15196	0.847091	1.14707	1.06296	0.678319	0.799999	1.24867	1.27015	0.922396	1.0531	0.666158	0.82485	1.27764	1.30912	0.869139	18.7277	17.3963
O00471	EXOC5	Exocyst complex component 5	LEQQCQKEAK	83	LEQQC(UniMod:4)QK(UniMod:378)EAK	2	0.550791	0.551728	0.811396	1.1886	0.812817	1.19146	0.787486	0.984828	0.666137	1.01388	1.30918	1.25132	0.780187	0.967171	0.686829	1.0374	1.34935	1.17907	14.365	10.7295
O00471	EXOC5	Exocyst complex component 5	VNKQVGDIFSNPETVLAK	259	VNK(UniMod:378)QVGDIFSNPETVLAK	2	0.650579	0.639402	0.778271	1.22173	0.776474	1.2095	0.536902	0.92489	0.86763	1.19731	1.68843	0.742764	0.531925	0.908308	0.894581	1.22508	1.74023	0.699879	22.3936	34.7644
O00471	EXOC5	Exocyst complex component 5	FSEVKSK	182	FSEVK(UniMod:378)SK	2	0.809287	0.643169	0.688987	1.20734	0.770956	1.20405	0.727202	0.947963	0.637703	1.11139	1.45335	1.0474	0.720461		0.657512	1.13717	1.49793	0.986922	4.56824	17.7613
O00472	ELL2	RNA polymerase II elongation factor ELL2	KAPQAVSDTVPER	168	K(UniMod:378)APQAVSDTVPER	2	-1.03675	-0.980977	1.34461	0.655394	1.36305	0.690572	0.959564	1.64146	1.48813	0.701094	1.03584	0.334784	1.10824	1.58415	1.34142	0.805432	0.809965	0.350784	14.4505	32.8657
O00472	ELL2	RNA polymerase II elongation factor ELL2	LLDSEFIDPLMNKK	333	LLDSEFIDPLMNK(UniMod:378)K	2	-0.259413	-0.0982309	1.10956	0.926959	1.04558	0.976755	0.765871	1.28778	1.08308	0.874648	1.42109	0.634529		1.24282	0.976304	1.00481	1.11121	0.664853	12.0099	20.5358
O00479	HMGN4	High mobility group nucleosome-binding domain-containing protein 4	KGEKLPK	51	KGEK(UniMod:378)LPK	2	-0.290348		1.10029	0.899711									1.27669	1.25033	0.77385	1.35875	0.738104	0.602281	21.0015	36.5996
O00479	HMGN4	High mobility group nucleosome-binding domain-containing protein 4	VKDEPQR	18	VK(UniMod:378)DEPQR	2	0.34081		0.882431	1.11757									0.908432	0.995252	0.743608	0.949262	1.36624	1.0372	11.827	16.0586
O00479	HMGN4	High mobility group nucleosome-binding domain-containing protein 4	DASTLQSQKAEGTGDAK	82	DASTLQSQK(UniMod:378)AEGTGDAK	2	0.254563		0.912003	1.088									0.898689	1.01958	0.817745	1.04022	1.24783	0.975935	9.09354	10.6644
O00479	HMGN4	High mobility group nucleosome-binding domain-containing protein 4	DGNNPAKNR	71	DGNNPAK(UniMod:378)NR	2	0.390873		0.865356	1.13464									1.14657	0.858211	0.591285	1.03253	1.35337	1.01803	26.2033	13.641
O00483	NDUFA4	Cytochrome c oxidase subunit NDUFA4	FYSVNVDYSKLK	73	FYSVNVDYSK(UniMod:378)LK	2	-0.151434	-0.147335	1.06359	0.957608	1.06367	0.960406	0.968193	1.25657	0.96625	1.02338	1.01255	0.84529		1.20506	0.92212	1.01757	1.04366	0.811588	13.3011	10.8394
O00483	NDUFA4	Cytochrome c oxidase subunit NDUFA4	FYSVNVDYSKLKK	75	FYSVNVDYSKLK(UniMod:378)K	3	-0.112158	-0.085865	1.04699	0.968675	1.02423	0.965049	0.884371	1.19737	0.990951	1.63335	0.997991	0.263807		1.14828	0.945693	1.62408	1.02866	0.253289	9.67485	57.9377
O00483	NDUFA4	Cytochrome c oxidase subunit NDUFA4	FYSVNVDYSKLKK	73	FYSVNVDYSK(UniMod:378)LKK	3	-0.0920387	-0.0119469	1.03851	0.974326	0.977393	0.969333	0.760862	1.04126	1.13006	1.69663	1.03269	0.178677		0.998572	1.07845	1.687	1.06442	0.171554	3.84577	63.834
O00483	NDUFA4	Cytochrome c oxidase subunit NDUFA4	QIIGQAKK	10	QIIGQAK(UniMod:378)K	2	0.300195	0.306069	0.896334	1.10367	0.896087	1.10786	0.807382	1.00651	0.874373	1.13593	1.14843	1.03924	0.889317	0.965246	0.834439	1.12948	1.18371	0.997803	5.98343	7.07302
O00487	PSMD14	26S proteasome non-ATPase regulatory subunit 14	KNELEQK	209	K(UniMod:378)NELEQK	2	0.130325	0.145737	0.954864	1.04514	0.951498	1.05264	0.842033	1.05663	0.955833	1.07225	1.38254	0.703126	0.897894	1.01487	0.951823	1.00042	1.41943	0.715556	5.00655	27.6606
O00487	PSMD14	26S proteasome non-ATPase regulatory subunit 14	AVEEEDKMTPEQLAIK	264	AVEEEDK(UniMod:378)MTPEQLAIK	2	0.174926	0.152709	0.950966	1.07355	0.943615	1.04897	0.999995	1.0364	0.794449	1.1887	1.01105	0.94717	1.06633	0.995447	0.791116	1.10907	1.03804		12.2693	3.30829
O00487	PSMD14	26S proteasome non-ATPase regulatory subunit 14	AVAVVVDPIQSVKGK	152	AVAVVVDPIQSVK(UniMod:378)GK	2	0.290521	0.267682	0.881952	1.0787	0.907694	1.09275	0.916606	0.990713	0.815763	1.31397	1.23824	0.726036		0.951563	0.81234	1.22595	1.27128	0.73887	7.8929	22.3424
O00487	PSMD14	26S proteasome non-ATPase regulatory subunit 14	EMLELAKNYNK	253	EMLELAK(UniMod:378)NYNK	2	0.690396	0.580433	0.730868	1.17942	0.795459	1.18945	0.89316	0.713939	0.779279	1.24693	1.37813	0.943288		0.685727	0.776009	1.1634	1.4149	0.959963	6.17638	15.7767
O00487	PSMD14	26S proteasome non-ATPase regulatory subunit 14	GKVVIDAFR	154	GK(UniMod:378)VVIDAFR	2	2.84985	2.38915	0.211615	1.52559	0.295775	1.54942	0.454313	0.225497	0.207515	1.99309	1.67691	0.978242		0.216586	0.206644	1.85958	1.72166	0.995534	2.34905	24.8436
O00499	BIN1	Myc box-dependent-interacting protein 1	HHYESLQTAKK	164	HHYESLQTAK(UniMod:378)K	3	-2.22234	-2.22702	1.64705	0.352953	1.66072	0.354729	2.16486	1.31374	1.50356	0.781271	0.148872	0.134043	2.09203	1.29466	1.55445	0.772606	0.148186	0.138066	20.1597	84.0816
O00499	BIN1	Myc box-dependent-interacting protein 1	KGPPVPPPPK	337	K(UniMod:378)GPPVPPPPK	2	-0.566038	-0.570006	1.1937	0.806304	1.20179	0.809542	1.30281	1.20717	1.09539	1.15926	1.0096	0.259759	1.25898	1.18964	1.13246	1.14641	1.00495	0.267554	4.33356	47.7867
O00499	BIN1	Myc box-dependent-interacting protein 1	KLVDYDSAR	146	K(UniMod:378)LVDYDSAR	2	-0.258026	-0.225708	1.0701	0.894851	1.07413	0.918567	1.06104	1.02429	1.13706	0.89049	0.913295	0.951916	1.02534	1.00942	1.17554	0.880613	0.909088		6.99398	1.59105
O00499	BIN1	Myc box-dependent-interacting protein 1	ESDWNQHKELEK	575	ESDWNQHK(UniMod:378)ELEK	3	-0.0963329	-0.109707	1.03337	0.966626	1.04064	0.964441	1.1667	1.00746	0.947762	1.03448	1.09073	0.768109	1.12745	0.992835	0.979839	1.02301	1.08571	0.791161	6.45761	13.1059
O00499	BIN1	Myc box-dependent-interacting protein 1	AQPSDNAPAKGNK	292	AQPSDNAPAK(UniMod:378)GNK	2	0.120431	0.103531	0.958286	1.04171	0.966642	1.03856	1.13725	0.960812	0.801869	1.01483	1.22287	0.877977	1.09899	0.946864	0.829008	1.00358	1.21724	0.904327	11.5324	12.5332
O00499	BIN1	Myc box-dependent-interacting protein 1	HTPSKEVK	351	HTPSK(UniMod:378)EVK	2	0.28	0.282106	0.921084	1.11837	0.930234	1.13114	1.31774	0.681732	0.791224	1.17403	1.4221	0.797276	1.27341	0.671836	0.818004		1.41555	0.821204	27.8129	26.5717
O00499	BIN1	Myc box-dependent-interacting protein 1	AQEKVLQK	28	AQEK(UniMod:378)VLQK	2	0.437684	0.421157	0.849463	1.15054	0.855683	1.14576	0.910578	0.911671	0.744801	0.911712	1.48349	1.04207	0.879943	0.898437	0.770009	0.901601	1.47666	1.07335	6.67334	20.9492
O00499	BIN1	Myc box-dependent-interacting protein 1	GVTAGKIASNVQK	13	GVTAGK(UniMod:378)IASNVQK	2	0.477056	0.465619	0.836155	1.16384	0.841594	1.16217	0.772064	1.02691	0.725813	1.42365	1.1867	0.876149	0.746089	1.012	0.750378	1.40786	1.18123	0.902443	14.8719	17.7601
O00499	BIN1	Myc box-dependent-interacting protein 1	IASNVQKK	20	IASNVQK(UniMod:378)K	2	0.497333	0.474722	0.829324	1.17068	0.839092	1.16604	1.07232	0.871167	0.573792	1.07876	1.35048	1.06889	1.03624	0.858521	0.593213	1.0668	1.34426	1.10097	21.9503	10.5524
O00499	BIN1	Myc box-dependent-interacting protein 1	AEMGSKGVTAGK	17	(UniMod:1)AEMGSK(UniMod:378)GVTAGK	2	0.700723	0.568239	0.727171	1.18189	0.79328	1.17621	0.936421	0.784296	0.659123	0.962722	1.42389	1.142		0.772911	0.681432	0.952044	1.41734	1.17628	6.29009	16.0757
O00499	BIN1	Myc box-dependent-interacting protein 1	VLQKLGK	32	VLQK(UniMod:378)LGK	2	1.06956	1.06533	0.645411	1.35459	0.644584	1.34889	0.333037	0.837269	0.763447	1.35312	1.408	1.28556	0.321832	0.825115	0.789286	1.33811	1.40152	1.32414	35.5234	2.48559
O00505	KPNA3	Importin subunit alpha-4	DEHLLKK	47	DEHLLK(UniMod:378)K	2	-0.0644155	-0.0220148	1.02232	0.977679	1.00833	0.993064	1.12381	0.998517	0.90267	0.92139	1.11436	0.943442	1.06766	1.10047	0.898827	0.898178	1.10436	0.930502	8.6416	9.26086
O00541	PES1	Pescadillo homolog	VMAGTLKLEDK	517	VMAGTLK(UniMod:378)LEDK	2	-0.223275	-0.220581	1.09413	0.937249	1.08961	0.935124	0.9997	1.15778	1.11135	1.06305	1.00455	0.737781		1.1367	1.05156	1.07751	0.996763	0.737473	3.89078	15.4771
O00541	PES1	Pescadillo homolog	AYGKSEWNTVER	98	AYGK(UniMod:378)SEWNTVER	2	-0.056982	-0.0594713	1.01975	0.980254	1.01966	0.978477	1.07102	1.00948	0.978462	1.09774	1.20594	0.631753	1.14232	0.991099	0.925821	1.11267	1.1966	0.631489	8.89202	25.3998
O00541	PES1	Pescadillo homolog	EANKLAEK	564	EANK(UniMod:378)LAEK	2	0.0315894	0.0316774	0.989052	1.01095	0.987877	1.00981	1.04739	1.03677	0.87947	0.946342	1.17142	0.911661	1.11712	1.01788	0.832155	0.959219	1.16234	0.91128	11.9416	10.7649
O00541	PES1	Pescadillo homolog	LAQEEESEAKR	533	LAQEEESEAK(UniMod:378)R	2	0.360013	0.351072	0.875873	1.12413	0.880902	1.1236	0.745307	1.0503	0.847101	0.881044	1.27668	1.21307	0.794922	1.03117	0.801527	0.893034	1.26679	1.21256	12.5411	14.6692
O00541	PES1	Pescadillo homolog	TFYLIKDIR	68	TFYLIK(UniMod:378)DIR	2	0.446603	0.389275	0.821223	1.11918	0.849895	1.11314	0.842697	0.766899	0.94009	1.97817	1.11983	0.241406		0.752933	0.889513	2.00509	1.11116	0.241305	8.31565	64.3402
O00541	PES1	Pescadillo homolog	EKYLYQK	545	EK(UniMod:378)YLYQK	2	0.727178	0.724157	0.753183	1.24682	0.753762	1.24517	0.780765	0.728882	0.751638	1.21673	1.43929	1.07948	0.832741	0.715608	0.7112	1.23329	1.42814	1.07903	7.47291	11.4568
O00559	EBAG9	Receptor-binding cancer antigen expressed on SiSo cells	QQKLADR	177	QQK(UniMod:378)LADR	2	-0.0813526		1.02819	0.971813									1.06703	1.09129	0.926237	1.07781	1.0894	0.748227	7.07718	16.2757
O00559	EBAG9	Receptor-binding cancer antigen expressed on SiSo cells	EQNKIGVK	207	EQNK(UniMod:378)IGVK	2	0.111681		0.961313	1.03869									1.0907	1.11364	0.679606	0.89654	1.08558	1.13394	20.7443	9.86186
O00560	SDCBP	Syntenin-1	VLKQAFGEK	179	VLK(UniMod:378)QAFGEK	2	-0.298929	0.689673	1.12649	0.915673	0.77194	1.24508	0.53373	1.06803	0.714059	1.50073	1.3659	0.868599		1.389	0.86398	1.08708	1.05784	0.602102	23.3033	24.2498
O00560	SDCBP	Syntenin-1	AEIKQGIR	109	AEIK(UniMod:378)QGIR	2	-0.0252174	0.935704	1.01051	0.992996	0.708324	1.3549	0.866936	0.689077	0.56896	1.48305	1.41678	1.16487	1.12485	0.896161		1.07427	1.09724	0.807477	11.3156	13.2444
O00560	SDCBP	Syntenin-1	ITSIVKDSSAAR	223	ITSIVK(UniMod:378)DSSAAR	2	0.0385783	1.08184	0.983999	1.01067	0.64989	1.37565	0.386947	0.85212	0.710602	1.43979	1.55474	1.13241		1.1082	0.859797	1.04294	1.20408	0.784975	12.6222	17.0794
O00560	SDCBP	Syntenin-1	DQDGKIGLR	124	DQDGK(UniMod:378)IGLR	2	0.851976	1.64137	0.71302	1.28698	0.563547	1.75806	0.302927	0.73908	0.648635	1.64066	1.89221	1.74131	0.393048	0.961192	0.78482	1.18844	1.46544	1.20706	33.2999	9.82283
O00566	MPHOSPH10	U3 small nucleolar ribonucleoprotein protein MPP10	MNEKIASLEK	370	MNEK(UniMod:378)IASLEK	2	-0.266328	-0.041536	1.09204	0.907959	1.01437	0.985581	0.918404	1.09697	1.02773	0.764527	1.13368	1.05853	1.00272	1.16471	1.10869	0.704842	0.984547	1.03449	6.15086	15.977
O00566	MPHOSPH10	U3 small nucleolar ribonucleoprotein protein MPP10	ALKSSQAFFSK	641	ALK(UniMod:378)SSQAFFSK	2	-0.221499	0.0666462	1.09337	0.937754	0.984081	1.03061	0.905544	1.24449	0.802206	1.2341	1.28652	0.571207		1.32134	0.865398	1.13776	1.11727	0.558232	20.8503	28.6315
O00566	MPHOSPH10	U3 small nucleolar ribonucleoprotein protein MPP10	QDISVHKLK	678	QDISVHK(UniMod:378)LK	2	-0.0815485	0.152266	1.02826	0.971745	0.956321	1.06277	0.684505	1.12316	1.06129	1.14107	1.26336	0.783891	0.747351	1.19252	1.1449	1.05199	1.09716	0.766085	19.4094	15.0851
O00566	MPHOSPH10	U3 small nucleolar ribonucleoprotein protein MPP10	YSKTVASEK	612	YSK(UniMod:378)TVASEK	2	-0.0736615	0.157783	1.02552	0.974476	0.951484	1.06145	1.0314	0.950557	0.872497	0.927852	1.26082	0.995671	1.12609	1.00925	0.941227	0.855417	1.09496	0.973053	7.44425	10.036
O00566	MPHOSPH10	U3 small nucleolar ribonucleoprotein protein MPP10	SSVDQAGKYSK	609	SSVDQAGK(UniMod:378)YSK	2	0.00651709	0.239979	0.997741	1.00226	0.926004	1.09359	0.993102	0.973404	0.811507	0.975783	1.33644	0.968539	1.08428	1.03351	0.875433	0.899607	1.16063	0.946538	8.91357	11.3357
O00566	MPHOSPH10	U3 small nucleolar ribonucleoprotein protein MPP10	LEQQSKVQNK	185	LEQQSK(UniMod:378)VQNK	2	0.0509888	0.278052	0.98233	1.01767	0.912783	1.1068	0.873838	1.08438	0.780131	0.842581	1.33533	1.1425	0.954067	1.15134	0.841584	0.776803	1.15966	1.11654	13.0329	16.8253
O00566	MPHOSPH10	U3 small nucleolar ribonucleoprotein protein MPP10	TVASEKLK	618	TVASEK(UniMod:378)LK	2	0.155577	0.382028	0.946133	1.05387	0.879315	1.1459	0.85207	1.0841	0.70178	1.05123	1.2847	1.10177	0.9303	1.15104	0.757062	0.969167	1.11569	1.07674	17.0408	5.88002
O00566	MPHOSPH10	U3 small nucleolar ribonucleoprotein protein MPP10	SSQAFFSKLQDQVK	649	SSQAFFSK(UniMod:378)LQDQVK	2	0.553863	0.789814	0.810369	1.18963	0.755654	1.30641	0.289111	1.06903	0.908822	1.4103	1.68377	0.825169	0.315655	1.13504	0.980413	1.3002	1.46227	0.806425	43.8646	23.4467
O00566	MPHOSPH10	U3 small nucleolar ribonucleoprotein protein MPP10	TGKASFIK	627	TGK(UniMod:378)ASFIK	2	0.592103	0.806011	0.766598	1.1556	0.723323	1.26464	0.736097	0.800449	0.633422	1.00117	1.70448	1.08827		0.849876	0.68332	0.923007	1.48025	1.06355	10.8633	20.4761
O00567	NOP56	Nucleolar protein 56	KSTPKEETVNDPEEAGHR	536	K(UniMod:378)STPKEETVNDPEEAGHR	4	-1.37073	-1.39309	1.44228	0.557723	1.45279	0.553147	1.52909	1.7955	1.03379	0.883615	0.56582	0.210008	1.51828	1.78494	1.02361	0.893304	0.568288	0.211577	21.8699	49.9198
O00567	NOP56	Nucleolar protein 56	KSTPKEETVNDPEEAGHR	540	KSTPK(UniMod:378)EETVNDPEEAGHR	3	-0.90595	-0.928633	1.30405	0.695948	1.31355	0.69008	1.51278	1.54198	0.885882	1.16581	0.622435	0.28199	1.50209	1.53291	0.87716	1.1786	0.625149	0.284097	23.1678	52.9629
O00567	NOP56	Nucleolar protein 56	KFSKEEPVSSGPEEAVGK	561	K(UniMod:378)FSKEEPVSSGPEEAVGK	3	-0.677429	-0.699086	1.23056	0.769442	1.23982	0.76368	1.13166	1.43969	1.1481	0.984436	1.05156	0.25504	1.12366	1.43122	1.13679	0.995231	1.05615	0.256945	11.5385	47.2086
O00567	NOP56	Nucleolar protein 56	KNLDVMK	416	K(UniMod:378)NLDVMK	2	-0.395193	-0.366335	1.16791	0.888062	1.13572	0.881034	1.05328	1.29119	1.06268	1.16151	0.875121	0.60647		1.2836	1.05222	1.17425	0.878938	0.611	9.90562	25.9031
O00567	NOP56	Nucleolar protein 56	STPKEETVNDPEEAGHR	540	STPK(UniMod:378)EETVNDPEEAGHR	3	-0.201532	-0.223179	1.06973	0.930268	1.07775	0.923281	1.28205	1.06541	0.885785	1.05486	1.09947	0.61551	1.27299	1.05914	0.877064	1.06643	1.10427	0.620108	15.1262	23.634
O00567	NOP56	Nucleolar protein 56	FSKEEPVSSGPEEAVGK	564	FSK(UniMod:378)EEPVSSGPEEAVGK	2	-0.0519259	-0.0740568	1.01799	0.982006	1.02559	0.974273	1.2059	1.04796	0.822912	1.22661	0.940469	0.75574	1.19738	1.0418	0.81481	1.24006	0.944571	0.761385	15.431	20.0817
O00567	NOP56	Nucleolar protein 56	KLEKQEK	441	KLEK(UniMod:378)QEK	2	-0.0441998	-0.0664297	1.01532	0.984683	1.02295	0.976919	0.91588	1.20202	0.950963	1.23725	0.940791	0.752715	0.909406	1.19495	0.9416	1.25082	0.944894	0.758338	12.5768	20.617
O00567	NOP56	Nucleolar protein 56	EEPVSSGPEEAVGKSSSK	578	EEPVSSGPEEAVGK(UniMod:378)SSSK	2	0.430472	0.409479	0.851907	1.14809	0.858316	1.14002	1.14406	0.743485	0.687407	0.87775	1.41493	1.12738	1.13597	0.739112	0.680639	0.887374	1.4211	1.1358	23.744	18.9938
O00567	NOP56	Nucleolar protein 56	KVLLGVGDPK	90	K(UniMod:378)VLLGVGDPK	2	0.701501	0.679797	0.761558	1.23844	0.767401	1.22931	0.444937	0.984284	0.872983	1.35806	1.57667	0.753202	0.441792	0.978493	0.864388	1.37296	1.58354	0.758828	30.3138	28.2505
O00571	DDX3X	ATP-dependent RNA helicase DDX3X	EATKGFYDKDSSGWSSSK	50	EATK(UniMod:378)GFYDKDSSGWSSSK	3	-0.107334	-0.107605	1.02953	0.955711	1.02266	0.949155	0.864287	1.30559	0.898091	1.01822	0.92851	0.900731	0.89346	1.30643	0.888683	0.993408	0.918014		19.0198	3.9444
O00571	DDX3X	ATP-dependent RNA helicase DDX3X	IVEQDTMPPKGVR	373	IVEQDTMPPK(UniMod:378)GVR	2	0.419351	0.445517	0.855679	1.14432	0.849478	1.15682	0.781927	0.963464	0.803042	1.38064	1.23202	0.857795	0.80832	0.964086	0.79463	1.34699	1.21809	0.867876	8.98224	17.6905
O00571	DDX3X	ATP-dependent RNA helicase DDX3X	EATKGFYDK	50	EATK(UniMod:378)GFYDK	2	0.578731	0.60079	0.802074	1.19793	0.795782	1.20684	0.768862	0.888118	0.730367	1.0461	1.36641	1.20801	0.794814	0.888692	0.722716	1.02061	1.35097	1.2222	8.47222	11.3493
O00571	DDX3X	ATP-dependent RNA helicase DDX3X	DSSGWSSSKDK	64	DSSGWSSSK(UniMod:378)DK	2	0.602171	0.625595	0.794281	1.20572	0.787478	1.21496	0.80652	0.852954	0.70296	1.17011	1.22663	1.24813	0.833743	0.853505	0.695596	1.1416	1.21276	1.2628	8.84396	4.12465
O00571	DDX3X	ATP-dependent RNA helicase DDX3X	DKDAYSSFGSR	66	DK(UniMod:378)DAYSSFGSR	2	0.61112	0.631059	0.791313	1.20869	0.787315	1.21932	0.555566	1.0938	0.712574	1.11151	1.50591	1.04052	0.574319	1.09451	0.70511	1.08442	1.48889	1.05275	27.921	16.4274
O00571	DDX3X	ATP-dependent RNA helicase DDX3X	HAIPIIKEK	215	HAIPIIK(UniMod:378)EK	2	1.09337	1.11388	0.63822	1.36178	0.637574	1.37988	0.204895	1.16112	0.546704	1.81069	1.62862	0.700336	0.211811	1.16187	0.540977	1.76656	1.61021	0.708566	61.7199	34.2406
O00571	DDX3X	ATP-dependent RNA helicase DDX3X	DSLTLVFVETKK	451	DSLTLVFVETK(UniMod:378)K	2	1.41477	1.37349	0.500074	1.33328	0.521333	1.35076	0.559526	0.557211	0.447262	1.7639	1.57576	0.712622		0.557571	0.442577	1.72091	1.55795	0.720996	11.4977	32.8538
O00571	DDX3X	ATP-dependent RNA helicase DDX3X	GKSSFFSDR	81	GK(UniMod:378)SSFFSDR	2	2.20008	1.89798	0.316753	1.4555	0.395285	1.47319	0.54922	0.318198	0.318438	1.8971	1.58281	0.939675		0.318403	0.315102	1.85086	1.56492	0.950718	0.521097	25.8014
O00571	DDX3X	ATP-dependent RNA helicase DDX3X	VVWVEESDKR	427	VVWVEESDK(UniMod:378)R	2	3.27594	3.274	0.160985	1.55934	0.162835	1.57514	0.164337	0.107774	0.216393	1.71864	1.77058	1.23619		0.107843	0.214126	1.67675	1.75056	1.25072	33.0103	14.1278
O00629	KPNA4	Importin subunit alpha-3	DEHLLKR	47	DEHLLK(UniMod:378)R	2	-0.327369	-0.0892922	1.11297	0.887027	1.02963	0.967833	1.10852	1.18594	0.794421	1.24619	0.991265	0.66604	1.16186	1.27807	0.898987	1.16	0.897287	0.603795	14.2477	25.612
O00629	KPNA4	Importin subunit alpha-3	ADNEKLDNQR	16	(UniMod:1)ADNEK(UniMod:378)LDNQR	2	0.195164	0.441654	0.932464	1.06754	0.860728	1.16901	0.924825	0.879557	0.777802	1.03905	1.40634	1.06162	0.969329	0.947883	0.88018	0.967186	1.27301	0.962408	4.07445	13.6115
O00635	TRIM38	E3 ubiquitin-protein ligase TRIM38	LEKEEQQTLSR	203	LEK(UniMod:378)EEQQTLSR	2	0.500428	0.445028	0.828283	1.17172	0.849631	1.15664	0.908494	0.749251	0.891149	1.27757	1.30058	0.891771	0.840506	0.793812	0.850532	1.15566	1.38872	0.970776	2.98404	14.594
O00743	PPP6C	Serine/threonine-protein phosphatase 6 catalytic subunit	YLPENDLKR	25	YLPENDLK(UniMod:378)R	2	0.649162	0.73672	0.778738	1.22126	0.753639	1.25585	0.682038	0.719054	0.859825	1.17099	1.45023	1.14633	0.634132	0.764348	0.937735	1.17949	1.41022	1.07407	15.9697	11.4941
O00757	FBP2	Fructose-1,6-bisphosphatase isozyme 2	DAIITAKEK	108	DAIITAK(UniMod:378)EK	2	-0.0834396		1.02891	0.97109									0.724191	1.27047	1.09207	1.01586	1.09386	0.803552	22.1054	12.6325
O00764	PDXK	Pyridoxal kinase	KIHSQEEALR	161	K(UniMod:378)IHSQEEALR	3	-0.515849	-0.165508	1.1769	0.823101	1.05761	0.94298	1.14795	1.09414	0.93074	1.14465	1.19888	0.485409	1.16302	1.23517	1.13251	1.02734	1.00076	0.441205	3.65771	32.8342
O00764	PDXK	Pyridoxal kinase	HPNNLKVACEK	253	HPNNLK(UniMod:378)VAC(UniMod:4)EK	2	-0.0454939	0.276248	1.01257	0.981141	0.908246	1.09992	0.959565	0.936155	0.829017	0.962255	1.31614	1.02137	0.972161	1.05682	1.00873	0.863637	1.09864		3.42399	11.9762
O14497	ARID1A	AT-rich interactive domain-containing protein 1A	LTPATKMNNK	980	LTPATK(UniMod:378)MNNK	2	-0.0590821	-0.062553	1.02047	0.979527	1.02056	0.97726	1.11488	1.04175	0.905064	1.31133	1.01254	0.607909	1.14917	1.06853	0.843728	1.30053	1.02684	0.611209	12.6648	28.9319
O14497	ARID1A	AT-rich interactive domain-containing protein 1A	MSYEPNKDPYGSMR	1230	MSYEPNK(UniMod:378)DPYGSMR	2	0.251222	0.163468	0.929294	1.10606	0.936893	1.0493	0.771017	0.981261	1.0584	1.13873	1.06769	0.941473	0.794729	1.00648	0.986672	1.12935	1.08277		10.2761	2.10553
O14497	ARID1A	AT-rich interactive domain-containing protein 1A	MNNKADGTPK	984	MNNK(UniMod:378)ADGTPK	2	0.175847	0.17549	0.939131	1.06087	0.937374	1.05862	1.11129	0.923916	0.776915	1.37088	0.947072	0.857911	1.14547	0.947662	0.724263	1.35959	0.960451	0.862567	18.3214	20.2639
O14497	ARID1A	AT-rich interactive domain-containing protein 1A	TSPSKSPFLHSGMK	1603	TSPSK(UniMod:378)SPFLHSGMK	3	0.293255	0.229836	0.898714	1.10129	0.916156	1.07438	0.910352	0.897401	0.940715	1.1678	1.02985	1.02549		0.920465	0.876963	1.15817	1.0444		2.42028	5.16563
O14530	TXNDC9	Thioredoxin domain-containing protein 9	HLETKFLK	122	HLETK(UniMod:378)FLK	2	-0.932072	-1.10215	1.23511	0.647329	1.20168	0.55977	1.0885	1.18332	1.33323	0.853513	0.532271	0.293526	1.10358	1.31855	1.28322	0.839915	0.454744		7.62047	29.7508
O14530	TXNDC9	Thioredoxin domain-containing protein 9	FLKLNVEK	125	FLK(UniMod:378)LNVEK	2	0.129996	0.286375	0.946455	1.0357	0.897777	1.0949	0.84669	0.761168	1.08547	1.18978	1.41877	0.676158		0.848153	1.04476	1.17083	1.21212	0.724142	10.3863	21.3332
O14530	TXNDC9	Thioredoxin domain-containing protein 9	FGTNFTKLEK	208	FGTNFTK(UniMod:378)LEK	2	0.473755	0.61446	0.837269	1.16273	0.809685	1.23961	0.357341	1.02454	1.04717	1.5714	1.65272	0.494726	0.362291	1.14162	1.00789	1.54636	1.412	0.529834	40.6403	38.7772
O14531	DPYSL4	Dihydropyrimidinase-related protein 4	VMSKGAADAIAQAK	258	VMSK(UniMod:378)GAADAIAQAK	2	-0.169881	-0.254925	1.05881	0.941192	1.08156	0.90638	1.32721	0.865244	1.05222	1.07165	1.05211	0.595385	1.31385	0.839251	1.02332	1.10608	1.16475	0.55274	18.4522	29.2947
O14531	DPYSL4	Dihydropyrimidinase-related protein 4	ATKIISAK	418	ATK(UniMod:378)IISAK	2	1.07873	0.542396	0.642638	1.35736	0.793756	1.15602	1.05779	0.718959	0.604521	1.25226	1.28468	0.931114		0.697361	0.587915	1.2925	1.42223		8.51533	4.77882
O14548	COX7A2L	Cytochrome c oxidase subunit 7A-related protein, mitochondrial	FFQKADGVPVYLK	69	FFQK(UniMod:378)ADGVPVYLK	2	-0.331154	-0.0804541	1.11427	0.885732	1.01238	0.95747	1.04037	0.887368	1.10941	1.08695	0.877212	0.908245		0.969786	1.25875	0.95979	0.811674		12.9665	8.3612
O14561	NDUFAB1	Acyl carrier protein, mitochondrial	VLYVLKLYDK	88	VLYVLK(UniMod:378)LYDK	2	-0.158431	0.216562	1.06655	0.955631	0.873353	1.0148	0.639837	0.752707	1.22751	1.4254	1.36094	0.258064		0.901937	1.23117	1.4288	1.2081	0.229995	15.4344	54.514
O14561	NDUFAB1	Acyl carrier protein, mitochondrial	LYDKIDPEK	92	LYDK(UniMod:378)IDPEK	2	0.663699	0.884715	0.773952	1.22605	0.717704	1.32517	0.514383	0.793142	0.845588	1.26772	1.65736	1.05043	0.523362	0.950388	0.848106	1.27074	1.47123	0.936179	23.5219	18.0014
O14562	UBFD1	Ubiquitin domain-containing protein UBFD1	LEQDQLWIGTKER	245	LEQDQLWIGTK(UniMod:378)ER	2	0.0962189	0.1411	0.960263	1.02649	0.938877	1.03534	0.956644	0.965554	0.894433	1.27634	1.33735	0.492345		0.996507	0.924019	1.28018	1.32946	0.469829	3.77438	38.3962
O14562	UBFD1	Ubiquitin domain-containing protein UBFD1	AEENKKEPLCR	180	AEENK(UniMod:378)KEPLC(UniMod:4)R	3	0.0951391	0.141835	0.967039	1.03296	0.950461	1.04865	0.875864	1.11954	0.855984	1.01068	1.19323	0.942041	0.861394	1.15543	0.884299	1.01373	1.1862	0.898959	13.8088	11.4283
O14562	UBFD1	Ubiquitin domain-containing protein UBFD1	AEENKKEPLCR	181	AEENKK(UniMod:378)EPLC(UniMod:4)R	3	0.154102	0.178636	0.956854	1.06472	0.941986	1.06615	0.963067	1.08299	0.779896	1.01823	1.22794	0.952289	0.947156	1.11771	0.805694		1.2207	0.908738	13.3317	14.6499
O14562	UBFD1	Ubiquitin domain-containing protein UBFD1	IIWNKTK	94	IIWNK(UniMod:378)TK	2	0.340405	0.390801	0.882569	1.11743	0.863372	1.13199	0.542865	1.13682	0.910434	1.21914	1.31068	0.866135	0.533896	1.17326	0.94055	1.22282	1.30295	0.826525	29.9376	18.6398
O14562	UBFD1	Ubiquitin domain-containing protein UBFD1	TEKLPMGSIK	250	TEK(UniMod:378)LPMGSIK	2	0.561164	0.501529	0.778043	1.14797	0.825902	1.16924	0.97053	0.925141	0.582035	0.925554	1.29257	1.28959		0.954799	0.601288	0.928342	1.28495	1.23062	22.7179	13.6656
O14562	UBFD1	Ubiquitin domain-containing protein UBFD1	EIKVTSGAK	143	EIK(UniMod:378)VTSGAK	2	0.457231	0.502213	0.842849	1.15715	0.829931	1.1755	0.862917	0.78672	0.840156	1.04201	1.39145	1.09305	0.84866	0.81194	0.867947	1.04515	1.38324	1.04306	2.75624	13.8161
O14562	UBFD1	Ubiquitin domain-containing protein UBFD1	VMYKGLVPEDK	130	VMYK(UniMod:378)GLVPEDK	2	0.561249	0.617099	0.807903	1.1921	0.789156	1.2104	0.426318	0.907196	1.03395	1.13972	1.39586	1.09561	0.419274	0.936278	1.06816	1.14315	1.38763	1.04551	34.6609	12.0708
O14579	COPE	Coatomer subunit epsilon	YLSQLKDAHR	278	YLSQLK(UniMod:378)DAHR	3	-0.512054	-0.463529	1.17562	0.824376	1.15669	0.838846	1.15056	1.2187	1.10082	1.52551	0.854051	0.136972	1.13444	1.26329	1.12914	1.53277	0.802367	0.137993	5.27625	69.0979
O14579	COPE	Coatomer subunit epsilon	VKLSSPER	42	VK(UniMod:378)LSSPER	2	0.178197	0.238326	0.93832	1.06168	0.921834	1.08742	0.833451	1.05223	0.879821	1.12746	1.44891	0.685875	0.821776	1.09073	0.902454	1.13282	1.36123	0.690988	12.0099	26.2047
O14579	COPE	Coatomer subunit epsilon	EYQAKENDFDR	293	EYQAK(UniMod:378)ENDFDR	2	0.373303	0.429408	0.87134	1.12866	0.858051	1.15552	0.899676	0.864575	0.809902	1.10976	1.52167	0.835135	0.887074	0.89621	0.830737	1.11503	1.42959	0.841361	3.32272	21.2939
O14602	EIF1AY	Eukaryotic translation initiation factor 1A, Y-chromosomal	ELVFKEDGQEYAQVIK	29	ELVFK(UniMod:378)EDGQEYAQVIK	2	-0.234097	-0.449903	1.08095	0.919046	1.24743	0.913234	0.353555	1.96954	1.4192	1.16066	1.26423	0.314811	0.367641	1.28525	1.58997	1.25708	1.11538	0.384676	48.0597	41.593
O14602	EIF1AY	Eukaryotic translation initiation factor 1A, Y-chromosomal	ADVILKYNADEAR	94	ADVILK(UniMod:378)YNADEAR	2	0.191974	-0.0125423	0.933565	1.06644	1.0733	1.06401	0.562857	1.62763	1.02941	0.953928	1.67417	0.563929	0.585283	1.06213	1.15328	1.03317	1.47706	0.68908	26.6792	30.2455
O14602	EIF1AY	Eukaryotic translation initiation factor 1A, Y-chromosomal	LEALCFDGVKR	66	LEALC(UniMod:4)FDGVK(UniMod:378)R	2	0.386978	0.146915	0.844173	1.10388	0.975173	1.07971	0.730879	1.64692	0.547719	1.16584	1.42625	0.647039		1.07472	0.613628	1.26269	1.25833	0.790635	27.3101	20.0662
O14602	EIF1AY	Eukaryotic translation initiation factor 1A, Y-chromosomal	SLKAYGELPEHAK	104	SLK(UniMod:378)AYGELPEHAK	3	0.430073	0.208923	0.852042	1.14796	0.988556	1.1426	0.64063	1.5282	0.79684	1.28756	1.66591	0.474323	0.666156	0.997242	0.892728	1.39451	1.46977	0.579588	16.2191	35.112
O14602	EIF1AY	Eukaryotic translation initiation factor 1A, Y-chromosomal	DYQDNKADVILK	88	DYQDNK(UniMod:378)ADVILK	2	0.660057	0.382386	0.77515	1.22485	0.923729	1.20408	0.274997	1.61846	0.877731	1.12798	1.71553	0.768719	0.285954	1.05614	0.983353	1.22168	1.51355	0.939319	44.7898	19.1404
O14617	AP3D1	AP-3 complex subunit delta-1	NPKNYLSLAPLFFK	216	NPK(UniMod:378)NYLSLAPLFFK	2	-0.944264	-1.03218	1.23781	0.643284	1.25012	0.611269	1.0992	1.4697	1.18145	0.748263	0.503379	0.582165	1.08068	1.45264	1.18011	0.769567	0.517		12.703	19.6311
O14617	AP3D1	AP-3 complex subunit delta-1	MFDKNLQDLVR	16	MFDK(UniMod:378)NLQDLVR	2	-0.266433	-0.328384	1.11257	0.924956	1.13737	0.905831	1.17405	0.991166	1.24689	1.44453	0.929615	0.343352		0.979664	1.24547	1.48565	0.95477	0.334445	11.9455	50.8621
O14617	AP3D1	AP-3 complex subunit delta-1	HIQKLQAK	584	HIQK(UniMod:378)LQAK	2	-0.137499	-0.176735	1.04762	0.952383	1.05836	0.936338	1.10578	1.07526	0.994046	0.873909	1.38585	0.549254	1.08715	1.06278	0.992914	0.898791	1.42335	0.535006	3.8125	38.2871
O14617	AP3D1	AP-3 complex subunit delta-1	KQEQANNPFYIK	673	K(UniMod:378)QEQANNPFYIK	2	-0.0679666	-0.0913213	1.02355	0.976449	1.03385	0.970439	1.04586	1.04568	1.01001	0.791201	0.952829	1.16729	1.02824	1.03355	1.00886	0.813727	0.978612	1.13701	1.03649	13.5171
O14617	AP3D1	AP-3 complex subunit delta-1	KGENSVSVDGK	1122	K(UniMod:378)GENSVSVDGK	2	0.120292	0.0290638	0.966387	1.05042	0.975596	0.995449	0.759384	1.18142	0.985986	1.15899	0.884904	0.942451	0.746591	1.16771	0.984863	1.19199	0.908849		17.8413	13.4775
O14617	AP3D1	AP-3 complex subunit delta-1	MVKGSIDR	7	MVK(UniMod:378)GSIDR	2	0.0930145	0.0577774	0.967775	1.03223	0.977983	1.01794	1.03466	1.05409	0.845201	1.04074	1.23454	0.778556	1.01722	1.04186	0.844239	1.07037	1.26795	0.75836	9.08584	20.323
O14617	AP3D1	AP-3 complex subunit delta-1	IIKLFGALTPLEPR	243	IIK(UniMod:378)LFGALTPLEPR	2	0.382692	0.0961957	0.868141	1.13186	0.944592	1.00972	1.08665	0.846142	0.900986	1.38367	0.818502	0.826995		0.836323	0.89996	1.42307	0.84065		3.66515	25.7284
O14617	AP3D1	AP-3 complex subunit delta-1	ILKTHPK	332	ILK(UniMod:378)THPK	2	0.149482	0.109348	0.94824	1.05176	0.957656	1.03306	0.947653	0.964098	0.961216	1.19859	1.34474	0.555862	0.931688	0.95291	0.960121	1.23271	1.38113	0.541443	1.27272	34.7893
O14617	AP3D1	AP-3 complex subunit delta-1	QDNIAVKANAVCK	55	QDNIAVK(UniMod:378)ANAVC(UniMod:4)K	2	0.523451	0.490597	0.82055	1.17945	0.829629	1.16565	1.04981	0.755948	0.68313	1.04567	1.4191	1.03217	1.03212	0.747176	0.682352	1.07545	1.4575	1.0054	18.5152	16.8454
O14617	AP3D1	AP-3 complex subunit delta-1	GTLSFIAKNDEGATHEK	1026	GTLSFIAK(UniMod:378)NDEGATHEK	3	0.661161	0.584668	0.741393	1.1724	0.765572	1.14812	0.804605	0.728678	0.763433	1.64714	1.36921	0.428015		0.720222	0.762563	1.69404	1.40626	0.416912	2.85551	46.6546
O14617	AP3D1	AP-3 complex subunit delta-1	NDEGATHEKLDFR	1035	NDEGATHEK(UniMod:378)LDFR	3	0.925148	0.889794	0.689922	1.31008	0.696625	1.29078	0.542745	0.879352	0.667776	1.51983	1.42713	0.925395	0.533602	0.869148	0.667016	1.5631	1.46575	0.90139	19.9936	22.2663
O14617	AP3D1	AP-3 complex subunit delta-1	ALDLLYGMVSKK	370	ALDLLYGMVSK(UniMod:378)K	2	1.10425	1.18635	0.591744	1.27217	0.547354	1.24565	0.451639	0.533016	0.657407	1.5896	1.69815	0.449195		0.52683	0.656658	1.63486	1.7441	0.437543	10.9699	46.5231
O14618	CCS	Copper chaperone for superoxide dismutase	KESAQPPAHL	265	K(UniMod:378)ESAQPPAHL	2	-0.276451	-0.183608	1.09552	0.904482	1.06269	0.935698	1.03654	1.03726	1.11427	1.02324	1.21293	0.570927	1.08257	1.11975	1.08423	0.937722	1.21202	0.563703	1.56557	29.3777
O14618	CCS	Copper chaperone for superoxide dismutase	GGHPLSKITGNSGER	216	GGHPLSK(UniMod:378)ITGNSGER	3	0.0949887	0.0430965	0.973499	1.03975	0.944105	0.972733	1.06633	0.830503	0.935484	1.73942	0.485821	0.692958	1.11368	0.896553	0.910261	1.59405	0.485458		10.1985	53.3102
O14639	ABLIM1	Actin-binding LIM protein 1	FSKFPAAQAPDPSETPK	549	FSK(UniMod:378)FPAAQAPDPSETPK	2	0.206754	0.0565297	0.928467	1.07153	0.987755	1.02723	1.34225	0.703651	0.917363	1.19582	1.08464	0.801217	1.32354	0.673297	0.788568	1.18796	0.99773	1.0289	30.5118	7.77461
O14646	CHD1	Chromodomain-helicase-DNA-binding protein 1	SNLEGSLKDR	1624	SNLEGSLK(UniMod:378)DR	2	-0.0468988	0.0842724	1.01625	0.983748	0.971037	1.02945	0.959756	1.02007	0.933286	0.978922	1.0464	1.06302	1.06818	1.04823	0.932347	0.843274	1.0707	1.03726	5.89293	10.192
O14646	CHD1	Chromodomain-helicase-DNA-binding protein 1	EALSGAGSSKR	1330	EALSGAGSSK(UniMod:378)R	2	0.0357251	0.167508	0.987619	1.01238	0.945863	1.06232	0.831761	1.16455	0.841281	1.09999	1.12077	0.966183	0.925728	1.1967	0.840434	0.947566	1.1468	0.942777	15.3789	9.39057
O14646	CHD1	Chromodomain-helicase-DNA-binding protein 1	ALKDSSSGTER	1181	ALK(UniMod:378)DSSSGTER	2	0.257678	0.37597	0.910932	1.08907	0.87469	1.1351	0.711325	1.05873	0.854013	1.04112	1.33745	1.02671	0.791686	1.08796	0.853153	0.896857	1.3685	1.00184	14.0149	18.5651
O14647	CHD2	Chromodomain-helicase-DNA-binding protein 2	GAVTGGEEAKLKK	1338	GAVTGGEEAK(UniMod:378)LKK	3	-0.338493	-0.0749187	1.11678	0.883223	1.0239	0.972084	0.962879	1.21439	0.894428	0.928974	1.16528	0.822002	1.05644	1.29576	0.998129	0.84564	1.07454	0.729488	11.5314	16.2305
O14647	CHD2	Chromodomain-helicase-DNA-binding protein 2	DNYNHPNKR	1629	DNYNHPNK(UniMod:378)R	3	-0.485462	-0.0569955	1.12904	0.806438	1.03506	0.994971	1.44933	1.03993	0.615937	1.05298	1.19459	0.737336	1.59016	1.10961	0.687349	0.958526		0.654351	32.6672	18.8592
O14647	CHD2	Chromodomain-helicase-DNA-binding protein 2	SFHTDKLGEYK	1769	SFHTDK(UniMod:378)LGEYK	3	-0.0442807	0.29929	1.01847	0.987686	0.880565	1.08357	0.761675	1.24762	0.632404	1.93195	0.982688	0.336068		1.33122	0.705726	1.75864	0.906168	0.298245	30.7074	60.6454
O14647	CHD2	Chromodomain-helicase-DNA-binding protein 2	AAKNVSYK	228	AAK(UniMod:378)NVSYK	2	0.0500058	0.318419	0.982671	1.01733	0.898645	1.12058	0.976511	0.861635	0.857789	0.886282	1.39461	1.08083	1.0714	0.919372	0.957242	0.806778	1.28602	0.959189	6.57563	19.6517
O14647	CHD2	Chromodomain-helicase-DNA-binding protein 2	VEMSALQKQYYK	726	VEMSALQK(UniMod:378)QYYK	2	0.0689137	0.334652	0.976121	1.02388	0.893663	1.12697	0.89543	0.953448	0.832111	1.29792	1.19898	0.884015	0.982439	1.01734	0.928587	1.18149	1.10562	0.784521	3.73996	16.805
O14647	CHD2	Chromodomain-helicase-DNA-binding protein 2	DVEKSLPAK	707	DVEK(UniMod:378)SLPAK	2	0.317959	0.49747	0.910228	1.13466	0.83526	1.17917	0.702067	1.07171	0.732007	1.03558	1.41245	1.08947	0.770288	1.14352	0.816877		1.30247	0.966851	18.2432	14.7893
O14653	GOSR2	Golgi SNAP receptor complex member 2	LTLKGTQK	159	LTLK(UniMod:378)GTQK	2	0.446547	0.546908	0.846462	1.15354	0.826481	1.20745	0.575715	0.88794	1.01579	0.988964	1.76036	0.873029	0.648704	0.917865	0.972819	0.992375	1.64338	0.824857	16.7314	30.6066
O14657	TOR1B	Torsin-1B	DEKIYSDK	319	DEK(UniMod:378)IYSDK	2	-0.0362566	-0.261772	1.01256	0.987435	1.10105	0.918349	1.18315	1.16172	0.9583	0.900313	1.22332	0.631416	1.10345	1.05446	0.879788	0.988962	1.28164	0.6917	9.48026	24.391
O14657	TOR1B	Torsin-1B	IYSDKGCK	324	IYSDK(UniMod:378)GC(UniMod:4)K	2	0.456415	0.233272	0.843125	1.15688	0.915199	1.07582	1.03954	0.617624	1.08844	0.961143	1.41923	0.847073	0.969509	0.560602	0.999263	1.05578	1.4869	0.927946	23.7382	20.6699
O14683	TP53I11	Tumor protein p53-inducible protein 11	KILGVGGEDDDGEVHR	26	K(UniMod:378)ILGVGGEDDDGEVHR	3	0.208159	0.161517	0.927983	1.07202	0.945601	1.05762	0.887829	1.07006	0.87891	1.1	1.41712	0.65573	0.888424	1.08169	0.813837	1.10276	1.41916	0.694133	12.1629	27.6851
O14683	TP53I11	Tumor protein p53-inducible protein 11	SKISQVLGNEIK	43	SK(UniMod:378)ISQVLGNEIK	2	0.524355	0.454317	0.791782	1.13881	0.820975	1.12484	0.815542	0.684939	0.962443	1.37318	1.37842	0.622938		0.692377	0.891186	1.37662	1.3804	0.659421	12.5545	29.7665
O14683	TP53I11	Tumor protein p53-inducible protein 11	KHSQTDLVSR	12	K(UniMod:378)HSQTDLVSR	2	0.552413	0.504462	0.810854	1.18915	0.826518	1.17249	0.797555	0.907016	0.774982	1.39361	1.36387	0.76	0.798089	0.916867	0.717604	1.39709	1.36583	0.80451	10.094	22.8969
O14686	KMT2D	Histone-lysine N-methyltransferase 2D	TPDVFKAPLTPR	2328	TPDVFK(UniMod:378)APLTPR	2	-0.198585	-0.434688	1.06872	0.931284	1.17796	0.871516	0.979076	1.38364	1.17116	1.01708	1.0259	0.57157	0.871952	1.01153	1.32267	1.23161	0.897248	0.665	17.6282	24.9724
O14686	KMT2D	Histone-lysine N-methyltransferase 2D	QAESQINKQTK	2086	QAESQINK(UniMod:378)QTK	2	-0.12648	-0.343005	1.04381	0.956194	1.18277	0.932496	1.07932	1.55213	0.91687	0.569953	1.43057	0.796965	0.96123	1.1347	1.03549	0.690169	1.25117	0.927238	6.80818	24.0477
O14686	KMT2D	Histone-lysine N-methyltransferase 2D	VQKQAESQINK	2078	VQK(UniMod:378)QAESQINK	2	0.0924782	-0.124955	0.96796	1.03204	1.10069	1.00937	1.28365	1.3027	0.715732	0.676429	1.58927	0.762418	1.1432	0.952351	0.808327	0.819103	1.38997	0.887045	14.1697	24.6707
O14686	KMT2D	Histone-lysine N-methyltransferase 2D	QTKVGDIAR	2089	QTK(UniMod:378)VGDIAR	2	0.16713	-0.0890755	0.942142	1.05786	1.0823	1.0175	1.00645	1.50692	0.733548	0.734843	1.42895	0.888708	0.896329	1.10165	0.828448	0.889838	1.24976	1.03398	12.3276	13.9815
O14727	APAF1	Apoptotic protease-activating factor 1	LPLNIEEAKDR	224	LPLNIEEAK(UniMod:378)DR	2	-0.12843	0.108329	1.04448	0.955519	0.960059	1.03492	0.894035	1.1367	0.849442	1.17297	1.19451	0.737289		1.24541	0.843551		1.2128	0.698237	19.2373	26.9259
O14727	APAF1	Apoptotic protease-activating factor 1	FIATCSVDKK	689	FIATC(UniMod:4)SVDK(UniMod:378)K	2	0.181594	0.220966	0.925513	1.04966	0.917586	1.06946	0.986857	0.949328	0.816572	0.975451	1.23868	0.994245		1.04012	0.810909	0.949744	1.25765	0.941582	12.3828	14.0149
O14727	APAF1	Apoptotic protease-activating factor 1	FSSTSADKTAK	1107	FSSTSADK(UniMod:378)TAK	2	0.679768	0.742256	0.768674	1.23133	0.750671	1.25572	0.737056	0.806403	0.708555	1.52571	1.25605	0.985387	0.718858	0.883523	0.703641	1.4855	1.27528	0.933194	10.5959	18.4851
O14737	PDCD5	Programmed cell death protein 5	HGDPGDAAQQEAKHR	33	HGDPGDAAQQEAK(UniMod:378)HR	3	-1.2912	-0.992591	1.41984	0.580161	1.27788	0.64223	1.60231	1.11883	1.1125	0.98971	0.676606	0.260374	1.79847	1.24108	1.21997	0.929931	0.584475	0.226077	18.8662	49.5316
O14737	PDCD5	Programmed cell death protein 5	TKAVENYLIQMAR	68	TK(UniMod:378)AVENYLIQMAR	2	-1.29489	-0.92203	1.55149	0.632337	1.33695	0.705595	1.20042	1.66426	1.14615	0.879646	0.828957	0.408181		1.84612	1.25687	0.826515	0.716082	0.354414	18.9898	31.8859
O14737	PDCD5	Programmed cell death protein 5	VSQQTEKTTTVK	105	VSQQTEK(UniMod:378)TTTVK	2	-0.271659	0.0512529	1.09387	0.906127	0.985432	1.02107	1.00982	1.07892	0.867559	0.900143	1.24556	0.917506	1.13344	1.19682	0.951363	0.845774	1.07596	0.796649	9.51105	13.4365
O14737	PDCD5	Programmed cell death protein 5	LSNLALVKPEK	63	LSNLALVK(UniMod:378)PEK	2	-0.0562812	0.30461	1.0235	0.984336	0.895337	1.10582	0.833047	1.18643	0.666528	1.10704	1.44338	0.767026		1.31608	0.730913	1.04017	1.24684	0.665991	28.5866	24.4222
O14737	PDCD5	Programmed cell death protein 5	TTTVKFNR	110	TTTVK(UniMod:378)FNR	2	0.265898	0.555086	0.908107	1.09189	0.817038	1.20044	1.05047	0.734603	0.666041	2.13061	0.724635	0.746066	1.17907	0.814874	0.730379	2.00192	0.625965	0.647792	21.4378	58.9389
O14737	PDCD5	Programmed cell death protein 5	VSEQGLIEILKK	97	VSEQGLIEILK(UniMod:378)K	2	1.01	1.41763	0.621758	1.25216	0.52667	1.40698	0.451876	0.505471	0.622664	1.39719	1.82593	0.997825		0.560704	0.682812	1.3128	1.5773	0.866388	9.81953	23.4297
O14744	PRMT5	Protein arginine N-methyltransferase 5	AAILPTSIFLTNKK	240	AAILPTSIFLTNK(UniMod:378)K	2	0.490773	0.360293	0.831533	1.16847	0.879114	1.12851	0.128973	1.46852	1.03985	1.39347	1.34803	0.644019	0.121196	1.34546	1.02794	1.34959	1.43095	0.724864	62.3837	26.9951
O14745	NHERF1	Na(+)/H(+) exchange regulatory cofactor NHE-RF1	KGPSGYGFNLHSDK	159	K(UniMod:378)GPSGYGFNLHSDK	3	-0.251312	-0.417034	1.08688	0.913121	1.15576	0.865618	0.943296	1.46798	1.05599	1.21884	1.07138	0.306641	0.877434	1.38143	1.00177	1.27356	1.13627	0.329533	19.724	45.607
O14745	NHERF1	Na(+)/H(+) exchange regulatory cofactor NHE-RF1	APQMDWSKK	350	APQMDWSK(UniMod:378)K	2	0.145418	-0.0833516	0.949645	1.05036	1.01712	0.960023	1.04096	1.03654	0.973865	1.10377	0.893279	0.88302		0.975424	0.923865	1.15332	0.947389		2.71463	9.80304
O14773	TPP1	Tripeptidyl-peptidase 1	VNTELMKAAAR	346	VNTELMK(UniMod:378)AAAR	2	0.275124	0.366616	0.888053	1.07463	0.86775	1.11881	0.86598	0.810999	0.92627	1.21226	1.34555	0.798624		0.845525	0.930581	1.19052	1.29204	0.741333	4.78893	22.2676
O14776	TCERG1	Transcription elongation regulator 1	YKAVDSSSMR	828	YK(UniMod:378)AVDSSSMR	2	-0.0628395	-0.0562769	1.02178	0.978225	1.01932	0.980325	1.00105	1.08016	0.976754	1.25538	0.977025	0.708566	1.02782	1.05451	0.982995	1.24117	1.00082	0.692679	2.88788	22.9488
O14776	TCERG1	Transcription elongation regulator 1	IAKNLDSEKEK	849	IAK(UniMod:378)NLDSEKEK	3	-0.0343922	-0.0475103	1.01434	0.990442	1.02273	0.9896	1.01885	1.12037	0.928975	0.86934	1.27069	0.828773		1.09376	0.934911	0.859499	1.30164	0.81019	7.83029	22.31
O14776	TCERG1	Transcription elongation regulator 1	ATFSEFAAKHAK	753	ATFSEFAAK(UniMod:378)HAK	3	0.233041	0.0238263	0.919409	1.08059	0.962466	0.978493	1.02904	1.04236	0.816003	1.46725	0.693648	0.774584		1.0176	0.821217	1.45064	0.710544		10.6799	34.2449
O14776	TCERG1	Transcription elongation regulator 1	KLIQESDQHLK	1035	K(UniMod:378)LIQESDQHLK	3	0.0762667	0.0873666	0.973574	1.02643	0.969868	1.03042	0.932678	0.877887	1.09904	1.25969	0.926809	0.904745	0.95762	0.857039	1.10606	1.24543	0.949384	0.884458	10.5064	15.307
O14776	TCERG1	Transcription elongation regulator 1	LIQESDQHLKDVEK	1045	LIQESDQHLK(UniMod:378)DVEK	3	0.135443	0.119887	0.944235	1.03718	0.956903	1.03982	0.961103	1.10616	0.803448	1.07015	1.07182	0.977482		1.07989	0.808582	1.05804	1.09793	0.955565	14.3665	5.78122
O14776	TCERG1	Transcription elongation regulator 1	ILQNDKR	1055	ILQNDK(UniMod:378)R	2	0.447131	0.378528	0.873111	1.19033	0.870851	1.13212	0.843284	0.898457	0.870811	1.02692	1.37579	0.993643	0.865835	0.877121	0.876375		1.40931	0.971363	0.59022	18.3958
O14776	TCERG1	Transcription elongation regulator 1	ETKFITYR	1027	ETK(UniMod:378)FITYR	2	0.996121	0.855012	0.626261	1.24916	0.690013	1.24808	0.81178	0.457141	0.801118	1.13301	1.59513	1.01609		0.446285	0.806237	1.12018	1.63399	0.993307	28.7382	22.1749
O14776	TCERG1	Transcription elongation regulator 1	TLLKETK	1024	TLLK(UniMod:378)ETK	2	0.974411	0.978874	0.674573	1.32543	0.673533	1.32748	0.566317	0.707362	0.74692	1.53695	1.41217	1.03333	0.581462	0.690564	0.751693	1.51955	1.44656	1.01016	10.4378	16.9688
O14777	NDC80	Kinetochore protein NDC80 homolog	SQDVNKQGLYTPQTK	26	SQDVNK(UniMod:378)QGLYTPQTK	2	0.75736	0.39638	0.743386	1.25661	0.848708	1.11707	0.926915	0.882622	0.736587	1.05598	1.00907	1.28616	0.836453	0.741575	0.652128	1.12202	1.17478	1.47305	10.1241	12.299
O14787	TNPO2	Transportin-2	ILDGNKR	491	ILDGNK(UniMod:378)R	2	0.140511	0.158818	0.951341	1.04866	0.944659	1.05459	0.848386	1.02677	0.958822	1.11302	1.30461	0.746146	0.846881	1.03588	0.971265	1.07871	1.32445	0.74282	8.24448	22.7335
O14818	PSMA7	Proteasome subunit alpha type-7	LVIKALLEVVQSGGK	193	LVIK(UniMod:378)ALLEVVQSGGK	2	-1.51822	-1.76577	1.352	0.472003	1.29894	0.381979	0.903114	1.56539	1.42832	0.645174	0.36222	0.138541	0.976875	1.57724	1.50188	0.595797	0.348209		19.7508	26.2274
O14818	PSMA7	Proteasome subunit alpha type-7	AITVFSPDGHLFQVEYAQEAVKK	27	AITVFSPDGHLFQVEYAQEAVK(UniMod:378)K	3	0.00229166	-0.407093	0.999206	1.00079	1.01837	0.767994	1.12131	0.79608	1.13772	1.78814	0.364395	0.151445		0.802103	1.19631	1.65129	0.3503		19.726	64.9978
O14818	PSMA7	Proteasome subunit alpha type-7	YVAEIEKEKEENEK	234	YVAEIEK(UniMod:378)EKEENEK	3	-0.378593	-0.237657	1.13046	0.869538	1.08038	0.916291	1.14646	1.16662	0.928052	1.06636	1.19344	0.489075	1.24009	1.17545	0.975848	0.984748	1.14727	0.476591	9.94899	32.8528
O14818	PSMA7	Proteasome subunit alpha type-7	YVAEIEKEKEENEK	236	YVAEIEKEK(UniMod:378)EENEK	3	-0.377195	-0.23576	1.12999	0.870014	1.08136	0.918328	1.02466	1.1858	1.0336	1.17933	1.09949	0.476164	1.10835	1.19477	1.08684	1.08907	1.05696	0.464009	4.12805	33.0326
O14818	PSMA7	Proteasome subunit alpha type-7	SVAKLQDER	52	SVAK(UniMod:378)LQDER	2	0.0109523	0.143154	0.996204	1.0038	0.953902	1.05341	0.904595	1.08722	0.869894	1.01396	1.2507	0.895573	0.978477	1.09544	0.914694	0.936358	1.20232	0.872712	7.51317	14.2221
O14818	PSMA7	Proteasome subunit alpha type-7	DQSLKILNPEEIEK	218	DQSLK(UniMod:378)ILNPEEIEK	2	0.426975	0.512265	0.828743	1.11417	0.820647	1.17048	0.851821	0.80926	0.800859	1.16915	1.4939	0.84838		0.815382	0.842104	1.07967	1.43612	0.826724	1.61219	22.4361
O14832	PHYH	Phytanoyl-CoA dioxygenase, peroxisomal	GTSQENIEKEVVGIAHK	302	GTSQENIEK(UniMod:378)EVVGIAHK	3	-0.0117463	0.372929	1.00489	0.996741	0.859064	1.11247	0.767007	0.982885	0.827301	1.38546	1.43871	0.513236		1.02906	0.980717	1.24209	1.294	0.454136	2.40547	38.5521
O14832	PHYH	Phytanoyl-CoA dioxygenase, peroxisomal	DVTISKSEYAPSEK	108	DVTISK(UniMod:378)SEYAPSEK	2	0.935638	1.24519	0.68664	1.31336	0.619487	1.46849	0.48571	0.68804	0.684711	1.39015	1.76332	1.25201	0.52787	0.720364	0.811685	1.24629	1.58595	1.10784	17.2282	15.2942
O14867	BACH1	Transcription regulator protein BACH1	FQKAFGTDR	232	FQK(UniMod:378)AFGTDR	2	-0.30699	-0.0147832	1.10599	0.894005	1.01383	1.00349	0.973694	1.28588	0.781907	1.07968	1.40453	0.526256	1.08721	1.39797	0.832804	1.11129	1.07961	0.491108	20.8962	31.8997
O14874	BCKDK	[3-methyl-2-oxobutanoate dehydrogenase [lipoamide]] kinase, mitochondrial	GGGIAHKDLDR	323	GGGIAHK(UniMod:378)DLDR	3	0.0798967	-0.0116635	0.972317	1.02768	0.997118	0.989089	0.856374	1.05903	1.07595	1.53028	1.10261	0.334379	0.890465	0.975347	1.05114	1.54093	1.22695	0.315163	6.74984	50.5874
O14879	IFIT3	Interferon-induced protein with tetratricopeptide repeats 3	QYAMDYSNKALEK	320	QYAMDYSNK(UniMod:378)ALEK	2	0.419512	-0.133269	0.831611	1.11226	1.02853	0.937778	1.13423	0.982132	0.969233	0.889789	1.46107	0.462474		0.822221	0.841002	1.19127	1.68137	0.464139	1.12919	44.9591
O14879	IFIT3	Interferon-induced protein with tetratricopeptide repeats 3	SEVTKNSLEK	16	(UniMod:1)SEVTK(UniMod:378)NSLEK	2	0.66941	0.061999	0.738414	1.17439	0.964548	1.0069	1.16187	0.846398	0.885377	0.941303	1.19611	0.883291		0.708588	0.768241	1.26024	1.37646	0.886471	4.03926	17.8004
O14879	IFIT3	Interferon-induced protein with tetratricopeptide repeats 3	SEDTAVQHGLEGLSISKK	390	SEDTAVQHGLEGLSISK(UniMod:378)K	3	0.993654	0.273868	0.627064	1.24862	0.876847	1.06015	1.15548	0.844672	0.630388	1.05995	1.34978	0.770713		0.707142	0.546986	1.41908	1.5533	0.773487	12.7703	27.2629
O14879	IFIT3	Interferon-induced protein with tetratricopeptide repeats 3	CYEKELGR	450	C(UniMod:4)YEK(UniMod:378)ELGR	2	0.83712	0.318748	0.717751	1.28225	0.860874	1.07372	0.936927	0.853667	0.792028	1.2738	1.27039	0.676983	0.75134	0.714672	0.687241	1.70539	1.46193	0.67942	3.65848	34.1352
O14879	IFIT3	Interferon-induced protein with tetratricopeptide repeats 3	LSDAQIYVDKVK	119	LSDAQIYVDK(UniMod:378)VK	2	1.35771	0.558162	0.516085	1.32261	0.770604	1.13463	1.10288	0.551024	0.657905	0.987366	1.4995	0.917024		0.461306	0.570863	1.32191	1.72559	0.920326	10.6142	24.8561
O14879	IFIT3	Interferon-induced protein with tetratricopeptide repeats 3	SAAKFYR	249	SAAK(UniMod:378)FYR	2	1.15143	0.600549	0.620858	1.37914	0.745901	1.131	0.890921	0.670812	0.67597	1.75756	0.971734	0.663721	0.714447	0.56159	0.586538	2.35306	1.11825	0.66611	10.7845	51.6971
O14879	IFIT3	Interferon-induced protein with tetratricopeptide repeats 3	EVPDAEKQQSHQR	357	EVPDAEK(UniMod:378)QQSHQR	3	1.15305	0.658679	0.620379	1.37962	0.742601	1.1723	0.755454	0.728506	0.743844	1.09893	1.63695	0.781012	0.605813	0.60989	0.645432	1.47128	1.88376	0.783824	2.86816	32.8859
O14880	MGST3	Glutathione S-transferase 3, mitochondrial	VLYAYGYYTGEPSKR	111	VLYAYGYYTGEPSK(UniMod:378)R	2	-0.115347	-0.246853	1.03995	0.960045	1.11496	0.939616	0.631161	1.44815	1.26558	1.30732	1.2608	0.250726	0.661964	1.29781	1.16009	1.27852	1.32306	0.278561	26.2636	50.2294
O14880	MGST3	Glutathione S-transferase 3, mitochondrial	SGLGSGPKCCH	149	SGLGSGPK(UniMod:378)C(UniMod:4)C(UniMod:4)H	2	0.383275	0.261945	0.867943	1.13206	0.910549	1.09183	0.906732	0.975377	0.849537	1.36968	0.985248	0.920574	0.950983	0.874117	0.778728	1.3395	1.0339	1.02277	8.11781	12.9633
O14904	WNT9A	Protein Wnt-9a	YSSKFVKEFLGR	180	YSSKFVK(UniMod:378)EFLGR	2	-1.10851		1.47435	0.683766										1.49281	1.45589	0.53686	0.52809	0.986348	1.25183	31.2955
O14907	TAX1BP3	Tax1-binding protein 3	VEIHKLR	20	VEIHK(UniMod:378)LR	2	-0.28757	-0.620241	1.12162	0.918921	1.21845	0.792677	1.24621	1.14406	1.26507	1.65775	0.526299	0.193986	1.13736		1.10588	1.98772	0.57165	0.197392	1.40317	83.9077
O14908	GIPC1	PDZ domain-containing protein GIPC1	KKAPPLVENEEAEPGR	9	K(UniMod:378)KAPPLVENEEAEPGR	3	-0.473027	-0.780041	1.16249	0.837514	1.30779	0.761592	0.924772	2.02196	0.97664	1.38902	0.565515	0.33024	0.835896	1.72712	0.92444	1.52651	0.626625	0.35941	34.4856	59.6117
O14908	GIPC1	PDZ domain-containing protein GIPC1	KKAPPLVENEEAEPGR	10	KK(UniMod:378)APPLVENEEAEPGR	3	-0.473027	-0.780041	1.16249	0.837514	1.30779	0.761592	0.924772	2.02196	0.97664	1.38902	0.565515	0.33024	0.835896	1.72712	0.92444	1.52651	0.626625	0.35941	34.4856	59.6117
O14908	GIPC1	PDZ domain-containing protein GIPC1	KAPPLVENEEAEPGR	10	K(UniMod:378)APPLVENEEAEPGR	2	0.120237	-0.178386	0.958353	1.04165	1.07085	0.946304	1.11209	1.28135	0.819126	0.973384	1.26192	0.603606	1.00521	1.09451	0.775345	1.06973	1.39829	0.656922	14.0286	29.1185
O14925	TIMM23	Mitochondrial import inner membrane translocase subunit Tim23	ETQNMAWSKPR	110	ETQNMAWSK(UniMod:378)PR	2	-0.202435	0.0630347	1.08525	0.943169	0.986367	1.03042	0.931	1.2073	0.820805	1.23566	1.12269	0.7329		1.31826	0.852232	1.0894	1.08883	0.651284	21.4712	21.883
O14929	HAT1	Histone acetyltransferase type B catalytic subunit	FLVEYKSAVEK	15	FLVEYK(UniMod:378)SAVEK	2	-0.0179872	0.365789	1.00749	0.995007	0.869445	1.12035	0.710257	1.0856	0.81248	1.29919	1.3868	0.675074		1.16055	0.854432	1.16844	1.18765	0.628932	15.192	26.0272
O14929	HAT1	Histone acetyltransferase type B catalytic subunit	LISPYKK	364	LISPYK(UniMod:378)K	2	0.0974177	0.400655	0.96625	1.03375	0.879027	1.16041	0.781986	0.907982	0.947112	1.22855	1.36025	0.89243	0.932066	0.97067	0.996015	1.10491	1.16491	0.831432	2.72119	14.0403
O14933	UBE2L6	Ubiquitin/ISG15-conjugating enzyme E2 L6	VVKELEDLQK	9	VVK(UniMod:378)ELEDLQK	2	0.556565	0.363167	0.779753	1.14683	0.866626	1.11469	0.976803	0.76819	0.854886	0.963951	1.58015	0.79998		0.781193	0.778312	1.23473	1.41707	0.788696	0.184698	23.016
O14936	CASK	Peripheral plasma membrane protein CASK	NTLITKHPDR	762	NTLITK(UniMod:378)HPDR	3	0.392309	0.170145	0.842108	1.10526	0.933387	1.05022	1.02948	0.947339	0.823343	1.02456	1.3409	0.785197		0.950021	0.734196	1.08824	1.42583	0.801723	12.8145	23.0781
O14949	UQCRQ	Cytochrome b-c1 complex subunit 8	KNPAAYENDK	73	K(UniMod:378)NPAAYENDK	2	0.075168	0.194176	0.973955	1.02605	0.930891	1.065	0.879359	1.27897	0.634345	1.04608	1.43697	0.711966	0.902832	1.38041	0.638619	1.02749	1.37619	0.674464	31.5193	27.9207
O14964	HGS	Hepatocyte growth factor-regulated tyrosine kinase substrate	LEQQKQTVQMR	551	LEQQK(UniMod:378)QTVQMR	2	0.354953	0.114335	0.8776	1.1224	0.961278	1.04056	0.83516	1.07019	0.978481	1.12009	1.47054	0.531046	0.772977	0.931901	0.927921	1.25189	1.5341	0.581211	8.43177	35.6063
O14964	HGS	Hepatocyte growth factor-regulated tyrosine kinase substrate	YSTIPKFGIEK	202	YSTIPK(UniMod:378)FGIEK	2	0.455334	0.157239	0.817889	1.12141	0.930908	1.0381	0.979283	1.08264	0.730797	1.13373	1.37736	0.603219		0.942742	0.693035	1.26713	1.43689	0.660202	15.2653	29.7309
O14964	HGS	Hepatocyte growth factor-regulated tyrosine kinase substrate	QGDTQAKYAVNSIK	43	QGDTQAK(UniMod:378)YAVNSIK	2	0.684919	0.442254	0.766985	1.23301	0.841294	1.14309	0.817972	0.95259	0.75332	1.10541	1.55742	0.766436	0.757068	0.829493	0.714395	1.23548	1.62473	0.838837	6.19428	26.021
O14964	HGS	Hepatocyte growth factor-regulated tyrosine kinase substrate	LQEQEKER	541	LQEQEK(UniMod:378)ER	2	0.904255	0.442985	0.656622	1.22892	0.83246	1.13166	0.822604	0.633788	1.04099	1.07909	1.05292	1.26296	0.761356	0.551888		1.20607	1.09842	1.38227	15.9505	9.52068
O14964	HGS	Hepatocyte growth factor-regulated tyrosine kinase substrate	QKSTYTSYPK	283	QK(UniMod:378)STYTSYPK	2	0.752634	0.506211	0.744916	1.25508	0.8166	1.15983	0.895707	0.877594	0.6765	1.23328	1.39601	0.850199	0.829016	0.764188	0.641544	1.37839	1.45635	0.930513	10.4359	18.4611
O14965	AURKA	Aurora kinase A	SKENCISGPVK	5	SK(UniMod:378)ENC(UniMod:4)ISGPVK	2	-0.0718494	-0.129629	1.0249	0.975104	1.0512	0.960869	1.04013	1.17662	0.936866	0.71185	1.20269	0.968071	0.969738	1.1621	0.942852	0.762145	1.14904	1.01413	9.52639	16.4434
O14965	AURKA	Aurora kinase A	LVSSHKPVQNQK	69	LVSSHK(UniMod:378)PVQNQK	3	0.0612608	-0.0237983	0.978772	1.02123	1.00848	0.991977	1.17898	1.12784	0.718601	1.40572	0.935844	0.634365	1.0992	1.11393	0.723193	1.50504	0.894096	0.664548	18.4743	34.7337
O14965	AURKA	Aurora kinase A	AQLEKAGVEHQLR	171	AQLEK(UniMod:378)AGVEHQLR	3	0.0917534	0.0279201	0.968211	1.03179	0.997813	1.01731	1.16173	1.16878	0.66293	1.12191	1.38482	0.545207	1.08311	1.15436	0.667166	1.20117	1.32305	0.571147	22.1903	31.9349
O14965	AURKA	Aurora kinase A	PLNNTQKSK	97	PLNNTQK(UniMod:378)SK	2	0.358479	0.274131	0.876396	1.1236	0.907328	1.0972	1.24697	0.952265	0.522754	1.33078	1.17269	0.788134	1.16258	0.940514	0.526094	1.4248	1.12037	0.825633	30.0971	21.7711
O14966	RAB29	Ras-related protein Rab-7L1	ENKNINEAMR	160	ENK(UniMod:378)NINEAMR	2	-0.0686239	-0.0820717	1.02867	0.980886	1.03108	0.97406	0.858545	1.24751	0.987179	0.847765	1.38235	0.69207		1.13934	0.917998	0.852257	1.31808	0.772325	10.7588	24.5342
O14974	PPP1R12A	Protein phosphatase 1 regulatory subunit 12A	KWEDDLKK	532	K(UniMod:378)WEDDLKK	3	-0.238081	-0.802016	1.08233	0.917674	1.22229	0.701042	0.984437	1.40445	1.27799	1.00036	0.678617	0.424151	0.896957	1.2677		1.1031	0.732247		17.1269	20.2062
O14974	PPP1R12A	Protein phosphatase 1 regulatory subunit 12A	KFPTTATK	413	K(UniMod:378)FPTTATK	2	-0.101584	-0.352474	1.03519	0.964808	1.13432	0.888446	1.36471	1.1619	0.876359	0.857173	1.11377	0.694398	1.24343	1.04877	0.813374	0.945211	1.20178	0.74743	16.9856	19.2791
O14974	PPP1R12A	Protein phosphatase 1 regulatory subunit 12A	LQLEKATQR	966	LQLEK(UniMod:378)ATQR	2	-0.215195	-0.251627	1.07444	0.925557	1.09286	0.917944	1.10245	1.26785	0.908269	0.98335	1.05812	0.712364	1.00449	1.1444		1.08435		0.766768	6.51106	17.1561
O14974	PPP1R12A	Protein phosphatase 1 regulatory subunit 12A	ISPKEEER	424	ISPK(UniMod:378)EEER	2	0.0952513	-0.155152	0.967	1.033	1.05877	0.950813	1.05683	1.13956	0.979908	0.965361	1.24023	0.646844	0.962915	1.02861	0.909481	1.06451	1.33824	0.696244	5.03806	25.4638
O14974	PPP1R12A	Protein phosphatase 1 regulatory subunit 12A	WIGSETDLEPPVVKR	30	WIGSETDLEPPVVK(UniMod:378)R	2	0.19455	-0.0822786	0.920285	1.05314	1.02612	0.969237	1.06617	1.05892	0.953265	0.999928	1.25077	0.657012		0.955817	0.884752	1.10263	1.34962	0.707188	3.861	25.1242
O14974	PPP1R12A	Protein phosphatase 1 regulatory subunit 12A	FPTTATKISPK	420	FPTTATK(UniMod:378)ISPK	2	0.18174	-0.0681986	0.937097	1.0629	1.02541	0.97807	0.75382	1.21779	1.10463	1.05083	1.03099	0.852396	0.686833	1.09922	1.02524	1.15875	1.11246	0.917494	19.1572	9.83554
O14974	PPP1R12A	Protein phosphatase 1 regulatory subunit 12A	LEKDDSTDFKK	926	LEK(UniMod:378)DDSTDFKK	3	0.238172	-0.0141088	0.917643	1.08236	1.00669	0.996889	1.06349	1.25509	0.701481	0.948501	1.13894	0.903224	0.968981	1.13288	0.651064	1.04592	1.22895	0.972203	21.7975	9.97238
O14974	PPP1R12A	Protein phosphatase 1 regulatory subunit 12A	EKDTAGVTR	462	EK(UniMod:378)DTAGVTR	2	0.248011	-0.00160042	0.914257	1.08574	1.00033	0.999224	1.12217	0.920676	0.958154	1.05952	1.02338	0.914782	1.02245	0.83103	0.88929	1.16833	1.10425	0.984644	8.76301	7.01128
O14974	PPP1R12A	Protein phosphatase 1 regulatory subunit 12A	ETLIIEPEKNASR	329	ETLIIEPEK(UniMod:378)NASR	2	0.309092	-0.000866752	0.874618	1.08359	0.997288	0.996689	1.07407	1.20498	0.712819	1.11262	1.14486	0.732594		1.08765	0.661588	1.22689	1.23533	0.788542	24.3569	19.2561
O14974	PPP1R12A	Protein phosphatase 1 regulatory subunit 12A	KNSSVNEGSTYHK	539	K(UniMod:378)NSSVNEGSTYHK	3	0.422662	0.0830455	0.8304	1.11307	0.968041	1.0254	1.08899	0.936447	0.878687	0.934136	1.30623	0.835832		0.845265	0.815534	1.03008	1.40946	0.899665	1.79015	19.4271
O14974	PPP1R12A	Protein phosphatase 1 regulatory subunit 12A	GITKENER	816	GITK(UniMod:378)ENER	2	0.464548	0.214311	0.840377	1.15962	0.92115	1.06867	1.12348	0.965386	0.674587	0.934831	1.27633	0.994852	1.02364	0.871386	0.626103	1.03084	1.3772	1.07083	19.4875	13.3415
O14974	PPP1R12A	Protein phosphatase 1 regulatory subunit 12A	SGGTALHVAAAKGYTEVLK	209	SGGTALHVAAAK(UniMod:378)GYTEVLK	3	1.17158	0.513381	0.614895	1.3851	0.813343	1.16096	1.09514	0.722953	0.62193	1.33156	1.20654	0.944775		0.65256	0.577231	1.46832	1.30189		6.12529	6.0076
O14974	PPP1R12A	Protein phosphatase 1 regulatory subunit 12A	NKETLIIEPEK	320	NK(UniMod:378)ETLIIEPEK	2	0.816191	0.564931	0.72444	1.27556	0.793872	1.17439	0.823181	0.907375	0.651059	1.16516	1.41606	0.941941	0.75003	0.819024	0.604267	1.28483	1.52797	1.01388	12.3574	16.4618
O14976	GAK	Cyclin-G-associated kinase	LQAKMASMK	658	LQAK(UniMod:378)MASMK	2	-0.354167	-0.116551	1.12213	0.877868	1.03895	0.958322	0.986196	1.13334	0.99733	1.00094	1.19497	0.679056	1.07899	1.24039	1.04702	0.915437	1.07453	0.643638	7.54202	20.2655
O14976	GAK	Cyclin-G-associated kinase	GPKTIAEMR	1199	GPK(UniMod:378)TIAEMR	2	-0.355044	-0.114342	1.12243	0.877568	1.03868	0.959536	1.00085	1.15833	0.956858	1.27468	1.09721	0.506724	1.09503	1.26774	1.00453	1.16579	0.98662	0.480295	9.72776	33.078
O14976	GAK	Cyclin-G-associated kinase	LFTNLKDTSSK	390	LFTNLK(UniMod:378)DTSSK	2	-0.216138	0.042979	1.09108	0.939278	0.993198	1.02323	0.950069	1.15447	0.875056	1.02235	1.1874	0.859946		1.26352	0.918652	0.935018	1.06772	0.815094	15.8037	10.9849
O14976	GAK	Cyclin-G-associated kinase	AVVMTPVPLFSKQR	590	AVVMTPVPLFSK(UniMod:378)QR	2	-0.226482	0.074183	1.09549	0.936337	0.971402	1.02266	0.868412	0.96953	1.07626	1.66532	0.8954	0.507257		1.06111	1.12988	1.52306	0.805153	0.4808	3.13905	46.5104
O14976	GAK	Cyclin-G-associated kinase	DTSSKVIQSVANYAK	395	DTSSK(UniMod:378)VIQSVANYAK	2	-0.113183	0.116618	1.03921	0.960794	0.963456	1.04457	0.759862	1.11143	1.01908	0.970618	1.14317	1.01992	0.831361	1.21641	1.06985	0.887705	1.02795	0.966726	15.2694	5.97511
O14976	GAK	Cyclin-G-associated kinase	LLSNEEEKNR	78	LLSNEEEK(UniMod:378)NR	2	0.384245	0.614756	0.867612	1.13239	0.805791	1.23391	0.718343	0.744405	0.954624	1.30925	1.39687	0.995602	0.785936	0.814718	1.00218	1.19741	1.25608	0.943675	11.0509	11.9723
O14979	HNRNPDL	Heterogeneous nuclear ribonucleoprotein D-like	GFGFVLFKDAASVDK	197	GFGFVLFK(UniMod:378)DAASVDK	2	-0.863394	-1.36266	1.29061	0.709392	1.57222	0.61138	1.10608	1.72792	1.88266	1.3518	0.412585	0.0697537	0.914127	1.37051	1.58719	1.56391	0.47925	0.0850192	21.7358	88.146
O14979	HNRNPDL	Heterogeneous nuclear ribonucleoprotein D-like	YHQIGSGKCEIK	302	YHQIGSGK(UniMod:378)C(UniMod:4)EIK	3	-0.0169239	-0.834456	1.00587	0.994135	1.29254	0.724847	1.4739	1.46235	0.941363	1.11214	0.604028	0.458374	1.21811		0.793619	1.28664	0.701626		21.1008	29.4235
O14979	HNRNPDL	Heterogeneous nuclear ribonucleoprotein D-like	GFCFITYTDEEPVKK	298	GFC(UniMod:4)FITYTDEEPVK(UniMod:378)K	2	-0.415637	-0.831345	1.17673	0.88218	1.33849	0.75224	1.11225	1.88629	1.01694	0.912068	0.830536	0.514116		1.49612	0.857336	1.05518	0.964733	0.62663	27.1425	20.9068
O14979	HNRNPDL	Heterogeneous nuclear ribonucleoprotein D-like	KVFVGGLSPDTSEEQIK	234	K(UniMod:378)VFVGGLSPDTSEEQIK	2	0.122258	-0.383136	0.949612	1.03359	1.14926	0.881213	1.11123	1.4149	0.921636	1.01389	1.02355	0.606207		1.12223	0.776989	1.17297	1.18893	0.738875	18.1783	20.1722
O14979	HNRNPDL	Heterogeneous nuclear ribonucleoprotein D-like	KDLTEYLSR	162	K(UniMod:378)DLTEYLSR	2	0.176449	-0.298667	0.927593	1.04827	1.10028	0.894533	1.03362	1.12658	1.14065	0.968367	1.15429	0.560948		0.893558	0.961627	1.12031	1.34079	0.683711	3.66915	26.0473
O14979	HNRNPDL	Heterogeneous nuclear ribonucleoprotein D-like	VLELKEHK	209	VLELK(UniMod:378)EHK	3	0.528267	-0.0655023	0.790315	1.13979	1.01957	0.974315	1.11348	1.18853	0.756707	1.36648	1.02354	0.53292		0.942687	0.637944	1.58089	1.18893	0.64955	19.2798	33.4977
O14979	HNRNPDL	Heterogeneous nuclear ribonucleoprotein D-like	VAQPKEVYR	311	VAQPK(UniMod:378)EVYR	2	0.559788	0.0412619	0.80839	1.19161	0.986074	1.01468	0.996014	1.04686	0.915344	1.02766	1.25288	0.763509	0.82316	0.830326	0.771684	1.18891	1.45532	0.930603	3.23105	17.9775
O14979	HNRNPDL	Heterogeneous nuclear ribonucleoprotein D-like	INASKNQQDDGK	142	INASK(UniMod:378)NQQDDGK	2	0.60651	0.0853	0.792842	1.20716	0.969247	1.02828	0.982564	1.13323	0.791944	1.08011	1.24992	0.754817	0.812044	0.898831	0.667651	1.24958	1.45188	0.920009	12.0264	18.1583
O14979	HNRNPDL	Heterogeneous nuclear ribonucleoprotein D-like	FGEVVDCTIKTDPVTGR	190	FGEVVDC(UniMod:4)TIK(UniMod:378)TDPVTGR	2	1.01329	0.493796	0.662579	1.33742	0.810031	1.14064	0.156504	1.16971	1.10388	1.3254	1.33489	0.761639	0.129343	0.927766	0.930627	1.53336	1.55058	0.928324	56.9074	21.6357
O14980	XPO1	Exportin-1	YYGLQILENVIKTR	88	YYGLQILENVIK(UniMod:378)TR	2	-1.37525	-1.62582	1.32592	0.511122	1.25997	0.408262	0.970773	1.48024	1.32889	1.01363	0.0875772	0.123579	1.04547	1.5549	1.37739	0.940184	0.0820588		15.9235	83.9454
O14980	XPO1	Exportin-1	QLYLPMLFKVR	415	QLYLPMLFK(UniMod:378)VR	2	-1.00434	-1.2984	1.25094	0.623591	1.19463	0.485709	0.501642	1.27997	1.80227	1.05905	0.282676	0.115397	0.540242	1.34453	1.86805	0.982318	0.264864		43.6551	57.5261
O14980	XPO1	Exportin-1	DNKAIIASNIMYIVGQYPR	537	DNK(UniMod:378)AIIASNIMYIVGQYPR	3	-0.603935	-0.428904	1.2063	0.793696	1.14559	0.850973	0.829621	1.66093	0.946219	1.5056	0.953315	0.0940075	0.893458	1.7447	0.980752	1.39651	0.893244	0.0913365	31.6976	67.7165
O14980	XPO1	Exportin-1	LLSEEVFDFSSGQITQVKSK	190	LLSEEVFDFSSGQITQVK(UniMod:378)SK	2	-0.0926297	0.07195	1.03209	0.967908	0.985279	1.03566	0.384322	1.22044	1.35108	1.68546	1.17783	0.243701	0.413895	1.28199	1.40039	1.56334	1.10361	0.236776	42.612	56.8238
O14980	XPO1	Exportin-1	ETLKLISGWVSR	757	ETLK(UniMod:378)LISGWVSR	2	-0.24566	0.0724494	1.10368	0.930878	0.948503	0.997351	0.730168	1.06307	1.05228	1.68627	1.16004	0.145749		1.11668	1.09068	1.56408	1.08694	0.141608	1.17811	63.5009
O14980	XPO1	Exportin-1	EHDQLIEKR	339	EHDQLIEK(UniMod:378)R	3	0.171732	0.331062	0.940552	1.05945	0.896339	1.12754	0.448228	1.17426	1.06652	1.45822	1.26995	0.654442	0.482717	1.23349	1.10545	1.35257	1.18993	0.635847	34.8658	28.9586
O14980	XPO1	Exportin-1	DLLGLCEQKR	541	DLLGLC(UniMod:4)EQK(UniMod:378)R	2	0.279282	0.422124	0.886404	1.07573	0.851196	1.14052	0.855232	0.894164	0.804193	1.13809	1.35888	0.92458		0.939265	0.833542	1.05563	1.27326	0.89831	5.96354	14.2908
O14980	XPO1	Exportin-1	NQCEGIKK	113	NQC(UniMod:4)EGIK(UniMod:378)K	2	0.417559	0.579312	0.856287	1.14371	0.810784	1.21142	0.904793	0.79891	0.728649	1.11453	1.46755	1.05218	0.974413	0.839205	0.755242	1.03377	1.37508	1.02229	10.5441	14.3102
O14980	XPO1	Exportin-1	TSSDPTCVEKEK	132	TSSDPTC(UniMod:4)VEK(UniMod:378)EK	2	0.46705	0.624789	0.839532	1.16047	0.796501	1.22819	0.743464	0.84716	0.798878	1.26002	1.24246	1.1821	0.800671	0.88989	0.828034	1.16873	1.16417	1.14851	4.44527	0.745993
O14980	XPO1	Exportin-1	FLKTVVNK	563	FLK(UniMod:378)TVVNK	2	0.522167	0.680455	0.820981	1.17902	0.780508	1.25088	0.643246	0.71313	0.985147	1.07981	1.7743	0.898513	0.692742	0.7491	1.0211	1.00157	1.6625	0.872984	17.4626	29.3362
O14980	XPO1	Exportin-1	NVDILKDPETVK	680	NVDILK(UniMod:378)DPETVK	2	0.982959	1.03849	0.630553	1.2463	0.643716	1.32224	0.723431	0.667884	0.539833	1.48814	1.43295	1.04563		0.701571	0.559535	1.38032	1.34265	1.01592	11.2628	13.1287
O14980	XPO1	Exportin-1	EFMKDTDSINLYK	446	EFMK(UniMod:378)DTDSINLYK	2	0.892789	1.1282	0.660477	1.22635	0.596777	1.30447	0.525921	0.745862	0.518546	1.57279	1.55773	0.782888		0.783482	0.537471	1.45883	1.45957	0.760645	18.6237	26.8523
O14980	XPO1	Exportin-1	KYVVGLIIK	104	K(UniMod:378)YVVGLIIK	2	1.13402	1.49265	0.582473	1.27835	0.483539	1.3607	0.334121	0.552477	0.564017	1.45736	1.93316	0.691587		0.580344	0.584602	1.35177	1.81135	0.671937	0.365529	36.6136
O14980	XPO1	Exportin-1	NVDILKDPETVKQLGSILK	686	NVDILKDPETVK(UniMod:378)QLGSILK	3	2.73489	2.98735	0.22757	1.51495	0.204656	1.62295	0.176825	0.146635	0.290507	2.61764	2.03391	0.217314		0.154031	0.30111	2.42797	1.90575	0.21114	32.315	62.4617
O14981	BTAF1	TATA-binding protein-associated factor 172	KIANVVINQSANDSK	248	K(UniMod:378)IANVVINQSANDSK	2	-0.779024	-0.777464	1.26361	0.736385	1.25665	0.733119	1.07468	1.64448	1.05079	1.11159	0.732978	0.354788	1.04993	1.67269	1.06822	1.11603	0.753475	0.339647	22.8993	43.0737
O14981	BTAF1	TATA-binding protein-associated factor 172	ADTSTSGKASMK	1816	ADTSTSGK(UniMod:378)ASMK	2	0.334193	0.332228	0.884693	1.11531	0.887096	1.11682	1.30755	0.781692	0.572049	1.01193	1.29145	1.04707	1.27744	0.795106	0.581534	1.01598	1.32756	1.00239	32.9017	13.466
O14981	BTAF1	TATA-binding protein-associated factor 172	MAKLFAK	217	MAK(UniMod:378)LFAK	2	1.40112	1.18379	0.50387	1.33075	0.585372	1.32981	0.765034	0.390341	0.60074	1.37731	1.54026	1.07186		0.397039	0.610701	1.38282	1.58333	1.02611	21.2021	17.3166
O15013	ARHGEF10	Rho guanine nucleotide exchange factor 10	QIAKAINER	623	QIAK(UniMod:378)AINER	2	0.172917	0.152337	0.940143	1.05986	0.948168	1.05376	1.04192	0.955412	0.847176	1.60689	0.862305	0.692096	0.963664	0.956002	0.900764	1.63328	0.839412	0.706879	2.98045	38.5963
O15014	ZNF609	Zinc finger protein 609	LVEPHSPSPSSKFSTK	582	LVEPHSPSPSSK(UniMod:378)FSTK	3	-0.297539	-0.299724	1.10276	0.897245	1.09571	0.890167	0.942592	1.32896	1.0156	0.966653	0.976948	0.726901	0.898799	1.33995	1.06951	1.01083	1.05943	0.621474	16.4703	21.8454
O15014	ZNF609	Zinc finger protein 609	IPSKSLK	651	IPSK(UniMod:378)SLK	2	-0.0392036	-0.0421799	1.01359	0.986414	1.01125	0.982109	1.03465	1.139	0.86009	0.965285	1.11616	0.864881	0.986582	1.14842	0.905752	1.0094	1.2104	0.739442	9.95412	19.5612
O15014	ZNF609	Zinc finger protein 609	ELESPLTPGKVCR	749	ELESPLTPGK(UniMod:378)VC(UniMod:4)R	2	0.0355662	0.0758834	0.985246	1.00984	0.967126	1.01936	0.991355	0.913438	0.996586	0.837955	1.11188	1.10824		0.920996	1.04949	0.876248	1.20576	0.947506	6.52116	14.0178
O15014	ZNF609	Zinc finger protein 609	AEEGKSPFR	757	AEEGK(UniMod:378)SPFR	2	0.14054	0.136454	0.951331	1.04867	0.946718	1.04063	0.915133	1.02292	0.902102	1.14158	1.12939	0.850932	0.872617	1.03138	0.949996	1.19374	1.22475	0.727516	6.81384	21.6886
O15014	ZNF609	Zinc finger protein 609	AKEPGADPAK	1068	AK(UniMod:378)EPGADPAK	2	0.201724	0.198408	0.917395	1.05507	0.924243	1.06051	0.994544	0.843431	0.934754	1.17045	0.966952	1.04412		0.85041	0.98438	1.22393	1.0486	0.892682	7.30169	12.8247
O15014	ZNF609	Zinc finger protein 609	FSTKGLCK	586	FSTK(UniMod:378)GLC(UniMod:4)K	2	0.194349	0.206744	0.932746	1.06725	0.930543	1.07392	0.965917	1.01404	0.811675	0.890926	1.20861	1.12223	0.921041	1.02243	0.854767	0.93164	1.31066	0.959466	7.39176	16.1617
O15014	ZNF609	Zinc finger protein 609	LDDSSKLPGQAPEGLK	1088	LDDSSK(UniMod:378)LPGQAPEGLK	2	0.26361	0.267093	0.908893	1.09111	0.909264	1.09419	0.965147	1.11236	0.650281	1.08679	1.1311	1.06469	0.920307	1.12157	0.684805	1.13645	1.2266	0.910269	19.6382	12.1951
O15014	ZNF609	Zinc finger protein 609	FVTPVPGPQGKEGK	84	FVTPVPGPQGK(UniMod:378)EGK	2	0.371964	0.396081	0.871796	1.1282	0.867638	1.14175	0.813063	0.999081	0.790771	1.0918	1.08033	1.25312	0.775289	1.00735	0.832753	1.14169	1.17155	1.07137	11.3189	3.72227
O15014	ZNF609	Zinc finger protein 609	EASEAKTGAECGR	1115	EASEAK(UniMod:378)TGAEC(UniMod:4)GR	2	0.577494	0.587033	0.802486	1.19751	0.800656	1.20271	0.970412	0.567333	0.864223	0.943391	1.42846	1.23627	0.925327	0.572027	0.910105	0.986502	1.54907	1.05697	20.3216	20.8973
O15014	ZNF609	Zinc finger protein 609	LPGQAPEGLKVK	1098	LPGQAPEGLK(UniMod:378)VK	2	0.870158	0.903978	0.707248	1.29275	0.698694	1.30741	0.528602	0.736308	0.831172	1.38881	1.13305	1.40036	0.504043	0.7424	0.8753	1.45228	1.22872	1.19726	21.7165	8.78218
O15027	SEC16A	Protein transport protein Sec16A	KTEAYLPDDKNK	2118	K(UniMod:378)TEAYLPDDKNK	3	-0.259239	-0.00262712	1.07042	0.894368	1.00344	1.00161	1.02822	1.16703	0.815078	1.06533	1.27893	0.660582	1.05157	1.26977	0.889924		1.17671	0.612029	14.5402	31.5685
O15031	PLXNB2	Plexin-B2	HQVEKGPVDAVQK	1434	HQVEK(UniMod:378)GPVDAVQK	3	0.740418	0.267918	0.713066	1.19129	0.890848	1.07264	1.06852	0.917881	0.686145	1.11765	1.39763	0.702646		0.80058	0.625552	1.25959	1.53869	0.775587	12.2729	26.4636
O15042	U2SURP	U2 snRNP-associated SURP motif-containing protein	VAPSKWEAVDESELEAQAVTTSK	760	VAPSK(UniMod:378)WEAVDESELEAQAVTTSK	2	-1.10884	-1.17741	1.36643	0.63357	1.39847	0.618328	1.39222	1.62621	1.17699	0.970127	0.606278	0.27858	1.38716	1.56708	1.14505	0.996973	0.620869	0.282867	12.6546	46.0361
O15042	U2SURP	U2 snRNP-associated SURP motif-containing protein	LKAFSIGK	82	LK(UniMod:378)AFSIGK	2	-0.702443	-0.74118	1.30087	0.799422	1.30606	0.781347	1.22751	1.72532	0.965343	0.846361	0.893806	0.603874		1.66259	0.939145	0.869782	0.915318	0.613167	27.8062	16.638
O15042	U2SURP	U2 snRNP-associated SURP motif-containing protein	FSKYSEMSEEKR	832	FSK(UniMod:378)YSEMSEEKR	3	-0.550612	-0.623749	1.18854	0.811455	1.219	0.791107	1.02389	1.75462	0.878482	1.47857	0.732822	0.161929	1.02017	1.69082	0.854641	1.51949	0.750459	0.164421	30.4185	68.3811
O15042	U2SURP	U2 snRNP-associated SURP motif-containing protein	FQDELESGKRPK	862	FQDELESGK(UniMod:378)RPK	3	-0.529617	-0.597399	1.18152	0.818483	1.20949	0.799405	1.16545	1.39251	1.07051	1.00986	0.912917	0.475437	1.16122	1.34188	1.04146	1.03781	0.934889	0.482753	10.4513	29.4552
O15042	U2SURP	U2 snRNP-associated SURP motif-containing protein	LKNPNAPMLPPPK	392	LK(UniMod:378)NPNAPMLPPPK	2	-0.388367	-0.459591	1.13379	0.866209	1.16323	0.845889	0.889502	1.5738	1.02638	0.992676	1.11944	0.425551	0.88627	1.51658	0.998521	1.02015	1.14638	0.432099	24.213	35.9334
O15042	U2SURP	U2 snRNP-associated SURP motif-containing protein	VMKFQDELESGK	853	VMK(UniMod:378)FQDELESGK	2	-0.211952	-0.216196	1.0893	0.940467	1.0677	0.91911	0.954624	0.960401	1.28807	0.910626	1.20419	0.642512		0.925483	1.25312	0.935826	1.23318	0.652399	15.0387	25.2134
O15042	U2SURP	U2 snRNP-associated SURP motif-containing protein	YSEMSEEKR	840	YSEMSEEK(UniMod:378)R	2	-0.0575655	-0.119037	1.01995	0.980052	1.04046	0.958062	1.31675	0.845048	0.959599	1.08779	0.965242	0.821152	1.31196	0.814324	0.933556	1.11789	0.988473	0.833789	20.7997	11.8502
O15042	U2SURP	U2 snRNP-associated SURP motif-containing protein	ADKTPGGSQK	14	(UniMod:1)ADK(UniMod:378)TPGGSQK	2	-0.0493701	-0.112407	1.01711	0.982891	1.0399	0.961956	1.09648	1.02976	0.993465	0.798158	0.989933	1.09778	1.0925	0.992323	0.966503	0.820246	1.01376	1.11467	5.34277	12.429
O15042	U2SURP	U2 snRNP-associated SURP motif-containing protein	EEMTESKFSK	829	EEMTESK(UniMod:378)FSK	2	0.0344733	-0.0298703	0.988053	1.01195	1.01099	0.990276	1.01355	1.12078	0.898649	0.805761	1.08282	1.08224	1.00986	1.08003	0.874261	0.828058	1.10888	1.0989	8.64436	12.8557
O15042	U2SURP	U2 snRNP-associated SURP motif-containing protein	KNEPIFKVAPSK	755	KNEPIFK(UniMod:378)VAPSK	3	0.284089	0.164556	0.884498	1.077	0.937916	1.05124	0.983075	1.3012	0.529474	1.89087	0.637773	0.625065		1.25389	0.515105	1.9432	0.653123	0.634684	41.763	56.8745
O15042	U2SURP	U2 snRNP-associated SURP motif-containing protein	ADKTPGGSQKASSK	21	(UniMod:1)ADKTPGGSQK(UniMod:378)ASSK	2	0.228931	0.166615	0.920825	1.07918	0.938167	1.05302	1.40431	0.938644	0.471542	2.13484	0.418516	0.6057	1.39921	0.904517	0.458745	2.19392	0.428589	0.615021	41.7145	73.3807
O15042	U2SURP	U2 snRNP-associated SURP motif-containing protein	DKEKLESR	904	DKEK(UniMod:378)LESR	2	0.301304	0.234917	0.895954	1.10405	0.916823	1.07895	0.925396	1.05386	0.771213	1.20177	1.23343	0.801664	0.922035	1.01554	0.750283	1.23502	1.26311	0.814	12.2608	18.6055
O15042	U2SURP	U2 snRNP-associated SURP motif-containing protein	AFSIGKMSTAK	88	AFSIGK(UniMod:378)MSTAK	2	0.458025	0.380055	0.842581	1.15742	0.869232	1.13121	0.170864	1.43173	1.0051	1.293	1.21204	0.888589	0.170243	1.37967	0.977824	1.32878	1.24122	0.902263	59.6885	15.8914
O15042	U2SURP	U2 snRNP-associated SURP motif-containing protein	FSKYSEMSEEK	832	FSK(UniMod:378)YSEMSEEK	2	0.460529	0.392065	0.841734	1.15827	0.863228	1.13279	0.69885	1.15274	0.738093	1.01462	1.34454	1.03921	0.696311	1.11083	0.718062	1.0427	1.3769	1.0552	22.6302	13.3547
O15042	U2SURP	U2 snRNP-associated SURP motif-containing protein	EKDECTPTR	915	EK(UniMod:378)DEC(UniMod:4)TPTR	2	0.685793	0.507811	0.732519	1.17832	0.810196	1.15201	0.694384	0.80235	0.933855	0.915062	1.67128	0.86969	0.691861	0.773178		0.940384	1.7115	0.883074	5.5505	32.0577
O15042	U2SURP	U2 snRNP-associated SURP motif-containing protein	NEPIFKVAPSK	755	NEPIFK(UniMod:378)VAPSK	2	0.838914	0.763255	0.717179	1.28282	0.739043	1.25439	0.19111	1.07518	0.950834	1.11175	1.58167	1.06974	0.190416	1.03609	0.925029	1.14252	1.61974	1.0862	52.3199	18.6578
O15042	U2SURP	U2 snRNP-associated SURP motif-containing protein	PLLENKLK	80	PLLENK(UniMod:378)LK	2	1.81297	1.73903	0.4431	1.5569	0.456	1.52218	0.166459	0.595139	0.606401	1.76691	1.40365	1.39598	0.165854	0.573501	0.589944	1.8158	1.43743	1.41746	44.2693	11.7703
O15061	SYNM	Synemin	EGQGGPGSVSVDVKK	987	EGQGGPGSVSVDVK(UniMod:378)K	2	0.137973	0.0854693	0.952218	1.04778	0.961622	1.02031	1.02299	0.840584	1.02129	1.07092	1.09327	0.896746		0.832612	1.07182	1.06932	1.02624		12.5608	2.05544
O15061	SYNM	Synemin	DKVAAGASESTR	478	DK(UniMod:378)VAAGASESTR	2	0.0652837	0.126035	0.977378	1.02262	0.961879	1.04969	0.895651	1.00504	0.98495	0.87061	1.49152	0.78694	0.902943	0.995504	1.03369	0.869304	1.40008	0.798481	5.61641	26.2526
O15061	SYNM	Synemin	TQKDGAVGEK	879	TQK(UniMod:378)DGAVGEK	2	0.344143	0.385048	0.881291	1.11871	0.872086	1.13886	1.0268	1.00727	0.582196	0.877641	1.26859	1.27035	1.03515	0.997715	0.611004	0.876325	1.19082	1.28898	21.7558	15.7337
O15067	PFAS	Phosphoribosylformylglycinamidine synthase	YLTNKVDR	683	YLTNK(UniMod:378)VDR	2	-0.141431	0.088102	1.04898	0.951023	0.975807	1.03725	1.15195	1.08175	0.693717	0.909637	1.34842	0.853705	1.19484	1.18363	0.768468	0.837163	1.21195	0.803954	18.9139	19.4529
O15067	PFAS	Phosphoribosylformylglycinamidine synthase	SLLDPKVAAR	737	SLLDPK(UniMod:378)VAAR	2	0.639417	0.87605	0.749277	1.16715	0.694343	1.27436	0.721882	0.682077	0.679071	1.26563	1.67139	0.886058		0.746311	0.752244	1.16479	1.50223	0.834422	0.395913	23.3593
O15118	NPC1	NPC intracellular cholesterol transporter 1	AKSCATEER	1259	AK(UniMod:378)SC(UniMod:4)ATEER	2	0.263508	0.672909	0.908928	1.09107	0.795968	1.269	0.959895	0.773403	0.654607	1.62185	1.2444	0.940756	1.09942	0.901058	0.726302	1.40807	1.0438	0.821345	16.7701	22.1663
O15131	KPNA5	Importin subunit alpha-6	NKALNPQEMR	20	NK(UniMod:378)ALNPQEMR	2	-0.86562	-0.858351	1.29131	0.708687	1.37671	0.759367	1.66639	1.72983	0.733897	0.936432	1.06107	0.280602	1.47405	1.46154	0.938349	0.781617	1.00485	0.339597	19.3319	39.0073
O15143	ARPC1B	Actin-related protein 2/3 complex subunit 1B	WTKVHELK	44	WTK(UniMod:378)VHELK	2	-0.282659	-0.367865	1.09765	0.90235	1.11927	0.867354	1.16556	1.03083	1.16141	1.76411	0.612854	0.225097	1.15717	0.986018	1.14976	1.82747	0.669833	0.209749	7.19661	75.424
O15143	ARPC1B	Actin-related protein 2/3 complex subunit 1B	KASSEGGTAAGAGLDSLHK	308	K(UniMod:378)ASSEGGTAAGAGLDSLHK	3	-0.141084	-0.227096	1.04886	0.951143	1.07468	0.918156	0.72573	1.41081	1.0875	0.989634	1.14019	0.624648	0.720505	1.34948	1.07659	1.02518	1.24619	0.582058	24.553	29.0324
O15143	ARPC1B	Actin-related protein 2/3 complex subunit 1B	WAPNENKFAVGSGSR	110	WAPNENK(UniMod:378)FAVGSGSR	2	0.271611	0.182782	0.906144	1.09386	0.92548	1.05049	1.00807	0.987091	0.781285	1.77966	0.991132	0.380662	1.00081	0.944179	0.773446	1.84358	1.08328	0.354708	10.6647	55.5718
O15143	ARPC1B	Actin-related protein 2/3 complex subunit 1B	FQNLDKK	307	FQNLDK(UniMod:378)K	2	0.332516	0.276375	0.885266	1.11473	0.904799	1.09585	0.847312	1.00974	0.857348	1.01137	1.08923	1.18694	0.841211	0.965842	0.848746	1.04769	1.1905	1.10601	6.44534	5.2594
O15143	ARPC1B	Actin-related protein 2/3 complex subunit 1B	LDVPKQSSQR	289	LDVPK(UniMod:378)QSSQR	2	0.420175	0.341994	0.855399	1.1446	0.874083	1.10791	0.876965	0.963758	0.781527	1.24794	1.28319	0.792595	0.870651	0.92186	0.773686	1.29276	1.40249	0.738555	7.1833	25.388
O15143	ARPC1B	Actin-related protein 2/3 complex subunit 1B	SGAKWTK	41	SGAK(UniMod:378)WTK	2	0.443633	0.372588	0.847449	1.15255	0.865799	1.12093	0.817017	0.936144	0.844236	1.1894	1.24316	0.930218	0.811134	0.895446	0.835765	1.23212	1.35874	0.866795	4.17699	18.0962
O15143	ARPC1B	Actin-related protein 2/3 complex subunit 1B	NSVSQISVLSGGKAK	339	NSVSQISVLSGGK(UniMod:378)AK	2	0.938055	0.858106	0.685884	1.31412	0.703119	1.27451	0.514323	0.956866	0.638169	1.81293	1.18383	0.826789	0.51062	0.915268	0.631766	1.87804	1.29389	0.770417	24.723	34.427
O15144	ARPC2	Actin-related protein 2/3 complex subunit 2	FYKELQAHGADELLK	65	FYK(UniMod:378)ELQAHGADELLK	3	0.228301	0.135318	0.921042	1.07896	0.9444	1.03727	0.750254	1.09703	0.985919	1.92587	1.02821	0.157725	0.700054	1.11449	0.948581	2.05309	1.02142	0.162363	18.491	71.6394
O15144	ARPC2	Actin-related protein 2/3 complex subunit 2	ARPDAEKK	286	ARPDAEK(UniMod:378)K	2	0.316009	0.215112	0.890916	1.10908	0.921938	1.07018	1.13691	0.830887	0.798015	1.56906	0.977805	0.663677	1.06084	0.844112	0.767793	1.67271	0.971346	0.683194	13.9328	37.4673
O15144	ARPC2	Actin-related protein 2/3 complex subunit 2	YFQFQEEGKEGENR	136	YFQFQEEGK(UniMod:378)EGENR	2	0.315915	0.238303	0.890948	1.10905	0.913495	1.07756	0.729075	1.06558	0.94583	1.3613	1.40205	0.469338	0.680293	1.08254	0.91001	1.45123	1.39279	0.48314	18.4937	39.9647
O15144	ARPC2	Actin-related protein 2/3 complex subunit 2	DDETMYVESKKDR	158	DDETMYVESKK(UniMod:378)DR	3	0.368004	0.260797	0.851542	1.09897	0.891511	1.06815	0.957636	0.952069	0.764826	1.25297	1.32484	0.626651		0.967224	0.735861	1.33574	1.31609	0.64508	13.5849	29.2137
O15144	ARPC2	Actin-related protein 2/3 complex subunit 2	DDETMYVESKKDR	157	DDETMYVESK(UniMod:378)KDR	2	0.386371	0.291551	0.866889	1.13311	0.896765	1.0976	0.992776	0.763814	0.933706	1.51437	1.27204	0.506385	0.92635	0.775971	0.898345	1.61442	1.26364	0.521277	7.53234	40.2182
O15144	ARPC2	Actin-related protein 2/3 complex subunit 2	EMKTITGK	290	EMK(UniMod:378)TITGK	2	0.389232	0.314308	0.865915	1.13409	0.890123	1.10679	0.835111	0.980822	0.854436	0.99062	1.44604	0.883719	0.779234	0.996434	0.822077	1.05606	1.43649	0.909707	10.8479	19.577
O15144	ARPC2	Actin-related protein 2/3 complex subunit 2	VFMQEFKEGR	186	VFMQEFK(UniMod:378)EGR	2	0.645445	0.551171	0.779964	1.22004	0.801093	1.17382	0.537127	0.803618	1.06253	2.10929	1.17254	0.239635	0.501187	0.816409	1.02229	2.24863	1.16479	0.246682	27.4752	67.0658
O15144	ARPC2	Actin-related protein 2/3 complex subunit 2	TITGKTFSSR	295	TITGK(UniMod:378)TFSSR	2	0.726738	0.614679	0.753326	1.24667	0.782462	1.19812	1.02142	0.579143	0.746822	1.94972	0.874768	0.769868	0.953077	0.588361	0.718539	2.07852	0.86899	0.792508	20.0329	47.2486
O15144	ARPC2	Actin-related protein 2/3 complex subunit 2	ELQAHGADELLKR	77	ELQAHGADELLK(UniMod:378)R	3	0.801311	0.74082	0.729213	1.27079	0.739388	1.23561	0.0978079	1.04705	1.0733	1.55521	1.67945	0.472173	0.0912636	1.06372	1.03266	1.65795	1.66836	0.486059	61.8854	43.6661
O15144	ARPC2	Actin-related protein 2/3 complex subunit 2	AKTSDFLK	269	AK(UniMod:378)TSDFLK	2	1.51909	1.23522	0.471773	1.35215	0.560446	1.31938	0.727936	0.488063	0.465338	1.11693	1.63938	1.20184		0.495832	0.447715	1.19072	1.62856	1.23718	5.0996	14.5225
O15144	ARPC2	Actin-related protein 2/3 complex subunit 2	DDETMYVESKK	157	DDETMYVESK(UniMod:378)K	2	1.4997	1.42183	0.522489	1.47751	0.536021	1.43613	0.386312	0.586052	0.635698	1.53695	1.63539	1.13605	0.360464	0.59538	0.611623	1.63849	1.62459	1.16946	21.9643	14.7476
O15144	ARPC2	Actin-related protein 2/3 complex subunit 2	TSDFLKVLNR	275	TSDFLK(UniMod:378)VLNR	2	1.6761	1.54926	0.431522	1.37899	0.457663	1.33942	0.497078	0.377475	0.498436	1.6696	1.68504	0.663629		0.383484	0.47956	1.7799	1.67391	0.683145	11.1323	35.8185
O15144	ARPC2	Actin-related protein 2/3 complex subunit 2	DSIVHQAGMLKR	117	DSIVHQAGMLK(UniMod:378)R	3	2.48946	2.4125	0.302312	1.69769	0.308469	1.64228	0.0297849	0.324197	0.571427	2.4272	1.87779	0.621844	0.027792	0.329357	0.549786	2.58755	1.86538	0.640131	70.7745	47.3482
O15145	ARPC3	Actin-related protein 2/3 complex subunit 3	ANVFFKNYEIK	56	ANVFFK(UniMod:378)NYEIK	2	0.0207181	0.015139	0.991396	1.00574	0.980249	0.99059	1.04292	1.02868	0.869148	1.113	1.34109	0.517683		1.06755	0.915239	1.15586	1.37955	0.481792	7.68183	37.9397
O15145	ARPC3	Actin-related protein 2/3 complex subunit 3	ETKDTDIVDEAIYYFK	37	ETK(UniMod:378)DTDIVDEAIYYFK	2	0.164035	0.163919	0.943211	1.05679	0.924743	1.03601	0.521033	1.17268	1.08052	1.46611	1.22124	0.420697	0.474827	1.21699	1.13782	1.52257	1.25626	0.39153	35.2807	45.6864
O15145	ARPC3	Actin-related protein 2/3 complex subunit 3	LCEKVFDPQNDKPSK	157	LC(UniMod:4)EK(UniMod:378)VFDPQNDKPSK	3	0.432076	0.412774	0.851363	1.14864	0.855026	1.13825	0.935737	0.945274	0.684067	1.24748	1.36086	0.806394	0.852753	0.980992	0.720344	1.29553	1.39989	0.750487	12.4992	24.7894
O15145	ARPC3	Actin-related protein 2/3 complex subunit 3	PANKQEDEVMR	123	PANK(UniMod:378)QEDEVMR	2	0.551646	0.538073	0.81111	1.18889	0.810631	1.17706	0.804565	0.88626	0.741068	1.3503	1.37412	0.806762	0.733214	0.919749	0.780367	1.40231	1.41353	0.75083	9.76375	26.057
O15145	ARPC3	Actin-related protein 2/3 complex subunit 3	VFDPQNDKPSK	155	VFDPQNDK(UniMod:378)PSK	2	0.584964	0.558318	0.799999	1.2	0.806302	1.18732	0.942969	0.889089	0.586848	1.30674	1.46989	0.785331	0.859345	0.922685	0.617969	1.35707	1.51204	0.730885	16.4109	28.1412
O15145	ARPC3	Actin-related protein 2/3 complex subunit 3	NYEIKNEADR	61	NYEIK(UniMod:378)NEADR	2	0.614524	0.602495	0.790185	1.20982	0.792708	1.2036	0.865539	0.723191	0.789394	1.17921	1.44689	0.984703	0.788781	0.750518	0.831256	1.22463	1.48839	0.916434	4.17321	19.3197
O15156	ZBTB7B	Zinc finger and BTB domain-containing protein 7B	KAFLQTK	206	K(UniMod:378)AFLQTK	2	0.326734		0.887244	1.11276									0.619228	1.22618	0.816326	0.999639	1.40185	0.936782	28.4938	18.5146
O15162	PLSCR1	Phospholipid scramblase 1	SLDEQCVVGKISK	268	SLDEQC(UniMod:4)VVGK(UniMod:378)ISK	2	0.937839	0.600866	0.685952	1.31405	0.77653	1.17771	0.73037	0.752045	0.847176	1.28255	1.1275	1.12307	0.64204	0.678851	0.736964	1.41474	1.47266	1.05474	5.69667	14.0693
O15173	PGRMC2	Membrane-associated progesterone receptor component 2	ILLAVNGKVFDVTK	126	ILLAVNGK(UniMod:378)VFDVTK	2	-0.881949	-0.925458	1.37821	0.747862	1.33749	0.704206	1.15959	1.73063	1.12225	0.990376	0.925096	0.197146		1.7156	1.04082	1.08526	0.95696	0.201369	24.4803	52.1436
O15173	PGRMC2	Membrane-associated progesterone receptor component 2	EKYDYVGR	193	EK(UniMod:378)YDYVGR	2	0.658519	0.517652	0.775656	1.22434	0.815606	1.16764	0.675442	0.880632	0.890743	1.00458	1.56288	0.93546	0.627879	0.872983	0.826107	1.10082	1.61672	0.9555	13.6958	23.1733
O15173	PGRMC2	Membrane-associated progesterone receptor component 2	VFDVTKGSK	132	VFDVTK(UniMod:378)GSK	2	0.860213	0.720154	0.710402	1.2896	0.744457	1.22639	0.536449	0.919656	0.777267	1.23863	1.43487	1.00566	0.498673	0.911669	0.720865	1.35729	1.4843	1.0272	23.7565	14.9387
O15212	PFDN6	Prefoldin subunit 6	KLQGEVEK	8	K(UniMod:378)LQGEVEK	2	-0.560705	-0.444853	1.19192	0.808084	1.14784	0.843272	1.24885	1.07584	1.11884	0.793866	0.95601	0.779939	1.29677	1.07145	1.20752	0.784636	0.864643	0.774974	7.77302	4.97311
O15212	PFDN6	Prefoldin subunit 6	DLSKSMSGR	25	DLSK(UniMod:378)SMSGR	2	-0.365663	-0.247145	1.12606	0.873945	1.08905	0.917593	1.14709	1.21254	0.907518	0.972025	1.21414	0.566616	1.19112	1.2076	0.97945	0.960724	1.0981	0.563009	9.22545	25.9634
O15212	PFDN6	Prefoldin subunit 6	YQQLQKDLSK	21	YQQLQK(UniMod:378)DLSK	2	-0.274995	-0.139082	1.0746	0.888104	1.03912	0.943621	0.997777	1.19828	0.921305	0.842483	1.04322	0.945158	1.03607	1.19339	0.99433	0.832688	0.943521		7.97611	6.23985
O15212	PFDN6	Prefoldin subunit 6	AQAAKAGAPGKA	122	AQAAK(UniMod:378)AGAPGKA	2	-0.150772	-0.0473053	1.05221	0.947794	1.01974	0.986844	1.02923	1.23591	0.794083	1.06326	1.0393	0.857967	1.06873	1.23087	0.857025	1.0509	0.939974	0.852506	14.5472	8.56554
O15212	PFDN6	Prefoldin subunit 6	LQGEVEKYQQLQK	15	LQGEVEK(UniMod:378)YQQLQK	2	0.0101374	0.113128	0.996487	1.00351	0.963801	1.04242	0.906955	1.12843	0.85602	1.13284	1.01843	0.975993	0.941762	1.12383	0.92387	1.11967	0.921095	0.969779	9.06577	8.42068
O15212	PFDN6	Prefoldin subunit 6	AQAAKAGAPGK	122	AQAAK(UniMod:378)AGAPGK	2	0.309319	0.413957	0.893207	1.10679	0.864732	1.15211	0.762348	1.06826	0.763588	1.21945	1.20554	1.03135	0.791606	1.0639	0.824112	1.20527	1.09032	1.02478	13.5946	6.74023
O15212	PFDN6	Prefoldin subunit 6	LLGPVLVKQELGEAR	66	LLGPVLVK(UniMod:378)QELGEAR	2	0.472078	0.602047	0.837835	1.16217	0.804951	1.22181	0.639973	0.799028	0.975851	1.62262	1.64858	0.394232	0.664535	0.79577	1.0532	1.60375	1.49102	0.391723	19.2682	47.0437
O15213	WDR46	WD repeat-containing protein 46	EWKNPESQR	83	EWK(UniMod:378)NPESQR	2	0.0260248	0.084798	0.990981	1.00902	0.973541	1.03248	0.892363	1.06966	0.958605	1.06388	1.18644	0.847121	0.965604	1.03112	0.976217	1.01929	1.16295	0.844827	2.89736	12.8912
O15213	WDR46	WD repeat-containing protein 46	NAYILKK	65	NAYILK(UniMod:378)K	2	0.824514	0.858643	0.721777	1.27822	0.721397	1.30813	0.351727	1.12187	0.690591	1.38007	1.46227	1.08206	0.380596	1.08146	0.703279	1.32222	1.43331	1.07913	39.6832	11.5709
O15226	NKRF	NF-kappa-B-repressing factor	HLSTCDGQNPPKK	54	HLSTC(UniMod:4)DGQNPPK(UniMod:378)K	3	-0.249091	-0.364012	1.08611	0.913885	1.13112	0.878878	1.33968	1.12249	0.931185	0.902232	1.03603	0.698372	1.25242	1.08502	0.920907	0.900963	1.1244	0.716289	12.4611	18.2586
O15228	GNPAT	Dihydroxyacetone phosphate acyltransferase	SEAIQVTTKDILVTEK	554	SEAIQVTTK(UniMod:378)DILVTEK	2	-0.418769	-0.568919	1.14412	0.855876	1.21118	0.816484	1.00451	1.34738	1.28166	0.811173	1.22207	0.416212	0.951888	1.34668	1.13381	0.867799	1.25326	0.446565	14.1014	38.4917
O15228	GNPAT	Dihydroxyacetone phosphate acyltransferase	TPIGKPATAK	674	TPIGK(UniMod:378)PATAK	2	0.619408	0.471648	0.788567	1.21143	0.830007	1.15096	0.943429	0.901406	0.645186	1.41287	1.39237	0.64765	0.894008	0.900937	0.570757	1.5115	1.42791	0.694882	19.5343	30.2821
O15228	GNPAT	Dihydroxyacetone phosphate acyltransferase	ESTTGLLKAR	312	ESTTGLLK(UniMod:378)AR	2	0.869095	0.549824	0.668489	1.22101	0.793455	1.16154	0.960599	0.705295	0.714472	0.880597	1.53992	1.06411		0.704927	0.632051	0.94207	1.57923	1.14172	5.45083	21.7931
O15231	ZNF185	Zinc finger protein 185	GDKSWITK	39	GDK(UniMod:378)SWITK	2	0.392634	0.335649	0.841983	1.10534	0.860882	1.08639	0.876944	0.705824	0.999878	1.18517	1.1095	0.964486		0.712063	0.971902	1.16813	1.17241	0.975499	15.4302	8.30799
O15234	CASC3	Protein CASC3	TKVGDAVK	413	TK(UniMod:378)VGDAVK	2	-0.113613	-0.0537313	1.03935	0.960645	1.04	1.00198	1.25825	1.08195	0.779809	0.849298	1.27533	0.881313	1.16161	1.03425	0.922212	0.868987	1.05241	0.960542	9.40956	7.79484
O15235	MRPS12	Small ribosomal subunit protein uS12m	TQDLPGVKLTVVR	122	TQDLPGVK(UniMod:378)LTVVR	2	0.728738	0.558317	0.717199	1.18853	0.800678	1.17904	0.845931	0.623685	0.932418	1.23388	1.33296	0.970284		0.614493	0.819905	1.21085	1.38837	0.966387	14.3205	14.5552
O15254	ACOX3	Peroxisomal acyl-coenzyme A oxidase 3	SPGADLSLEKYR	73	SPGADLSLEK(UniMod:378)YR	2	-0.0104173	0.0197845	1.00434	0.99711	0.978988	0.992506	0.927506	0.973813	1.03565	1.34965	0.872869	0.754998		1.00228	1.00639	1.39454	0.853886	0.742901	0.204965	28.5481
O15254	ACOX3	Peroxisomal acyl-coenzyme A oxidase 3	ETYQKLNQEK	532	ETYQK(UniMod:378)LNQEK	2	0.367618	0.371022	0.873278	1.12672	0.873867	1.13014	0.918579	0.749861	0.95316	1.0592	1.42248	0.908755	0.921818	0.77178	0.926237	1.09443	1.39154	0.894194	8.22109	18.1343
O15258	RER1	Protein RER1	SEGDSVGESVHGKPSVVYR	24	(UniMod:1)SEGDSVGESVHGK(UniMod:378)PSVVYR	3	1.38237	1.20764	0.50912	1.32725	0.589185	1.36078	0.776168	0.39704	0.594348	1.70568	1.39369	0.982967		0.424824	0.593416	1.73129	1.29618	0.954293	16.5571	23.9568
O15260	SURF4	Surfeit locus protein 4	ESSPKQYMQLGGR	154	ESSPK(UniMod:378)QYMQLGGR	2	0.200367	0.195357	0.930669	1.06933	0.930987	1.06599	0.900534	0.981817	0.910612	1.19886	1.30484	0.694262	0.899106	1.03713	0.855776	1.25004	1.27213	0.685828	8.30877	25.3736
O15260	SURF4	Surfeit locus protein 4	SEGKSMFAGVPTMR	139	SEGK(UniMod:378)SMFAGVPTMR	2	0.865033	0.852197	0.708873	1.29113	0.71086	1.28328	0.289508	0.905035	0.938036	1.64059	1.52056	0.688684	0.289049	0.95602	0.881549	1.71063	1.48244	0.680318	42.0968	34.2212
O15260	SURF4	Surfeit locus protein 4	VTKQYLPHVAR	22	VTK(UniMod:378)QYLPHVAR	3	1.06063	1.03011	0.648121	1.35188	0.64593	1.3191	0.44952	0.83144	0.656831	2.85972	0.806879	0.290717	0.448807	0.878279	0.617277	2.9818	0.786648	0.287186	27.2607	86.5779
O15265	ATXN7	Ataxin-7	VAKVPAVNNVHMK	858	VAK(UniMod:378)VPAVNNVHMK	3	-0.424899		1.1462	0.853796									1.05568	1.3382	1.04472	0.83423	1.10597	0.621191	11.8511	23.2366
O15269	SPTLC1	Serine palmitoyltransferase 1	LLKEQEIEDQKNPR	222	LLK(UniMod:378)EQEIEDQKNPR	3	0.521026	0.352837	0.821364	1.17864	0.872471	1.11421	0.817154	0.979742	0.820516	1.43446	1.35192	0.556234	0.771665	0.928203	0.764223	1.4807	1.46507	0.590136	9.20515	35.3104
O15269	SPTLC1	Serine palmitoyltransferase 1	AAALASLKK	126	AAALASLK(UniMod:378)K	2	0.850211	0.513697	0.674919	1.21672	0.802804	1.14617	0.973587	0.840621	0.594206	1.08333	1.45923	0.895948		0.796399	0.553439	1.11825	1.58136	0.950556	17.9992	21.9254
O15269	SPTLC1	Serine palmitoyltransferase 1	YLEKEEK	434	YLEK(UniMod:378)EEK	2	0.767171	0.59645	0.740212	1.25979	0.786658	1.18942	0.750393	0.80381	0.805771	1.19689	1.23051	1.14086	0.70862	0.761525	0.75049	1.23547	1.3335	1.21039	3.07865	4.21641
O15269	SPTLC1	Serine palmitoyltransferase 1	EQEIEDQKNPR	230	EQEIEDQK(UniMod:378)NPR	2	1.00566	0.834242	0.664923	1.33508	0.706809	1.26018	0.500567	0.833733	0.786127	1.3011	1.38992	1.08953	0.472701	0.789875	0.732194	1.34304	1.50625	1.15594	20.7462	10.7205
O15270	SPTLC2	Serine palmitoyltransferase 2	LPEVIALKK	334	LPEVIALK(UniMod:378)K	2	2.04149	1.8951	0.348429	1.43438	0.395619	1.4715	0.487666	0.330363	0.368828	1.20949	1.8693	1.3357		0.319308	0.377551	1.17236	1.80474	1.32605	8.35796	18.7741
O15294	OGT	UDP-N-acetylglucosamine--peptide N-acetylglucosaminyltransferase 110 kDa subunit	LGTDLEYLKK	991	LGTDLEYLK(UniMod:378)K	2	0.378828	0.732738	0.847335	1.10178	0.733224	1.21846	0.639317	0.793946	0.766409	1.33542	1.59316	0.726816		0.875779	0.818891	1.17479	1.43771	0.692833	3.35691	27.9952
O15294	OGT	UDP-N-acetylglucosamine--peptide N-acetylglucosaminyltransferase 110 kDa subunit	ASSVGNVADSTEPTKR	26	(UniMod:1)ASSVGNVADSTEPTK(UniMod:378)R	2	2.1081	2.35998	0.37656	1.62344	0.346788	1.78028	0.115472	0.44042	0.484473	1.55723	2.09215	1.69147	0.126218	0.485815	0.517648	1.36992	1.88801	1.61238	47.1359	13.0374
O15305	PMM2	Phosphomannomutase 2	DGKLLCR	80	DGK(UniMod:378)LLC(UniMod:4)R	2	0.299556	0.334315	0.896553	1.10345	0.888529	1.12024	0.840588	1.08484	0.740158	1.14252	1.33375	0.88445	0.834922	1.07767	0.777064	1.13095	1.28784	0.891551	14.5258	14.7672
O15347	HMGB3	High mobility group protein B3	YDREMKDYGPAK	76	YDREMK(UniMod:378)DYGPAK	3	-0.851699	-0.81941	1.28689	0.713108	1.27826	0.724355	1.04972	1.65401	1.13104	1.03043	0.763678	0.378954	1.06689	1.59567	1.19812	1.02386	0.735333	0.38013	17.4696	36.9188
O15347	HMGB3	High mobility group protein B3	EMKDYGPAKGGK	82	EMKDYGPAK(UniMod:378)GGK	3	-0.842059	-0.80196	1.28382	0.716177	1.27114	0.729086	1.22125	1.43427	1.15789	0.641702	0.98039	0.565167	1.24123	1.38368	1.22656	0.63761	0.944	0.566921	5.51972	22.8519
O15347	HMGB3	High mobility group protein B3	GKFDGAK	165	GK(UniMod:378)FDGAK	2	-0.510779	-0.490553	1.1752	0.824804	1.17502	0.836327	1.3614	1.58675	0.576923	1.12242	0.78851	0.598049	1.38367	1.53078	0.611138	1.11526	0.759242	0.599905	34.3216	26.1203
O15347	HMGB3	High mobility group protein B3	YEKDVADYKSK	161	YEKDVADYK(UniMod:378)SK	3	-0.490785	-0.454805	1.16847	0.831529	1.15819	0.845027	1.11882	1.34461	1.01114	0.7686	1.02128	0.745204	1.13712	1.29718	1.07111	0.763699	0.98337	0.747517	8.12335	12.9365
O15347	HMGB3	High mobility group protein B3	WKTMSGK	50	WK(UniMod:378)TMSGK	2	-0.480161	-0.441046	1.16489	0.835108	1.15303	0.849323	1.11491	1.2865	1.05768	0.96514	1.02934	0.553488	1.13315	1.24112	1.12041	0.958986	0.991133	0.555206	4.6487	23.7521
O15347	HMGB3	High mobility group protein B3	KKDPNAPK	87	K(UniMod:378)KDPNAPK	3	-0.277212	-0.242574	1.09578	0.90422	1.08756	0.919245	1.19936	1.24049	0.822826	0.858742	1.13106	0.767936	1.21898	1.19674	0.871624	0.853265	1.08908	0.770319	14.4885	14.933
O15347	HMGB3	High mobility group protein B3	KKDPNAPK	88	KK(UniMod:378)DPNAPK	3	-0.277212	-0.242574	1.09578	0.90422	1.08756	0.919245	1.19936	1.24049	0.822826	0.858742	1.13106	0.767936	1.21898	1.19674	0.871624	0.853265	1.08908	0.770319	14.4885	14.933
O15347	HMGB3	High mobility group protein B3	GKFDGAKGPAK	170	GKFDGAK(UniMod:378)GPAK	2	-0.243909	-0.218484	1.08433	0.915668	1.07821	0.92669	1.36469	1.21451	0.655444	1.80841	0.610358	0.361305	1.38701	1.17167	0.694316	1.79688	0.587703	0.362427	26.6945	68.7867
O15347	HMGB3	High mobility group protein B3	IKSTNPGISIGDVAK	112	IK(UniMod:378)STNPGISIGDVAK	2	-0.163843	-0.126139	1.05672	0.943277	1.04839	0.960621	0.906153	1.29645	0.942571	0.963871	1.2888	0.629189	0.920977	1.25072	0.998471	0.957724	1.24097	0.631142	13.3221	26.4153
O15347	HMGB3	High mobility group protein B3	SKFDEMAKADK	65	SKFDEMAK(UniMod:378)ADK	2	-0.111758	-0.0988623	1.03073	0.953901	1.02651	0.958525	1.02663	1.33095	0.72196	1.04746	0.900442	0.92767	1.04342	1.284	0.764776	1.04078	0.86702		20.5836	9.10805
O15347	HMGB3	High mobility group protein B3	DYGPAKGGK	82	DYGPAK(UniMod:378)GGK	2	-0.0686736	-0.0317914	1.0238	0.976204	1.0149	0.992777	1.08369	1.1348	0.826203	0.830539	1.2702	0.877588	1.10142	1.09477	0.875201	0.825243	1.22306	0.880312	10.2664	18.0283
O15347	HMGB3	High mobility group protein B3	EMKDYGPAK	76	EMK(UniMod:378)DYGPAK	2	-0.0271519	0.0103596	1.00941	0.99059	0.999168	1.00637	1.12505	1.04383	0.828626	1.09269	1.15227	0.774147	1.14345	1.00701	0.877768	1.08572	1.1095	0.77655	10.7468	15.3101
O15347	HMGB3	High mobility group protein B3	DVADYKSK	161	DVADYK(UniMod:378)SK	2	0.0190661	0.0564773	0.993392	1.00661	0.983906	1.02319	0.982964	1.1036	0.865156	0.862181	1.27022	0.937163	0.999045	1.06467	0.916464	0.856683	1.22307	0.940072	6.1039	15.5772
O15347	HMGB3	High mobility group protein B3	NPEVPVNFAEFSKK	43	NPEVPVNFAEFSK(UniMod:378)K	2	0.0619792	0.0934269	0.974338	1.01711	0.969864	1.03475	0.971636	1.10183	0.836129	0.999883	1.31964	0.784719		1.06296	0.885716	0.993507	1.27066	0.787155	9.09556	19.4764
O15347	HMGB3	High mobility group protein B3	YEKDVADYK	155	YEK(UniMod:378)DVADYK	2	0.179856	0.223469	0.937747	1.06225	0.926913	1.08221	1.0602	0.918578	0.801959	0.922162	1.52139	0.803066	1.07755	0.886176	0.84952	0.916282	1.46492	0.805559	10.6616	27.1398
O15347	HMGB3	High mobility group protein B3	FDGAKGPAK	170	FDGAK(UniMod:378)GPAK	2	0.192846	0.230618	0.933264	1.06674	0.922392	1.08228	0.997498	0.937357	0.832322	1.02224	1.16881	1.05578	1.01382	0.904292	0.881684	1.01573	1.12542	1.05906	6.18287	4.22903
O15347	HMGB3	High mobility group protein B3	SKFDEMAK	59	SK(UniMod:378)FDEMAK	2	0.703145	0.605286	0.79922	1.30117	0.800268	1.21743	0.559602	1.28456	0.556647	1.19881	1.46557	0.987913	0.568757	1.23924	0.589659	1.19116	1.41118		38.9455	8.4544
O15347	HMGB3	High mobility group protein B3	STNPGISIGDVAKK	125	STNPGISIGDVAK(UniMod:378)K	2	0.737395	0.70342	0.714134	1.19058	0.743129	1.21008	0.796125	0.951509	0.481753	1.21216	1.44923	0.968861		0.917944	0.510324	1.20443	1.39544	0.971869	28.5395	14.5474
O15347	HMGB3	High mobility group protein B3	GPAKVAR	174	GPAK(UniMod:378)VAR	2	0.743729	0.77991	0.747804	1.2522	0.738074	1.26729	0.885883	0.677521	0.650817	2.02794	0.941156	0.832777	0.900376	0.653622	0.689414	2.015	0.906223	0.835362	14.5586	43.1371
O15355	PPM1G	Protein phosphatase 1G	NAGGKVTMDGR	383	NAGGK(UniMod:378)VTMDGR	2	0.0168308	-0.125199	0.994167	1.00583	1.04594	0.958998	0.928124	1.27064	0.939048	0.99209	1.19276	0.692145	0.895546	1.21977	0.867182	1.03204	1.24863	0.736826	16.0886	20.8547
O15355	PPM1G	Protein phosphatase 1G	NTAELQPESGKR	519	NTAELQPESGK(UniMod:378)R	2	0.102912	-0.0392015	0.964349	1.03565	1.01419	0.987005	1.04138	1.10092	0.900281	0.99002	1.19497	0.776022	1.00482	1.05684	0.831382	1.02989	1.25095	0.826117	9.99537	16.7512
O15355	PPM1G	Protein phosphatase 1G	NKNLPPEEQMISALPDIK	409	NK(UniMod:378)NLPPEEQMISALPDIK	2	0.111703	-0.0298269	0.961306	1.03869	1.01285	0.992125	0.649953	1.39702	0.991574	1.43897	0.987235	0.550167	0.627139	1.34109	0.915688	1.49692	1.03348	0.585683	30.5053	35.817
O15355	PPM1G	Protein phosphatase 1G	GKQLIVANAGDSR	339	GK(UniMod:378)QLIVANAGDSR	2	0.339597	0.197716	0.882845	1.11715	0.93008	1.06669	0.814712	1.04345	0.932077	1.38494	1.21721	0.597926	0.786115	1.00168	0.860744	1.44072	1.27422	0.636525	10.124	31.0241
O15355	PPM1G	Protein phosphatase 1G	YLPDIIKDQK	80	YLPDIIK(UniMod:378)DQK	2	0.411892	0.206561	0.834545	1.1103	0.918488	1.05987	0.982109	0.861812	0.911543	1.29075	1.27765	0.611223		0.827309	0.841781	1.34273	1.3375	0.65068	0.86708	29.2722
O15357	INPPL1	Phosphatidylinositol 3,4,5-trisphosphate 5-phosphatase 2	APVPSATKNK	1014	APVPSATK(UniMod:378)NK	2	0.356285	0.445759	0.877145	1.12286	0.853461	1.16244	0.823721	1.11899	0.617677	1.21222	1.22834	1.04675	0.81831	1.14187	0.671256	1.15145	1.19363	1.02349	22.4113	6.44282
O15357	INPPL1	Phosphatidylinositol 3,4,5-trisphosphate 5-phosphatase 2	LDVTLGDLTKIGK	325	LDVTLGDLTK(UniMod:378)IGK	2	0.447147	0.583351	0.821015	1.11932	0.773668	1.15921	0.774399	0.584279	0.962328	1.1893	1.51841	0.769918		0.596226	1.0458	1.12967	1.4755	0.752806	27.3793	26.3666
O15371	EIF3D	Eukaryotic translation initiation factor 3 subunit D	FQKQFGVR	142	FQK(UniMod:378)QFGVR	2	-0.222728	-0.249055	1.07704	0.922961	1.08852	0.915928	1.16805	1.17996	0.917543	1.64713	0.67925	0.421405	1.16382	1.1964	0.870894	1.64605	0.691974	0.430864	13.5902	56.5887
O15371	EIF3D	Eukaryotic translation initiation factor 3 subunit D	LEEGKYLILKDPNK	505	LEEGK(UniMod:378)YLILKDPNK	3	0.0634521	0.0444702	0.973731	1.01751	0.97677	1.00735	0.945059	0.974759	1.01049	1.42477	1.19032	0.406954		0.988342	0.959119	1.42383	1.21262	0.416088	1.50058	42.6456
O15371	EIF3D	Eukaryotic translation initiation factor 3 subunit D	LGKVADWTGATYQDK	41	LGK(UniMod:378)VADWTGATYQDK	2	0.14081	0.110717	0.951238	1.04876	0.959157	1.03566	0.826933	1.28881	0.76173	1.11296	1.2738	0.720233	0.823943	1.30677	0.723003	1.11223	1.29766	0.736399	26.7812	22.2631
O15371	EIF3D	Eukaryotic translation initiation factor 3 subunit D	YLILKDPNKQVIR	514	YLILKDPNK(UniMod:378)QVIR	3	0.681746	0.190082	0.768026	1.23197	0.897685	1.0241	1.12539	0.742311	0.825358	1.85953	0.594502	0.61828		0.752655	0.783396	1.85831	0.605639		2.00129	50.84
O15371	EIF3D	Eukaryotic translation initiation factor 3 subunit D	DMPYQPFSKGDR	35	DMPYQPFSK(UniMod:378)GDR	2	0.337379	0.286443	0.863502	1.091	0.886328	1.08099	0.888827	0.723144	1.04701	1.68639	1.02574	0.530844		0.733221	0.993782	1.68528	1.04496	0.54276	15.0875	42.8568
O15371	EIF3D	Eukaryotic translation initiation factor 3 subunit D	YHVKDSSR	458	YHVK(UniMod:378)DSSR	2	0.39815	0.363648	0.862881	1.13712	0.875306	1.12623	0.963475	0.783149	0.879293	1.67254	1.2236	0.482569	0.959991	0.794063	0.834589	1.67144	1.24652	0.4934	8.18563	42.8375
O15371	EIF3D	Eukaryotic translation initiation factor 3 subunit D	QKLDSQR	412	QK(UniMod:378)LDSQR	2	0.44175	0.406901	0.848086	1.15191	0.858043	1.13762	0.794774	0.97979	0.799567	1.24567	1.33452	0.83268	0.7919	0.993443	0.758916	1.24485	1.35952	0.85137	12.223	18.8913
O15371	EIF3D	Eukaryotic translation initiation factor 3 subunit D	DPNKQVIR	514	DPNK(UniMod:378)QVIR	2	0.530414	0.491055	0.818215	1.18178	0.82971	1.16614	0.909223	0.758416	0.821491	1.12177	1.52425	0.852386	0.905936	0.768985	0.779726	1.12103	1.55281	0.871519	7.59976	23.8142
O15371	EIF3D	Eukaryotic translation initiation factor 3 subunit D	GAVIATELKNNSYK	426	GAVIATELK(UniMod:378)NNSYK	2	0.544699	0.504765	0.813433	1.18657	0.826008	1.17202	0.4968	1.00033	0.980893	1.30839	1.35766	0.850005	0.495003	1.01427	0.931023	1.30753	1.38309	0.869085	27.9942	19.0974
O15371	EIF3D	Eukaryotic translation initiation factor 3 subunit D	NNSYKLAR	431	NNSYK(UniMod:378)LAR	2	0.940557	0.912466	0.685103	1.3149	0.692967	1.30434	0.93079	0.58887	0.559241	2.30594	0.780822	0.826271	0.927424	0.597076	0.530809	2.30442	0.795449	0.844817	25.3202	53.2355
O15371	EIF3D	Eukaryotic translation initiation factor 3 subunit D	TQKTAYQR	90	TQK(UniMod:378)TAYQR	2	1.04981	1.01896	0.651413	1.34859	0.660297	1.33807	0.715938	0.621346	0.643605	2.4224	0.693173	0.898629	0.71335	0.630004	0.610884	2.4208	0.706158	0.9188	6.82922	56.587
O15371	EIF3D	Eukaryotic translation initiation factor 3 subunit D	VGSKLFFDK	275	VGSK(UniMod:378)LFFDK	2	1.72243	1.60549	0.420176	1.38655	0.45042	1.37062	0.493345	0.402211	0.455705	1.66145	1.65227	0.798147		0.407816	0.432536	1.66036	1.68322	0.816063	2.94161	29.1012
O15371	EIF3D	Eukaryotic translation initiation factor 3 subunit D	LEEGKYLILK	505	LEEGK(UniMod:378)YLILK	2	1.92663	1.89525	0.416522	1.58348	0.420683	1.56488	0.231717	0.628893	0.401439	1.88343	1.6373	1.17393	0.23088	0.637657	0.381029	1.88219	1.66797	1.20028	40.3225	17.9811
O15372	EIF3H	Eukaryotic translation initiation factor 3 subunit H	SAVADKHELLSLASSNHLGK	227	SAVADK(UniMod:378)HELLSLASSNHLGK	3	-0.373494	-0.876285	1.12873	0.871275	1.16262	0.63336	1.1196	1.10095	1.26732	1.49243	0.274861	0.132791		1.03175	1.2257	1.46568	0.276874		8.59175	68.222
O15372	EIF3H	Eukaryotic translation initiation factor 3 subunit H	KEGTGSTATSSSSTAGAAGK	5	K(UniMod:378)EGTGSTATSSSSTAGAAGK	2	-0.25141	-0.293076	1.08691	0.913088	1.11268	0.908122	1.02372	1.50878	0.805534	1.4322	0.736659	0.555504	1.06771	1.41394	0.779082	1.40653	0.742055	0.590679	23.8783	38.8075
O15372	EIF3H	Eukaryotic translation initiation factor 3 subunit H	GKGGSGDSAVK	28	GK(UniMod:378)GGSGDSAVK	2	0.308366	0.272947	0.893533	1.10647	0.912798	1.10291	0.826815	1.01788	0.893696	1.71855	1.05749	0.532693	0.862347	0.953905	0.864348	1.68774	1.06523	0.566423	4.77844	41.4566
O15372	EIF3H	Eukaryotic translation initiation factor 3 subunit H	EGTGSTATSSSSTAGAAGKGK	24	EGTGSTATSSSSTAGAAGK(UniMod:378)GK	2	0.411363	0.377498	0.858391	1.14161	0.872682	1.13369	0.944877	0.950625	0.722544	1.70583	0.9466	0.748639	0.985482	0.890873	0.698816	1.67525	0.953534	0.796043	13.8938	33.5299
O15372	EIF3H	Eukaryotic translation initiation factor 3 subunit H	EKDFSPEALK	180	EK(UniMod:378)DFSPEALK	2	0.752024	0.551469	0.745114	1.25489	0.808133	1.18438	0.859171	0.786248	0.77898	1.22451	1.29771	1.03093		0.736828	0.753399	1.20256	1.30722		1.11195	4.17002
O15372	EIF3H	Eukaryotic translation initiation factor 3 subunit H	EKDFSPEALKK	180	EK(UniMod:378)DFSPEALKK	3	0.767748	0.701626	0.740026	1.25997	0.766545	1.24666	0.413087	1.17795	0.708593	1.28963	1.6447	0.805644	0.430839	1.10391	0.685324	1.26652	1.65675	0.856657	37.4975	25.9267
O15372	EIF3H	Eukaryotic translation initiation factor 3 subunit H	EKDFSPEALKK	188	EKDFSPEALK(UniMod:378)K	3	1.2487	0.896155	0.547716	1.30152	0.692305	1.28845	0.927829	0.530326	0.61876	1.47972	1.52353	0.862092		0.496992	0.598441	1.45319	1.53469	0.91668	9.26106	21.0639
O15372	EIF3H	Eukaryotic translation initiation factor 3 subunit H	DFSPEALKK	188	DFSPEALK(UniMod:378)K	2	1.55009	1.22817	0.463604	1.3576	0.571755	1.33945	0.738796	0.572863	0.403606	1.32312	1.65182	1.0434		0.536856	0.390352	1.2994	1.66392	1.10947	15.8005	16.9463
O15381	NVL	Nuclear valosin-containing protein-like	VIQYLTSNKCGK	25	VIQYLTSNK(UniMod:378)C(UniMod:4)GK	2	-0.379149	-0.250789	1.13065	0.869348	1.09802	0.922816	1.23006	1.30785	0.75615	1.49796	0.799024	0.471464		1.43064	0.830667	1.29236		0.446339	26.532	48.6582
O15381	NVL	Nuclear valosin-containing protein-like	ISSKTGSIPLK	156	ISSK(UniMod:378)TGSIPLK	2	-0.183691	-0.00938294	1.06358	0.936424	1.00267	0.996166	0.99373	1.16134	0.852928	1.03832	1.08715	0.863023	0.983371	1.27038	0.936983	0.895806	1.09643	0.817032	13.8636	12.5611
O15381	NVL	Nuclear valosin-containing protein-like	TGSIPLKTPAK	163	TGSIPLK(UniMod:378)TPAK	2	0.107434	0.291291	0.962783	1.03722	0.900629	1.10213	0.683665	1.13772	0.880501	1.09573	1.18816	1.0225	0.676538	1.24454	0.967272	0.945334	1.1983	0.968012	24.0872	11.018
O15382	BCAT2	Branched-chain-amino-acid aminotransferase, mitochondrial	AADLQLEMTQKPHK	44	AADLQLEMTQK(UniMod:378)PHK	3	0.125333	0.287163	0.948356	1.03443	0.899021	1.09702	0.88179	0.758937	1.05634	1.37201	1.21582	0.703229		0.828416	1.0683	1.26851	1.16942	0.665363	12.6472	25.5297
O15382	BCAT2	Branched-chain-amino-acid aminotransferase, mitochondrial	ELKEIQYGIR	377	ELK(UniMod:378)EIQYGIR	2	0.768064	0.834567	0.703339	1.19777	0.710539	1.26712	0.802027	0.773233	0.556358	1.26935	1.53456	0.997449		0.844021	0.562656	1.17359	1.47599	0.94374	20.0021	18.1972
O15397	IPO8	Importin-8	GTIDPKLR	17	GTIDPK(UniMod:378)LR	2	1.18633	0.687769	0.566431	1.28905	0.750711	1.20924	1.04541	0.684273	0.522446	1.12107	1.40525	1.10139		0.64189	0.490972	1.15676	1.52081	1.18957	13.3218	12.7558
O15400	STX7	Syntaxin-7	VSGSFPEDSSKER	138	VSGSFPEDSSK(UniMod:378)ER	2	0.0825053	-0.0177398	0.971414	1.02859	1.00864	0.996316	0.979968	1.15694	0.889023	0.898238	1.13975	0.950962	0.926165	1.09692	0.891153	0.963593	1.14812	0.974048	9.25371	8.22772
O15409	FOXP2	Forkhead box protein P2	SQKITGSPTLVK	587	SQK(UniMod:378)ITGSPTLVK	2	-0.33707		1.11629	0.883709									1.07168	1.06636	1.21083	0.53322	1.23624	0.881669	5.99148	32.4778
O15417	TNRC18	Trinucleotide repeat-containing gene 18 protein	AAGGPKLTK	1776	AAGGPK(UniMod:378)LTK	2	-0.429101	-0.483334	1.14763	0.852371	1.15938	0.829331	1.34392	1.31679	0.817436	0.859083	0.999012	0.629899	1.62946	1.07475	0.738679	0.762736	1.14026	0.654121	32.0045	24.4424
O15417	TNRC18	Trinucleotide repeat-containing gene 18 protein	ALAKGLGLSLK	1682	ALAK(UniMod:378)GLGLSLK	2	0.460643	0.292986	0.841696	1.1583	0.930039	1.13946	0.461702	1.58682	0.741597	1.34514	1.24033	0.832903	0.559801	1.29514	0.670147	1.19428	1.4157	0.864931	38.4679	19.5358
O15439	ABCC4	ATP-binding cassette sub-family C member 4	AYKAEER	918	AYK(UniMod:378)AEER	2	0.780273	0.584801	0.735982	1.26402	0.791147	1.18659	0.748459	0.879735	0.745247	0.879413	1.5521	1.12825	0.679495	0.843685	0.684768	1.02896	1.67239	1.0907	10.3518	22.9316
O15439	ABCC4	ATP-binding cassette sub-family C member 4	SQEKVGIVGR	1070	SQEK(UniMod:378)VGIVGR	2	1.00863	0.790588	0.664011	1.33599	0.716563	1.2395	0.820548	0.642559	0.686583	1.16269	1.59606	0.959739	0.744941	0.616227	0.630865	1.36042	1.71976	0.927794	8.66512	24.2351
O15446	POLR1G	DNA-directed RNA polymerase I subunit RPA34	HVPLSGSQIVKGK	70	HVPLSGSQIVK(UniMod:378)GK	3	-0.496331	-0.16445	1.17034	0.829661	1.06734	0.952356	0.804295	1.38955	1.00818	1.49493	0.99586	0.366274	0.760636	1.58266	1.16772	1.09226	1.03526	0.361459	28.6749	40.0026
O15446	POLR1G	DNA-directed RNA polymerase I subunit RPA34	GKETFEPEDK	259	GK(UniMod:378)ETFEPEDK	2	-0.298668	0.00234338	1.12638	0.915748	1.01523	1.01688	1.33383	0.870378	0.84148	1.23305	0.998481	0.819109	1.26142	0.991332		0.900919	1.03798	0.808341	11.9894	10.3016
O15446	POLR1G	DNA-directed RNA polymerase I subunit RPA34	VEPLEEAIPLPPTKK	328	VEPLEEAIPLPPTK(UniMod:378)K	2	0.03821	0.312423	0.984152	1.01057	0.89357	1.10963	0.964559	1.00763	0.708521	1.20151	1.03233	1.09504		1.14766	0.820646	0.877878	1.07317	1.08065	16.6139	9.28926
O15446	POLR1G	DNA-directed RNA polymerase I subunit RPA34	SALAPNLLTSGKK	174	SALAPNLLTSGK(UniMod:378)K	2	0.113569	0.403318	0.96066	1.03934	0.882339	1.16693	0.765363	1.10276	0.778891	1.50865	0.944176	1.04798	0.723817	1.25601	0.902152	1.10228	0.981532	1.0342	23.0228	4.75598
O15460	P4HA2	Prolyl 4-hydroxylase subunit alpha-2	GEGVKLTPR	300	GEGVK(UniMod:378)LTPR	2	0.506057	0.52598	0.826391	1.17361	0.822992	1.18504	0.588121	0.99763	0.883226	1.02643	1.55266	0.976016	0.628878	0.986791	0.863503	1.07181	1.54924	0.899778	17.9643	23.4097
O15498	YKT6	Synaptobrevin homolog YKT6	SEVLGTQSKAFYK	182	SEVLGTQSK(UniMod:378)AFYK	2	0.113359	0.288657	0.953247	1.03117	0.906584	1.1074	0.943491	1.09148	0.684786	0.913659	1.39999	1.00853		1.15709	0.749403	0.872704	1.33232	0.888479	21.3841	20.6606
O15498	YKT6	Synaptobrevin homolog YKT6	EADPMTKVQAELDETK	141	EADPMTK(UniMod:378)VQAELDETK	2	0.489925	0.696335	0.831818	1.16818	0.775329	1.25633	0.68046	0.73244	0.913086	1.22489	1.31973	1.22436	0.719738	0.776472	0.999245	1.16999	1.25594	1.07862	14.5023	6.19799
O15498	YKT6	Synaptobrevin homolog YKT6	GEKLDDLVSK	166	GEK(UniMod:378)LDDLVSK	2	0.557523	0.700663	0.779397	1.14707	0.757121	1.23051	0.826349	0.659204	0.785811	1.10329	1.51657	1.07167		0.698832	0.859961	1.05384	1.44327	0.944103	10.3367	18.6721
O15498	YKT6	Synaptobrevin homolog YKT6	VLDEFSKQVDR	103	VLDEFSK(UniMod:378)QVDR	2	0.536324	0.73478	0.816236	1.18376	0.763694	1.2709	0.75324	0.904266	0.633577	1.26884	1.39023	1.15362	0.796719	0.958627	0.693361	1.21196	1.32303	1.0163	13.3748	10.7117
O15511	ARPC5	Actin-related protein 2/3 complex subunit 5	NGVDLLMKYIYK	108	NGVDLLMK(UniMod:378)YIYK	2	-0.524155	-0.96728	1.13876	0.791857	1.1829	0.605019	0.973419	1.26048	1.31481	0.976809	0.47144	0.366807	0.96722	1.23933	1.20974	1.09173	0.49198		10.7044	37.87
O15511	ARPC5	Actin-related protein 2/3 complex subunit 5	VLISFKANDIEK	87	VLISFK(UniMod:378)ANDIEK	2	-0.110139	-0.19762	1.04614	0.969243	1.05557	0.920444	0.961994	1.00963	1.19509	0.980822	1.32268	0.457829		0.992684	1.09959	1.09622	1.38031	0.431201	5.10944	41.036
O15511	ARPC5	Actin-related protein 2/3 complex subunit 5	NPPINTKSQAVK	67	NPPINTK(UniMod:378)SQAVK	2	0.426964	0.306015	0.853096	1.1469	0.881716	1.09005	0.952034	0.87919	0.813922	1.48592	0.978041	0.806199	0.945972	0.864436	0.74888	1.66075	1.02065	0.759309	9.47851	33.0179
O15511	ARPC5	Actin-related protein 2/3 complex subunit 5	ANDIEKAVQSLDK	93	ANDIEK(UniMod:378)AVQSLDK	2	0.816559	0.691079	0.724323	1.27568	0.756604	1.22153	0.299237	0.990548	0.980027	1.24547	1.53943	0.87969	0.297332	0.973926	0.901711	1.392	1.6065	0.828527	41.8825	25.7186
O15511	ARPC5	Actin-related protein 2/3 complex subunit 5	AVQSLDKNGVDLLMK	100	AVQSLDK(UniMod:378)NGVDLLMK	2	1.24983	0.860829	0.547382	1.30175	0.691781	1.25633	0.921657	0.526989	0.626698	1.21898	1.38736	1.16266		0.518146	0.576617	1.3624	1.4478	1.09503	5.34105	11.5436
O15523	DDX3Y	ATP-dependent RNA helicase DDX3Y	HAIPIIKGK	213	HAIPIIK(UniMod:378)GK	2	-0.474618	-0.575375	1.1263	0.81055	1.18962	0.798368	1.04725	1.52096	1.00065	0.994136	0.867253	0.533714	0.965418	1.40494	1.00854	1.08249		0.538608	17.5632	33.5503
O15523	DDX3Y	ATP-dependent RNA helicase DDX3Y	GFHDKDSSGWSCSK	55	GFHDK(UniMod:378)DSSGWSC(UniMod:4)SK	3	-0.381612	-0.552631	1.13149	0.868509	1.19368	0.813825	1.20838	1.31729	1.05539	1.42913	0.705836	0.306513	1.11395	1.2168	1.06371	1.55614	0.74006	0.309323	5.63123	59.5333
O15523	DDX3Y	ATP-dependent RNA helicase DDX3Y	VVWVEDLDKR	425	VVWVEDLDK(UniMod:378)R	2	0.536287	0.248479	0.787314	1.14179	0.905914	1.07618	1.0989	0.677043	0.941803	1.48318	1.24606	0.499311		0.625398	0.94923	1.61501	1.30648	0.503889	20.5656	41.0163
O15523	DDX3Y	ATP-dependent RNA helicase DDX3Y	EASKGFHDK	50	EASK(UniMod:378)GFHDK	3	0.658795	0.511808	0.775566	1.22443	0.820459	1.16984	0.889087	0.922053	0.650235	0.912989	1.49636	1.10017	0.819615	0.851719	0.655363	0.994134	1.56892	1.11025	11.0888	20.267
O15525	MAFG	Transcription factor MafG	TTPNKGNK	16	(UniMod:1)TTPNK(UniMod:378)GNK	2	0.175446		0.93927	1.06073									0.961341	1.01256	0.843907	0.887662	1.30523	0.989294	7.51639	16.762
O15530	PDPK1	3-phosphoinositide-dependent protein kinase 1	VLSPESKQAR	235	VLSPESK(UniMod:378)QAR	2	0.0267209	0.210506	0.99074	1.00926	0.931519	1.07785	1.07234	0.911663	0.810557	1.01405	1.20279	1.01672	1.05414	0.927337		1.0051		1.01342	6.3995	0.412607
O15541	RNF113A	E3 ubiquitin-protein ligase RNF113A	SDYKHGWQIER	227	SDYK(UniMod:378)HGWQIER	3	-0.759125	-0.870823	1.19568	0.706475	1.14037	0.623593	0.806364	1.48215	1.13259	0.971865	0.398769	0.500146	0.751511	1.55317	1.28237	1.04459	0.368358		27.8474	47.8598
O15541	RNF113A	E3 ubiquitin-protein ligase RNF113A	GINNYQKYMK	161	GINNYQK(UniMod:378)YMK	2	-0.586932	-0.485086	1.25085	0.832765	1.19379	0.85291	1.55529	1.00411	1.02198	1.02388	0.954032	0.580819	1.44949	1.05222		1.1005	0.881275	0.516521	15.8799	28.9233
O15541	RNF113A	E3 ubiquitin-protein ligase RNF113A	SQKIQEELR	139	SQK(UniMod:378)IQEELR	2	-0.188056	-0.0839799	1.06508	0.934917	1.04205	0.983122	1.25767	1.09616	0.772319	0.74307	1.27823	0.92807	1.17211	1.14868	0.874452	0.798676	1.18074	0.825331	12.6878	18.629
O15541	RNF113A	E3 ubiquitin-protein ligase RNF113A	VTHNPMIQKTR	69	VTHNPMIQK(UniMod:378)TR	3	-0.0043467	-0.0028905	1.00151	0.998494	0.98747	0.985494	1.40983	0.798141	0.754436	1.83842	0.731649	0.38641	1.31393	0.836385	0.854204	1.976	0.675851	0.343634	22.0705	70.5442
O43143	DHX15	ATP-dependent RNA helicase DHX15	HRLDLGEDYPSGKK	17	HRLDLGEDYPSGK(UniMod:378)K	3	-2.75808	-2.90083	1.74243	0.257568	1.81748	0.243351	2.18009	1.79113	1.48123	0.591018	0.060506	0.0785302	2.17903	1.67117	1.37709	0.628227	0.0619616	0.0825155	19.0106	101.81
O43143	DHX15	ATP-dependent RNA helicase DHX15	TILKYMTDGMLLR	234	TILK(UniMod:378)YMTDGMLLR	2	-0.336636	-0.770901	1.11614	0.883857	1.2584	0.737485	1.37941	1.48315	0.912634	1.07307	0.612359	0.527029		1.38382	0.84847	1.14062	0.62709		23.9819	29.0508
O43143	DHX15	ATP-dependent RNA helicase DHX15	LDLGEDYPSGKKR	17	LDLGEDYPSGK(UniMod:378)KR	3	0.00588006	-0.144847	0.997962	1.00204	1.0597	0.958473	0.473541	1.5697	1.13586	1.25314	1.1437	0.478584	0.473312	1.46457	1.056	1.33203	1.17121	0.502872	40.7587	35.8288
O43143	DHX15	ATP-dependent RNA helicase DHX15	LDLGEDYPSGKKR	18	LDLGEDYPSGKK(UniMod:378)R	3	0.00588006	-0.144847	0.997962	1.00204	1.0597	0.958473	0.473541	1.5697	1.13586	1.25314	1.1437	0.478584	0.473312	1.46457	1.056	1.33203	1.17121	0.502872	40.7587	35.8288
O43143	DHX15	ATP-dependent RNA helicase DHX15	LQLPVWEYKDR	143	LQLPVWEYK(UniMod:378)DR	2	-0.00556943	-0.104145	1.00232	0.998455	1.02481	0.953442	0.922002	1.05796	1.09448	1.51391	1.07148	0.274928		0.987106	1.01753	1.60923	1.09726	0.28888	1.51765	54.4379
O43143	DHX15	ATP-dependent RNA helicase DHX15	LYTEKAYK	488	LYTEK(UniMod:378)AYK	2	0.597771	0.466702	0.795742	1.20426	0.835002	1.15393	0.793353	0.883367	0.828287	1.09203	1.42463	0.945121	0.792969	0.824205	0.770053	1.16078	1.45891	0.993085	2.78911	15.9965
O43143	DHX15	ATP-dependent RNA helicase DHX15	AADEAKMR	614	AADEAK(UniMod:378)MR	2	0.947686	0.817856	0.682879	1.31712	0.715575	1.2614	0.72413	0.683742	0.738854	1.2912	1.5233	0.969715	0.723779	0.637949	0.686908	1.37249	1.55994	1.01893	5.14815	17.0305
O43143	DHX15	ATP-dependent RNA helicase DHX15	FEDCSSAKTILK	240	FEDC(UniMod:4)SSAK(UniMod:378)TILK	2	1.41802	0.92222	0.544636	1.45536	0.666553	1.26314	0.829947	0.539138	0.630574	1.24614	1.54888	0.994399		0.50303	0.586241	1.32459	1.58614		7.63911	8.98552
O43143	DHX15	ATP-dependent RNA helicase DHX15	SNLGSVVLQLKK	515	SNLGSVVLQLK(UniMod:378)K	2	1.33647	0.944438	0.522138	1.31857	0.652075	1.25488	0.835325	0.655149	0.46575	2.19811	1.004	0.562521		0.611272	0.433005	2.3365	1.02815	0.591069	17.0708	56.2403
O43143	DHX15	ATP-dependent RNA helicase DHX15	SLPGPKR	185	SLPGPK(UniMod:378)R	2	1.17575	1.0298	0.613666	1.38633	0.645984	1.31894	0.536499	0.550899	0.850555	2.11836	0.916795	0.921652	0.536239	0.514004	0.790756	2.25173	0.938849	0.968425	20.459	44.1484
O43143	DHX15	ATP-dependent RNA helicase DHX15	LDLGEDYPSGKK	17	LDLGEDYPSGK(UniMod:378)K	2	1.47136	1.32131	0.530107	1.46989	0.562652	1.40603	0.266335	0.7326	0.689022	1.30853	1.44034	1.46921	0.266206	0.683535	0.64058	1.39092	1.47499	1.54377	35.3567	4.25255
O43143	DHX15	ATP-dependent RNA helicase DHX15	IFEPPPPKK	407	IFEPPPPK(UniMod:378)K	2	1.61548	1.4768	0.492109	1.50789	0.518622	1.44349	0.395231	0.675462	0.485175	1.47611	1.66988	1.18446	0.39504	0.630224	0.451064	1.56905	1.71005	1.24458	20.3826	12.9245
O43148	RNMT	mRNA cap guanine-N7 methyltransferase	KTFLEFYEEK	393	K(UniMod:378)TFLEFYEEK	2	-0.577463	-0.486445	1.24675	0.835499	1.1681	0.833769	1.00996	1.33811	1.15623	1.24192	0.968866	0.290519		1.31115	1.18235	1.24695	0.970265	0.289283	5.16562	48.1643
O43148	RNMT	mRNA cap guanine-N7 methyltransferase	INKLVCTDIADVSVK	222	INK(UniMod:378)LVC(UniMod:4)TDIADVSVK	2	-0.22206	-0.225098	1.07681	0.923192	1.0778	0.922102	1.13148	1.08353	1.0184	0.997363	1.18607	0.58287	1.12732	1.0617	1.04141	1.0014	1.18778	0.58039	3.4048	27.5197
O43148	RNMT	mRNA cap guanine-N7 methyltransferase	DCGDAEGNSKK	113	DC(UniMod:4)GDAEGNSK(UniMod:378)K	2	-0.277434	-0.219104	1.11728	0.921816	1.07155	0.920565	1.13489	1.12654	0.953216	1.0332	1.21537	0.51313	1.13071	1.10384		1.03738	1.21712	0.510947	1.20234	32.5066
O43148	RNMT	mRNA cap guanine-N7 methyltransferase	KIALEDVPEK	128	K(UniMod:378)IALEDVPEK	2	-0.210535	-0.192305	1.0887	0.940869	1.07393	0.939914	1.05005	1.01597	1.15578	1.10869	0.992959	0.718096		0.995502	1.18189	1.11317	0.994393	0.715041	8.56012	17.7373
O43148	RNMT	mRNA cap guanine-N7 methyltransferase	SSTGDGTQNKR	126	SSTGDGTQNK(UniMod:378)R	2	0.026451	0.0192764	0.990833	1.00917	0.994541	1.00792	1.28486	1.04752	0.651234	1.26131	1.07724	0.685203	1.28013	1.02642	0.665947	1.26641	1.0788	0.682288	25.4331	24.1286
O43148	RNMT	mRNA cap guanine-N7 methyltransferase	ETEDVPKDK	114	ETEDVPK(UniMod:378)DK	2	0.096703	0.0931033	0.966498	1.0335	0.968478	1.03304	0.951157	1.09008	0.864199	0.884304	1.26937	0.945439	0.947655	1.06812	0.883723	0.887883	1.27121	0.941417	7.9098	16.4003
O43148	RNMT	mRNA cap guanine-N7 methyltransferase	ANSAKAEEYEK	16	(UniMod:1)ANSAK(UniMod:378)AEEYEK	2	0.173669	0.168647	0.939883	1.06012	0.942631	1.05952	0.950833	1.10314	0.773921	0.926329	1.33735	0.914878	0.947332	1.08091	0.791405	0.930079	1.33929	0.910986	12.5876	18.6353
O43148	RNMT	mRNA cap guanine-N7 methyltransferase	ESSSCGKDTPSK	85	ESSSC(UniMod:4)GK(UniMod:378)DTPSK	2	0.324505	0.319282	0.888007	1.11199	0.890352	1.1109	1.07802	0.913845	0.67919	1.20065	1.31389	0.818164	1.07405	0.895433	0.694534	1.20551	1.31579	0.814683	17.4578	19.3344
O43148	RNMT	mRNA cap guanine-N7 methyltransferase	KLDPEIVPEEK	83	K(UniMod:378)LDPEIVPEEK	2	0.395837	0.392583	0.863668	1.13633	0.864992	1.13551	0.548069	1.1277	0.919202	1.1406	1.31427	0.951662	0.546051	1.10498	0.939968	1.14521	1.31617	0.947613	27.1488	13.2526
O43149	ZZEF1	Zinc finger ZZ-type and EF-hand domain-containing protein 1	TVKDYQLVQK	2299	TVK(UniMod:378)DYQLVQK	2	-0.155738	-0.154859	1.05392	0.946078	1.03782	0.932194	1.19261	0.871167	1.04969	1.02725	1.04864	0.720695		0.988585	1.11926	0.935732	0.956423		6.19947	1.09352
O43149	ZZEF1	Zinc finger ZZ-type and EF-hand domain-containing protein 1	AVKGFSSLNDR	1660	AVK(UniMod:378)GFSSLNDR	2	-0.44082	0.117911	1.1516	0.848401	0.948251	1.02901	0.748151	0.987418	1.10918	1.23672	1.37657	0.473732		1.1205	1.18269		1.25551	0.441291	2.70018	47.9855
O43149	ZZEF1	Zinc finger ZZ-type and EF-hand domain-containing protein 1	LETADETSHLQPLNKR	1458	LETADETSHLQPLNK(UniMod:378)R	3	0.0401451	0.260697	0.988839	1.01674	0.915509	1.09683	0.979472	0.866236	0.900818	1.15496	1.07604	1.05949	1.02301	0.982988	0.960519	1.05207	0.981417		2.61364	3.47429
O43149	ZZEF1	Zinc finger ZZ-type and EF-hand domain-containing protein 1	IAQEDPEKQR	1762	IAQEDPEK(UniMod:378)QR	2	0.494896	0.727073	0.830145	1.16986	0.770933	1.27611	0.967953	0.663893	0.680952	1.5199	1.29862	1.0098	1.01098	0.753374	0.726082	1.3845	1.18442	0.940653	15.4615	15.514
O43156	TTI1	TELO2-interacting protein 1 homolog	VQAKPAVEHR	261	VQAK(UniMod:378)PAVEHR	3	-0.0288133	0.449258	1.01201	0.991996	0.858338	1.17192	0.843294	1.0561	0.675617	1.54106	1.16374	0.810968	0.854464	1.16955		1.04443	1.14452	0.787036	15.5674	15.1794
O43159	RRP8	Ribosomal RNA-processing protein 8	AWKGSTTNDPPK	160	AWK(UniMod:378)GSTTNDPPK	2	-0.39499	-0.144008	1.13604	0.863956	1.04746	0.947953	1.07924	1.07732	0.985823	0.834546	1.29404	0.71527	1.1756	1.19802	1.03451	0.794917	1.14424	0.652712	6.3711	23.9037
O43159	RRP8	Ribosomal RNA-processing protein 8	KASFASASAEVGK	78	K(UniMod:378)ASFASASAEVGK	2	-0.305576	-0.00161222	1.12934	0.913772	0.999848	0.998731	0.913745	1.11533	0.970469	1.05222	1.23268	0.711298		1.24029	1.0184	1.00226	1.08997	0.649088	9.82397	20.8537
O43159	RRP8	Ribosomal RNA-processing protein 8	ASFASASAEVGKK	90	ASFASASAEVGK(UniMod:378)K	2	0.279167	0.524445	0.903549	1.09645	0.833402	1.19875	0.648329	0.975164	0.876713	1.15905	1.36708	1.07011	0.706218	1.08442	0.920009	1.10401	1.20882	0.976517	17.1366	8.66325
O43169	CYB5B	Cytochrome b5 type B	QYYIGDIHPSDLKPESGSKDPSK	111	QYYIGDIHPSDLKPESGSK(UniMod:378)DPSK	4	-0.358982	-1.07935	1.12378	0.876224	1.252	0.592497	0.865698	1.43167	1.45863	1.1045	0.5208	0.152192		1.13735	1.1102	1.18572	0.566729		1.20773	35.3215
O43169	CYB5B	Cytochrome b5 type B	EMLKQYYIGDIHPSDLKPESGSK	92	EMLK(UniMod:378)QYYIGDIHPSDLKPESGSK	4	-0.0415772	-0.978753	1.01441	0.985591	1.32529	0.672476	1.37536	1.48675	1.11376	1.37038	0.459503	0.187542		1.18111	0.847711	1.47116	0.500026		16.433	49.2664
O43169	CYB5B	Cytochrome b5 type B	LEEVAKR	34	LEEVAK(UniMod:378)R	2	0.562326	0.0661608	0.807543	1.19246	0.986144	1.03242	0.932619	1.01432	1.01149	1.14091	1.17531	0.781042	0.846956	0.805799	0.769874	1.22481	1.27896	1.0736	3.89986	7.28761
O43172	PRPF4	U4/U6 small nuclear ribonucleoprotein Prp4	LAKGESGILGK	45	LAK(UniMod:378)GESGILGK	2	-0.223329	-0.0937184	1.07725	0.922754	1.0395	0.974116	0.830785	1.31274	0.974965	0.805335	1.33652	0.780498	0.918761	1.29743	1.01554	0.76851	1.22374	0.776008	14.9113	23.0672
O43172	PRPF4	U4/U6 small nuclear ribonucleoprotein Prp4	TKAPDDLVAPVVK	15	TK(UniMod:378)APDDLVAPVVK	2	-0.131746	-0.0135401	1.04563	0.954372	1.01429	1.00482	0.569755	1.29999	1.17314	0.997075	1.19736	0.820024	0.630089	1.28483	1.22196	0.951483	1.09633	0.815307	28.2078	12.023
O43172	PRPF4	U4/U6 small nuclear ribonucleoprotein Prp4	LHKEIPETTR	200	LHK(UniMod:378)EIPETTR	3	0.102032	0.250566	0.964653	1.03535	0.919118	1.09345	0.998263	0.794313	0.964779	1.47357	1.22781	0.578967	1.10397	0.785052	1.00493	1.40619	1.12421	0.575636	13.8162	33.3074
O43175	PHGDH	D-3-phosphoglycerate dehydrogenase	KILQDGGLQVVEK	21	K(UniMod:378)ILQDGGLQVVEK	2	-0.713197	-0.165274	1.24226	0.757739	1.04821	0.93475	0.963528	1.18085	1.00025	1.07576	1.17351	0.554985	1.04944	1.42422	1.25312	0.869292	0.932717	0.471206	12.3319	26.9561
O43175	PHGDH	D-3-phosphoglycerate dehydrogenase	KFMGTELNGK	137	K(UniMod:378)FMGTELNGK	2	-0.40665	0.125574	1.14001	0.859992	0.972138	1.06055	1.21676	0.74003	0.959619	1.00738	1.47701	0.697248	1.32526	0.892549	1.20221	0.814034	1.17395	0.591993	15.969	27.8833
O43175	PHGDH	D-3-phosphoglycerate dehydrogenase	QIPQATASMKDGK	129	QIPQATASMK(UniMod:378)DGK	2	-0.364019	0.167287	1.12549	0.874506	0.955772	1.07328	1.03957	0.976163	0.851583	1.0122	1.26854	0.939095	1.13227	1.17735	1.06687	0.817934	1.00825	0.797332	4.03006	10.857
O43175	PHGDH	D-3-phosphoglycerate dehydrogenase	ILQDGGLQVVEKQNLSK	33	ILQDGGLQVVEK(UniMod:378)QNLSK	2	-0.295248	0.252189	1.10197	0.898031	0.93065	1.10842	0.888997	0.993216	0.909738	1.40431	1.32125	0.599684	0.968268	1.19792	1.13972	1.13478	1.05015	0.509158	8.84604	30.8605
O43175	PHGDH	D-3-phosphoglycerate dehydrogenase	QADVNLVNAKLLVK	394	QADVNLVNAK(UniMod:378)LLVK	2	-0.300154	0.284454	1.10365	0.896348	0.909464	1.10768	0.307324	1.21819	1.20288	1.08545	1.62068	0.616909	0.334727	1.46926	1.50697	0.877125	1.28814	0.523783	49.2845	34.8461
O43175	PHGDH	D-3-phosphoglycerate dehydrogenase	EASKQADVNLVNAK	384	EASK(UniMod:378)QADVNLVNAK	2	-0.222076	0.311219	1.07681	0.923186	0.913796	1.1338	0.997371	0.873071	0.870947	1.09849	1.35286	0.950041	1.0863	1.05301	1.09113	0.887661	1.07527	0.806625	1.57372	12.1876
O43175	PHGDH	D-3-phosphoglycerate dehydrogenase	SATKVTADVINAAEK	58	SATK(UniMod:378)VTADVINAAEK	2	-0.106212	0.447507	1.03679	0.963206	0.868138	1.18386	0.667981	0.923534	1.0129	1.14686	1.45392	0.950811	0.727544	1.11387	1.26896	0.926743	1.1556	0.807279	21.9575	15.004
O43175	PHGDH	D-3-phosphoglycerate dehydrogenase	VTADVINAAEKLQVVGR	69	VTADVINAAEK(UniMod:378)LQVVGR	2	0.578402	1.4507	0.771654	1.15223	0.521734	1.42611	0.315911	0.466914	0.782376	1.72448	1.93904	0.614829		0.563145	0.980164	1.3935	1.54117	0.522016	27.0211	39.0276
O43237	DYNC1LI2	Cytoplasmic dynein 1 light intermediate chain 2	SGQKTVLSNVQEELDR	462	SGQK(UniMod:378)TVLSNVQEELDR	2	-0.297534	-0.187202	1.10275	0.897247	1.06281	0.93347	1.022	1.23441	0.932012	1.01864	1.10055	0.681224	1.01292	1.31714	0.978197	0.991746	1.03126	0.668732	13.8071	18.0984
O43237	DYNC1LI2	Cytoplasmic dynein 1 light intermediate chain 2	IPPEKMR	169	IPPEK(UniMod:378)MR	2	-0.0821748	0.0278401	1.02847	0.971528	0.992021	1.01135	0.938429	0.95693	1.0807	1.11508	1.22901	0.689958	0.930091	1.02107	1.13426	1.08564	1.15164	0.677307	8.12024	21.5931
O43237	DYNC1LI2	Cytoplasmic dynein 1 light intermediate chain 2	APVGVEKK	8	APVGVEK(UniMod:378)K	2	0.12133	0.235898	0.957975	1.04203	0.92137	1.08504	0.783053	1.06468	0.916381	0.987273	1.37611	0.891746	0.776096	1.13604	0.961792	0.961207	1.28947	0.875394	15.3417	17.1249
O43237	DYNC1LI2	Cytoplasmic dynein 1 light intermediate chain 2	LQGAEHGKK	81	LQGAEHGK(UniMod:378)K	2	0.446293	0.554278	0.846548	1.15345	0.81792	1.20106	0.850003	0.79934	0.804416	1.41916	1.46372	0.720303	0.842451	0.852916	0.844278	1.38169	1.37157	0.707095	0.539128	27.3656
O43237	DYNC1LI2	Cytoplasmic dynein 1 light intermediate chain 2	EHIDKMK	162	EHIDK(UniMod:378)MK	2	0.486493	0.587333	0.832974	1.16703	0.807221	1.21282	0.970244	0.798856	0.652563	1.41547	1.32804	0.894959	0.961623	0.852399	0.6849	1.3781	1.24443	0.878548	13.6623	18.0937
O43237	DYNC1LI2	Cytoplasmic dynein 1 light intermediate chain 2	TGSPGSPGAGGVQSTAKK	457	TGSPGSPGAGGVQSTAK(UniMod:378)K	2	0.807194	0.647756	0.727324	1.27268	0.766015	1.20014	0.876301	0.863286	0.558459	1.80329	0.992704	0.804422	0.868516		0.586133	1.75568		0.789671	19.4124	37.9519
O43237	DYNC1LI2	Cytoplasmic dynein 1 light intermediate chain 2	DAVFIPAGWDNEKK	318	DAVFIPAGWDNEK(UniMod:378)K	2	0.73536	0.819275	0.714854	1.1901	0.702565	1.23969	0.754868	0.563421	0.789405	1.2152	1.58626	0.917605		0.601184	0.828523	1.18312	1.4864	0.900778	15.9011	20.0932
O43242	PSMD3	26S proteasome non-ATPase regulatory subunit 3	SYNKDLESAEERR	503	SYNK(UniMod:378)DLESAEERR	3	-0.767617	-0.773772	1.19767	0.703495	1.19225	0.697328	1.54288	1.39557	0.638284	1.13836	0.66449	0.289131	1.57472	1.37179	0.6465	1.11493		0.292059	33.2682	58.4846
O43242	PSMD3	26S proteasome non-ATPase regulatory subunit 3	GYVQSKEMIDIYSTR	461	GYVQSK(UniMod:378)EMIDIYSTR	2	-0.377384	-0.352452	1.13005	0.869949	1.12556	0.881597	0.762707	1.20084	1.41314	1.55323	0.869329	0.222234	0.778442	1.18038	1.43133	1.52126	0.864103	0.224484	23.7959	60.8568
O43242	PSMD3	26S proteasome non-ATPase regulatory subunit 3	QLEKAVSGKEPR	84	QLEK(UniMod:378)AVSGKEPR	3	-0.372512	-0.347196	1.12839	0.87161	1.12015	0.880559	1.43194	0.990983	0.937517	1.33655	0.778021	0.527112	1.46148	0.974102	0.949585	1.30904	0.773343	0.53245	20.8922	37.2375
O43242	PSMD3	26S proteasome non-ATPase regulatory subunit 3	TGNLAKFNQVLDQFGEK	374	TGNLAK(UniMod:378)FNQVLDQFGEK	2	-0.345697	-0.324808	1.11924	0.880761	1.11609	0.891088	0.813043	1.33562	1.19959	1.25011	1.21837	0.204786	0.829817	1.31287	1.21503	1.22438	1.21104	0.20686	18.63	54.1068
O43242	PSMD3	26S proteasome non-ATPase regulatory subunit 3	LVSKSVFPEQANNNEWAR	273	LVSK(UniMod:378)SVFPEQANNNEWAR	2	-0.259505	-0.20545	1.1096	0.926933	1.07881	0.935617	1.01154	1.14769	1.0772	1.27084	0.957357	0.578649		1.12813	1.09107	1.24469	0.951601	0.584508	1.67024	29.1371
O43242	PSMD3	26S proteasome non-ATPase regulatory subunit 3	MKQEGSAR	12	(UniMod:1)MK(UniMod:378)QEGSAR	2	0.0808737	0.0961625	0.971979	1.02802	0.968222	1.03496	0.934087	1.11568	0.854898	0.990939	1.35209	0.76184	0.953358	1.09668	0.865902	0.970544	1.34397	0.769555	9.78708	23.1511
O43242	PSMD3	26S proteasome non-ATPase regulatory subunit 3	YKEAQKISDDLMQK	186	YKEAQK(UniMod:378)ISDDLMQK	3	0.284613	0.0981661	0.901679	1.09832	0.94746	1.01417	1.03569	0.889172	0.917523	1.41193	0.818692	0.811895		0.874025	0.929334	1.38287	0.81377		3.067	25.9078
O43242	PSMD3	26S proteasome non-ATPase regulatory subunit 3	LQLDSPEDAEFIVAKAIR	440	LQLDSPEDAEFIVAK(UniMod:378)AIR	2	0.0927535	0.116916	0.967865	1.03213	0.964196	1.04559	0.629407	1.04022	1.22296	1.72303	1.19038	0.223354	0.642392	1.0225	1.2387	1.68757	1.18322	0.225616	25.4672	58.7448
O43242	PSMD3	26S proteasome non-ATPase regulatory subunit 3	KAPQHTAVGFK	315	K(UniMod:378)APQHTAVGFK	2	0.144455	0.170503	0.949977	1.05002	0.943687	1.06207	1.03772	0.856693	0.93665	1.80399	0.806626	0.575602	1.05913	0.842099	0.948707	1.76686	0.801776	0.581431	9.32717	49.0276
O43242	PSMD3	26S proteasome non-ATPase regulatory subunit 3	IKAIQLEYSEAR	296	IK(UniMod:378)AIQLEYSEAR	2	0.155857	0.17416	0.946037	1.05396	0.942665	1.06362	0.783577	1.08226	0.962155	1.3512	1.22531	0.614333	0.799743	1.06383	0.97454	1.32339	1.21795	0.620554	11.5936	29.363
O43242	PSMD3	26S proteasome non-ATPase regulatory subunit 3	SYNKDLESAEER	503	SYNK(UniMod:378)DLESAEER	2	0.235409	0.251734	0.918594	1.08141	0.914821	1.08922	0.941234	1.04691	0.756317	1.20912	1.20219	0.856352	0.960653	1.02908	0.766053	1.18423	1.19496	0.865023	12.1296	14.1545
O43242	PSMD3	26S proteasome non-ATPase regulatory subunit 3	AVSGKEPR	89	AVSGK(UniMod:378)EPR	2	0.239738	0.253188	0.917104	1.0829	0.912897	1.08802	0.928891	0.997726	0.812074	0.827097	1.42763	1.00935	0.948055	0.980729	0.822527	0.810074	1.41904	1.01957	7.43571	23.3273
O43242	PSMD3	26S proteasome non-ATPase regulatory subunit 3	ISDDLMQKISTQNR	194	ISDDLMQK(UniMod:378)ISTQNR	2	0.260634	0.278092	0.909916	1.09008	0.90665	1.0994	0.724241	1.03098	0.964732	1.345	1.24106	0.712131	0.739183	1.01341	0.97715	1.31731	1.2336	0.719342	13.3672	24.2525
O43242	PSMD3	26S proteasome non-ATPase regulatory subunit 3	QLEKAVSGK	84	QLEK(UniMod:378)AVSGK	2	0.326224	0.339665	0.887419	1.11258	0.884016	1.11869	0.861454	1.02356	0.76703	0.994127	1.3495	1.01244	0.879226	1.00613	0.776903	0.973666	1.34139	1.02269	10.5654	14.6528
O43242	PSMD3	26S proteasome non-ATPase regulatory subunit 3	EAQKISDDLMQK	186	EAQK(UniMod:378)ISDDLMQK	2	0.395327	0.407097	0.863841	1.13616	0.862421	1.14358	0.59156	1.12463	0.87107	1.14565	1.35285	0.932247	0.603764	1.10548	0.882283	1.12207	1.34472	0.941687	23.7588	14.5085
O43242	PSMD3	26S proteasome non-ATPase regulatory subunit 3	EEAATGGGSTGEADGKTAAAAAEHSQR	54	EEAATGGGSTGEADGK(UniMod:378)TAAAAAEHSQR	3	0.603273	0.543964	0.762488	1.15834	0.799151	1.16514	0.859219	1.10535	0.432884	1.05139	1.45659	0.987445		1.08652	0.438456	1.02975	1.44783	0.997444	42.4967	17.7086
O43242	PSMD3	26S proteasome non-ATPase regulatory subunit 3	VYEFLDKLDVVR	223	VYEFLDK(UniMod:378)LDVVR	2	0.559581	0.578654	0.808459	1.19154	0.807535	1.20602	0.512652	1.08298	0.826969	1.80601	1.52478	0.287264	0.523229	1.06454	0.837614	1.76884	1.51561	0.290173	27.4531	54.1898
O43242	PSMD3	26S proteasome non-ATPase regulatory subunit 3	HNVIKTGVR	404	HNVIK(UniMod:378)TGVR	2	0.61629	0.649214	0.7896	1.2104	0.782441	1.22711	0.991559	0.549442	0.806322	2.46776	0.720924	0.492653	1.01202	0.540082	0.816702	2.41697	0.716589	0.497642	24.5209	70.8726
O43242	PSMD3	26S proteasome non-ATPase regulatory subunit 3	DGVIEASINHEKGYVQSK	455	DGVIEASINHEK(UniMod:378)GYVQSK	3	0.719406	0.687411	0.720512	1.18633	0.744443	1.19884	0.786076	0.831205	0.616048	1.67848	1.39009	0.527963		0.817046	0.623978	1.64393	1.38174	0.533309	13.398	39.955
O43242	PSMD3	26S proteasome non-ATPase regulatory subunit 3	EHVKQLEK	80	EHVK(UniMod:378)QLEK	2	0.835844	0.85652	0.718159	1.28184	0.71283	1.2907	0.921692	0.624985	0.591812	1.32651	1.55152	0.994062	0.940707	0.614338	0.59943	1.29921	1.54219	1.00413	21.9288	17.1633
O43251	RBFOX2	RNA binding protein fox-1 homolog 2	KIEVNNATAR	189	K(UniMod:378)IEVNNATAR	2	-0.255375	-0.330068	1.0694	0.895907	1.08064	0.859647	0.903087	1.15679	1.18204	0.903742	0.81581	0.859389	0.913921	1.18667	1.1076	0.984905	0.806909		10.7143	9.93382
O43251	RBFOX2	RNA binding protein fox-1 homolog 2	EKLHGTVVEGR	179	EK(UniMod:378)LHGTVVEGR	3	0.332628	0.305707	0.885228	1.11477	0.88887	1.09866	0.802172	1.09082	0.773617	1.18964	1.27674	0.829611	0.811795	1.11899	0.724899	1.29648	1.26281	0.785027	19.0977	20.9523
O43252	PAPSS1	Bifunctional 3'-phosphoadenosine 5'-phosphosulfate synthase 1	LTPTELKQK	404	LTPTELK(UniMod:378)QK	2	0.152683	0.136809	0.937224	1.04185	0.949261	1.04368	0.971129	1.0405	0.836158	0.900462	1.28641	0.944183		1.00018	0.874265	0.966163	1.26256	0.896829	6.71763	15.224
O43252	PAPSS1	Bifunctional 3'-phosphoadenosine 5'-phosphosulfate synthase 1	ELYVPENKLHLAK	243	ELYVPENK(UniMod:378)LHLAK	2	0.19735	0.140216	0.93171	1.06829	0.934335	1.0297	0.92177	0.98883	0.892405	1.96842	0.896534	0.224153	0.911538	0.950518	0.933075	2.11204	0.879913	0.212911	1.71112	73.6389
O43252	PAPSS1	Bifunctional 3'-phosphoadenosine 5'-phosphosulfate synthase 1	VAAYNKK	567	VAAYNK(UniMod:378)K	2	0.45222	0.437289	0.844543	1.15546	0.851342	1.15277	0.850128	1.05091	0.652991	1.11088	1.41552	0.931897	0.840691	1.01019	0.68275	1.19194	1.38927	0.885159	15.8315	17.9508
O43252	PAPSS1	Bifunctional 3'-phosphoadenosine 5'-phosphosulfate synthase 1	TDAETLPALKINK	258	TDAETLPALK(UniMod:378)INK	2	1.65811	1.65487	0.481228	1.51877	0.479936	1.51129	0.147998	0.632781	0.65903	1.48645	2.11346	0.933976	0.146355	0.608264	0.689064	1.5949	2.07428	0.887134	49.6807	32.1069
O43257	ZNHIT1	Zinc finger HIT domain-containing protein 1	LPQFDDDADTGKK	66	LPQFDDDADTGK(UniMod:378)K	2	-0.598318		1.20444	0.795561									1.47318	1.097	1.04314	1.10265	0.629172	0.654862	15.8826	27.3262
O43257	ZNHIT1	Zinc finger HIT domain-containing protein 1	LPQFDDDADTGKKK	66	LPQFDDDADTGK(UniMod:378)KK	3	-0.0416861		1.01739	0.988409										1.25173	0.783038	1.05996	0.933331	0.971932	23.0343	5.36159
O43257	ZNHIT1	Zinc finger HIT domain-containing protein 1	LPQFDDDADTGKKK	67	LPQFDDDADTGKK(UniMod:378)K	3	-0.0416861		1.01739	0.988409										1.25173	0.783038	1.05996	0.933331	0.971932	23.0343	5.36159
O43264	ZW10	Centromere/kinetochore protein zw10 homolog	FLKGDTTDLLK	382	FLK(UniMod:378)GDTTDLLK	2	-0.0996149	0.024141	1.0417	0.9722	0.993256	1.01002	1.05489	0.985524	0.939351	1.23962	1.14995	0.640487	1.07078	1.01262		1.24969	1.0564	0.610507	2.79182	27.5306
O43264	ZW10	Centromere/kinetochore protein zw10 homolog	LEKEDLGTR	17	LEK(UniMod:378)EDLGTR	2	0.378181	0.4802	0.847586	1.10161	0.823611	1.14889	0.860479	0.799129	0.811226	1.19912	1.34262	0.904914		0.821098	0.874074	1.20887	1.23341	0.862556	3.12509	15.3714
O43264	ZW10	Centromere/kinetochore protein zw10 homolog	AQKGELLER	597	AQK(UniMod:378)GELLER	2	0.423257	0.546442	0.854353	1.14565	0.821716	1.2001	0.905833	0.731027	0.828289	1.08935	1.58315	0.9278	0.919477	0.751124	0.892459	1.0982	1.45437	0.884371	8.64077	20.5217
O43264	ZW10	Centromere/kinetochore protein zw10 homolog	ISESVKK	484	ISESVK(UniMod:378)K	2	0.577817	0.695935	0.802379	1.19762	0.773077	1.25233	0.758763	0.888685	0.671782	1.12782	1.45447	1.17471	0.770192	0.913117	0.723826	1.13699	1.33615	1.11972	10.0401	8.20041
O43290	SART1	U4/U6.U5 tri-snRNP-associated protein 1	EKRDDGYEAAASSK	97	EK(UniMod:378)RDDGYEAAASSK	3	-0.612056	-0.445233	1.209	0.791003	1.14472	0.840756	1.18519	1.27573	0.973235	0.815596	1.00636	0.700312	1.2476	1.34132	1.03807	0.770679	0.929504	0.672826	10.4858	13.3715
O43290	SART1	U4/U6.U5 tri-snRNP-associated protein 1	LLNQKLGK	183	LLNQK(UniMod:378)LGK	2	-0.429337	-0.263832	1.14771	0.852292	1.08523	0.903861	0.691172	1.30316	1.26137	1.10876	0.827953	0.774873	0.72757	1.37015	1.3454	1.04769	0.764721	0.74446	25.8998	16.2406
O43290	SART1	U4/U6.U5 tri-snRNP-associated protein 1	AEKNVELR	302	AEK(UniMod:378)NVELR	2	-0.176753	-0.0104812	1.06118	0.938819	1.00497	0.9977	1.04685	1.1586	0.80947	0.885042	1.21663	0.891426	1.10198	1.21816	0.863398	0.8363	1.12372	0.856439	13.9163	13.9539
O43290	SART1	U4/U6.U5 tri-snRNP-associated protein 1	LASEYLTPEEMVTFKK	400	LASEYLTPEEMVTFK(UniMod:378)K	2	0.0765605	0.247972	0.973472	1.02653	0.920283	1.09287	0.359104	1.2721	1.12965	1.31753	1.33337	0.62771	0.378014	1.3375	1.20491	1.24497	1.23154	0.603074	43.6086	29.1738
O43290	SART1	U4/U6.U5 tri-snRNP-associated protein 1	APNKSLPSAVYCIEDK	666	APNK(UniMod:378)SLPSAVYC(UniMod:4)IEDK	2	0.138667	0.305634	0.942923	1.03805	0.891907	1.10236	0.89202	1.09708	0.686625	1.08923	1.23645	0.981414		1.15348	0.732369	1.02924	1.14202	0.942895	22.3299	7.85416
O43290	SART1	U4/U6.U5 tri-snRNP-associated protein 1	MAIDDKYSR	684	MAIDDK(UniMod:378)YSR	2	0.125316	0.317753	0.948364	1.03442	0.882728	1.10022	0.856288	0.95626	0.835635	1.01789	1.39369	0.889075		1.00542	0.891306	0.961835	1.28726	0.854181	6.01642	17.7976
O43290	SART1	U4/U6.U5 tri-snRNP-associated protein 1	VVEIVKK	530	VVEIVK(UniMod:378)K	2	0.478422	0.644043	0.835695	1.16431	0.790171	1.2348	0.456416	0.984984	0.929112	1.11003	1.30735	1.28702	0.480451	1.03562	0.991011	1.0489	1.20751	1.2365	30.1371	7.08205
O43290	SART1	U4/U6.U5 tri-snRNP-associated protein 1	EKLAAAKEK	175	EKLAAAK(UniMod:378)EK	2	0.772287	0.709994	0.779308	1.33104	0.738854	1.20862	1.00532	0.8069	0.404342	1.91145	0.926671	0.78773	1.05826	0.848382	0.43128	1.80618	0.8559		33.4377	35.6968
O43292	GPAA1	Glycosylphosphatidylinositol anchor attachment 1 protein	KLPFPDETHER	111	K(UniMod:378)LPFPDETHER	3	-0.682643	-0.678218	1.2923	0.805133	1.24238	0.776406	1.07147	1.38422	1.27144	0.993823	0.921067	0.414327		1.35483	1.22977	1.04518	0.965104	0.405116	4.83856	35.3653
O43310	CTIF	CBP80/20-dependent translation initiation factor	NAKETMTIENPK	272	NAK(UniMod:378)ETMTIENPK	2	-0.0409868	-0.0135413	1.0142	0.985796	1.00254	0.993177	1.42524	0.867018	0.715372	1.20583	0.827125	0.94658	1.41735	0.918487	0.706774	1.25365	0.777606	0.926134	29.3711	20.1735
O43310	CTIF	CBP80/20-dependent translation initiation factor	TIYQKAVSDR	420	TIYQK(UniMod:378)AVSDR	2	0.0496775	0.0914199	0.982785	1.01722	0.969461	1.03288	1.01618	0.957369	0.93483	1.10328	1.2452	0.750167	1.01056	1.0142	0.923594	1.14703	1.17065	0.733963	4.2614	19.7128
O43314	PPIP5K2	Inositol hexakisphosphate and diphosphoinositol-pentakisphosphate kinase 2	NITSKTETHEHK	1229	NITSK(UniMod:378)TETHEHK	3	-0.868505	-0.691346	1.29223	0.707772	1.22298	0.757361	1.4864	1.36131	0.821231	1.01107	0.708635	0.552383	1.57612	1.35994	0.940628	0.949302	0.673928	0.500085	20.4158	26.1308
O43314	PPIP5K2	Inositol hexakisphosphate and diphosphoinositol-pentakisphosphate kinase 2	TQDDDTVNKLHPVYSR	801	TQDDDTVNK(UniMod:378)LHPVYSR	3	0.167597	0.341869	0.94198	1.05802	0.890936	1.12917	0.862727	1.10732	0.702762	1.09419	1.54305	0.750272	0.914803	1.1062	0.804936	1.02734	1.46748	0.679238	13.2151	30.484
O43314	PPIP5K2	Inositol hexakisphosphate and diphosphoinositol-pentakisphosphate kinase 2	ILPTPPATLKSTK	1198	ILPTPPATLK(UniMod:378)STK	2	0.582299	0.624649	0.834103	1.24885	0.785702	1.21142	0.43858	1.0943	0.824223	1.23018	1.41181	0.99228	0.465054	1.0932	0.944056	1.15503	1.34266		32.1263	7.51222
O43318	MAP3K7	Mitogen-activated protein kinase kinase kinase 7	LLKNQAK	354	LLK(UniMod:378)NQAK	2	-0.161589	0.161491	1.04426	0.93361	0.972636	1.08784	1.03497	1.06777	0.815166	0.932176	1.14815	1.18318	1.11744	1.05886	0.956482	0.913665		0.953555	6.3697	2.13629
O43324	EEF1E1	Eukaryotic translation elongation factor 1 epsilon-1	VTQVDGHSSKNDIHTLLK	88	VTQVDGHSSK(UniMod:378)NDIHTLLK	3	-0.433204	-0.364296	1.14902	0.850981	1.13265	0.8799	1.06316	1.28072	1.05408	1.51815	0.8507	0.270851	1.1178	1.26892	1.06034	1.42093	0.859721	0.272292	7.65578	55.1094
O43324	EEF1E1	Eukaryotic translation elongation factor 1 epsilon-1	QANKEYLLGSTAEEK	57	QANK(UniMod:378)EYLLGSTAEEK	2	0.220433	0.221805	0.909877	1.06008	0.924232	1.07783	0.949927	0.913234	0.909534	1.1165	1.32252	0.794481		0.904817	0.914936	1.045	1.33654	0.798705	0.556035	20.7371
O43324	EEF1E1	Eukaryotic translation elongation factor 1 epsilon-1	FIVDLTVQEKEK	136	FIVDLTVQEK(UniMod:378)EK	2	0.20885	0.261732	0.914528	1.05698	0.900193	1.07926	0.867526	0.981943	0.851109	1.31547	1.36018	0.562122		0.972893	0.856163	1.23123	1.3746	0.565111	6.38196	33.3681
O43324	EEF1E1	Eukaryotic translation elongation factor 1 epsilon-1	GNKYSAQGER	21	GNK(UniMod:378)YSAQGER	2	0.210691	0.26726	0.927109	1.07289	0.913064	1.09889	0.921012	1.05533	0.762851	1.45621	1.03381	0.806651	0.968345	1.0456	0.767382	1.36296	1.04477	0.81094	12.6485	21.0866
O43324	EEF1E1	Eukaryotic translation elongation factor 1 epsilon-1	EKYLNVSR	138	EK(UniMod:378)YLNVSR	2	1.31386	1.34245	0.573713	1.42629	0.571336	1.4488	0.223231	0.8707	0.620077	1.44441	1.79905	1.10296	0.234703	0.862675	0.623759	1.35191	1.81813	1.10883	45.1096	20.6345
O43390	HNRNPR	Heterogeneous nuclear ribonucleoprotein R	GYAFITFCGKEAAQEAVK	226	GYAFITFC(UniMod:4)GK(UniMod:378)EAAQEAVK	2	-0.326417	-0.398507	1.11265	0.887352	1.13475	0.86087	0.800146	1.26004	1.34406	1.2845	1.06934	0.228769	0.782699	1.2058	1.34944	1.32322	1.11222	0.22662	21.621	53.5394
O43390	HNRNPR	Heterogeneous nuclear ribonucleoprotein R	QGSKVQESTKGPDEAK	114	QGSK(UniMod:378)VQESTKGPDEAK	3	-0.0123192	-0.0818264	1.00427	0.995731	1.02945	0.972691	1.12063	1.25395	0.713776	1.26673	0.938495	0.712849	1.0962	1.19998	0.716633	1.30491	0.976126	0.706153	20.6872	24.5885
O43390	HNRNPR	Heterogeneous nuclear ribonucleoprotein R	VQESTKGPDEAKIK	126	VQESTKGPDEAK(UniMod:378)IK	3	0.101132	0.0400413	0.964965	1.03504	0.985624	1.01336	0.906873	1.07143	0.978566	1.09101	1.0192	0.92988	0.887099	1.02531	0.982483	1.1239	1.06007	0.921145	5.98662	8.17787
O43390	HNRNPR	Heterogeneous nuclear ribonucleoprotein R	VTEGLVDVILYHQPDDKKK	285	VTEGLVDVILYHQPDDK(UniMod:378)KK	4	0.474383	0.10024	0.837057	1.16294	0.91411	0.979881	1.03815	0.784071	0.920111	1.76026	0.492804	0.686577		0.75032	0.923794	1.81332	0.512565		10.3621	55.9252
O43390	HNRNPR	Heterogeneous nuclear ribonucleoprotein R	VTEGLVDVILYHQPDDKKK	286	VTEGLVDVILYHQPDDKK(UniMod:378)K	4	0.474383	0.10024	0.837057	1.16294	0.91411	0.979881	1.03815	0.784071	0.920111	1.76026	0.492804	0.686577		0.75032	0.923794	1.81332	0.512565		10.3621	55.9252
O43390	HNRNPR	Heterogeneous nuclear ribonucleoprotein R	TLIEAGLPQKVAER	41	TLIEAGLPQK(UniMod:378)VAER	2	0.299377	0.202074	0.878451	1.08103	0.915323	1.05294	0.957643	0.820055	0.968271	1.2257	1.32313	0.609989		0.784755	0.972147	1.26265	1.37619	0.604258	10.6661	31.4793
O43390	HNRNPR	Heterogeneous nuclear ribonucleoprotein R	EAAQEAVKLCDSYEIRPGK	224	EAAQEAVK(UniMod:378)LC(UniMod:4)DSYEIRPGK	3	0.275599	0.205853	0.887864	1.07476	0.904197	1.04287	0.90292	0.875422	0.934251	1.56633	1.27529	0.286996		0.837739	0.93799	1.61355	1.32642	0.2843	5.64566	53.1373
O43390	HNRNPR	Heterogeneous nuclear ribonucleoprotein R	TKENILEEFSK	259	TK(UniMod:378)ENILEEFSK	2	0.476377	0.336122	0.809882	1.12675	0.871252	1.09983	0.958187	0.901882	0.753688	1.24684	1.26151	0.791143		0.86306	0.756705	1.28443	1.3121	0.783711	6.56607	21.551
O43390	HNRNPR	Heterogeneous nuclear ribonucleoprotein R	VQESTKGPDEAK	120	VQESTK(UniMod:378)GPDEAK	2	0.549055	0.485657	0.811976	1.18802	0.829513	1.1615	0.757152	0.914623	0.816763	1.00421	1.46676	1.01354	0.740643	0.875253	0.820032	1.03448	1.52558	1.00402	6.80423	20.1182
O43390	HNRNPR	Heterogeneous nuclear ribonucleoprotein R	SFSEFGKLER	366	SFSEFGK(UniMod:378)LER	2	0.573183	0.503985	0.803922	1.19608	0.819518	1.16218	0.187762	1.10065	1.17015	1.72756	1.33646	0.422519	0.183668	1.05327	1.17483	1.77964	1.39004	0.41855	54.9039	47.8513
O43390	HNRNPR	Heterogeneous nuclear ribonucleoprotein R	LFVGSIPKNK	255	LFVGSIPK(UniMod:378)NK	2	0.718382	0.521296	0.720876	1.18608	0.805699	1.15637	0.949573	0.672622	0.794901	1.33621	1.39183	0.741082		0.643669	0.798083	1.37649	1.44764	0.73412	10.7102	27.0557
O43390	HNRNPR	Heterogeneous nuclear ribonucleoprotein R	QGSKVQESTK	114	QGSK(UniMod:378)VQESTK	2	0.673442	0.60684	0.770751	1.22925	0.789461	1.20229	0.864878	0.920167	0.583339	1.20856	1.35356	1.04474	0.84602	0.880558	0.585673	1.24499	1.40784	1.03493	17.0777	12.4177
O43395	PRPF3	U4/U6 small nuclear ribonucleoprotein Prp3	EQFKQQLK	294	EQFK(UniMod:378)QQLK	2	-0.333681	-0.189665	1.11513	0.884868	1.06576	0.934464	0.924178	1.15003	1.12306	1.06761	1.13881	0.596974	0.968114	1.2352	1.14208	0.947744	1.11097	0.595886	9.9263	24.2897
O43395	PRPF3	U4/U6 small nuclear ribonucleoprotein Prp3	NLSNPAKK	556	NLSNPAK(UniMod:378)K	2	-0.0943497	0.0428591	1.03269	0.967313	0.983792	1.01346	1.26433	1.01541	0.671637	0.950712	1.23268	0.856981	1.32444	1.09061	0.683012	0.843974	1.20254	0.85542	25.6655	17.2022
O43395	PRPF3	U4/U6 small nuclear ribonucleoprotein Prp3	EVFGDDSEISKESSGVK	103	EVFGDDSEISK(UniMod:378)ESSGVK	2	-0.0512943	0.094124	1.01778	0.982225	0.97397	1.03963	0.733826	1.04107	1.14702	1.32184	0.908047	0.889012	0.768712	1.11817	1.16644	1.17343	0.885849	0.887393	17.4119	13.7652
O43395	PRPF3	U4/U6 small nuclear ribonucleoprotein Prp3	ELKEVFGDDSEISK	92	ELK(UniMod:378)EVFGDDSEISK	2	0.0934382	0.23359	0.961404	1.02573	0.917472	1.07872	0.922735	1.08775	0.741931	1.12926	1.25334	0.853562		1.16831	0.754497	1.00248	1.22271	0.852007	21.5214	14.8409
O43395	PRPF3	U4/U6 small nuclear ribonucleoprotein Prp3	EAQKELQEK	458	EAQK(UniMod:378)ELQEK	2	0.255577	0.279932	0.895826	1.06945	0.923378	1.12111	0.548945	1.02484	1.19635	1.05536	1.42707	0.880895	0.575042		1.21661	0.936875	1.39218	0.87929	35.8087	21.4516
O43395	PRPF3	U4/U6 small nuclear ribonucleoprotein Prp3	FEKIAQR	337	FEK(UniMod:378)IAQR	2	0.158399	0.298396	0.945158	1.05484	0.903546	1.11116	0.970009	0.86201	0.878618	1.22168	1.23515	0.876648	1.01612	0.925853	0.893498	1.08452	1.20495	0.875051	5.49002	12.9221
O43395	PRPF3	U4/U6 small nuclear ribonucleoprotein Prp3	TVDATGKEIELTHR	270	TVDATGK(UniMod:378)EIELTHR	3	0.162214	0.308188	0.933357	1.04443	0.88908	1.10082	0.898797	0.861391	0.907052	1.23504	1.1817	0.885714	0.941526	0.925188		1.09638	1.15281	0.884101	0.875257	11.0765
O43395	PRPF3	U4/U6 small nuclear ribonucleoprotein Prp3	MPTLKANIR	282	MPTLK(UniMod:378)ANIR	2	0.692358	0.876299	0.764549	1.23545	0.72875	1.33774	0.579906	0.921143	0.685201	2.5973	0.560207	0.855701	0.607475	0.989365	0.696806	2.3057	0.546512	0.854143	21.3327	62.0931
O43396	TXNL1	Thioredoxin-like protein 1	VVGKKGESH	284	VVGK(UniMod:378)KGESH	2	-0.550152	-0.412682	1.14524	0.78214	1.10184	0.827732	1.13114	1.07082	1.10356	0.796734	0.807568	0.878893	1.19899	1.13544	1.10129	0.781089	0.783191		3.53498	0.134378
O43396	TXNL1	Thioredoxin-like protein 1	LYSMKFQGPDNGQGPK	181	LYSMK(UniMod:378)FQGPDNGQGPK	2	0.0924261	0.194128	0.961819	1.02545	0.929328	1.06318	0.909484	0.785251	1.09325	1.05442	1.40259	0.732532		0.832638	1.091	1.03371	1.36025	0.682393	13.4309	26.9927
O43396	TXNL1	Thioredoxin-like protein 1	IDQYQGADAVGLEEKIK	102	IDQYQGADAVGLEEK(UniMod:378)IK	2	0.238384	0.312125	0.902688	1.06487	0.890227	1.10525	0.916566	0.879276	0.87484	1.23116	1.19542	0.889174		0.932338	0.873038	1.20698	1.15933	0.828313	3.28461	15.8142
O43399	TPD52L2	Tumor protein D54	KTQETLSQAGQK	128	K(UniMod:378)TQETLSQAGQK	2	-0.464964	-0.617185	1.15976	0.840236	1.22853	0.80093	1.34564	1.34677	0.993175	0.807405	0.957488	0.637896	1.1909	1.24481	1.04358	0.852368	1.01503	0.653309	7.33343	17.6048
O43399	TPD52L2	Tumor protein D54	TSEKLGEWNEK	112	TSEK(UniMod:378)LGEWNEK	2	-0.144908	-0.353809	1.03974	0.940383	1.10653	0.865874	1.38577	1.10025	0.83356	0.820817	0.956741	0.820065	1.22641	1.01695	0.875865	0.866527	1.01424		13.8511	7.85385
O43399	TPD52L2	Tumor protein D54	VTQSDLYKK	127	VTQSDLYK(UniMod:378)K	2	-0.121551	-0.275554	1.0421	0.957899	1.1064	0.91403	1.2882	1.16895	0.862038	0.888616	1.03893	0.814549	1.14007	1.08045	0.905788	0.938102	1.10136	0.834231	9.53971	11.4783
O43399	TPD52L2	Tumor protein D54	NSATFKSFEDR	165	NSATFK(UniMod:378)SFEDR	2	0.0489969	-0.0517302	0.979694	1.01354	1.0009	0.965652	1.01663	1.00818	0.977903	0.783794	1.36214	0.751022		0.931854	1.02753	0.827442	1.444	0.769169	4.88317	30.1234
O43399	TPD52L2	Tumor protein D54	QVLAAKER	70	QVLAAK(UniMod:378)ER	2	0.183003	0.0315423	0.936661	1.06334	0.991582	1.0135	1.04017	1.13342	0.801159	1.11591	1.13733	0.787258	0.920555	1.04761	0.841819	1.17805	1.20569	0.806281	9.05152	17.1269
O43402	EMC8	ER membrane protein complex subunit 8	VKDASPNQVAEK	100	VK(UniMod:378)DASPNQVAEK	2	-0.256348	-0.193183	1.08861	0.91139	1.06716	0.93342	0.949104	1.19441	1.05798	1.24523	0.946186	0.608842	0.987909	1.17297	1.10495	1.17109	0.982072	0.581003	7.02078	26.9954
O43402	EMC8	ER membrane protein complex subunit 8	DASPNQVAEKVASR	110	DASPNQVAEK(UniMod:378)VASR	2	0.410827	0.468745	0.858573	1.14143	0.840309	1.16291	0.670275	0.878642	0.97201	1.17663	1.33089	0.981202	0.69768	0.862873	1.01517	1.10658	1.38137	0.936337	15.1005	16.0629
O43422	THAP12	52 kDa repressor of the inhibitor of the protein kinase	KIDETSEQEQK	118	K(UniMod:378)IDETSEQEQK	2	-0.000149608	0.157196	1.00005	0.999948	0.957374	1.06758	1.10182	0.931852	0.83845	0.894468	1.46862	0.839664	1.11139	0.962167	0.926595	0.939815	1.27528	0.784752	8.00551	20.4731
O43426	SYNJ1	Synaptojanin-1	TIYAAHKQAK	197	TIYAAHK(UniMod:378)QAK	2	0.287024	0.408299	0.900852	1.09915	0.862325	1.14441	0.769577	1.0741	0.7433	1.42762	1.12577	0.879835	0.825819	1.14969	0.727047	1.34623	1.1369	0.814316	20.0384	19.9053
O43426	SYNJ1	Synaptojanin-1	IYAGTGALEGKAK	449	IYAGTGALEGK(UniMod:378)AK	2	0.400425	0.52086	0.862107	1.13789	0.826422	1.18576	0.807536	0.917076	0.754653	1.32819	1.16321	1.06588	0.866553	0.981617	0.738152	1.25247	1.1747	0.986506	11.535	9.81243
O43432	EIF4G3	Eukaryotic translation initiation factor 4 gamma 3	VDEGGWNTVQGAKNSR	1042	VDEGGWNTVQGAK(UniMod:378)NSR	2	-0.0598774	0.0544113	1.02075	0.979251	0.983357	1.02115	1.05638	1.09036	0.803336	0.992234	1.20127	0.86995	1.04656	1.13776	0.877924	0.967419	1.15727	0.81306	10.545	14.3756
O43432	EIF4G3	Eukaryotic translation initiation factor 4 gamma 3	GSSGGAKASETDALR	1084	GSSGGAK(UniMod:378)ASETDALR	2	-0.0491429	0.0715799	1.01703	0.98297	0.976654	1.02633	1.04259	0.899757	0.98762	0.863114	1.26541	0.950479	1.0329	0.938876	1.07932	0.841529	1.21906	0.888322	5.74439	17.0941
O43432	EIF4G3	Eukaryotic translation initiation factor 4 gamma 3	EAKIEEQEEQR	1004	EAK(UniMod:378)IEEQEEQR	2	0.239654	0.347504	0.917133	1.08287	0.887166	1.12879	1.20333	0.694809	0.763362	1.27043	1.12523	0.990712	1.19214	0.725018	0.834238	1.23866	1.08401	0.925925	21.7534	11.7907
O43432	EIF4G3	Eukaryotic translation initiation factor 4 gamma 3	TIEQIHKEAK	1001	TIEQIHK(UniMod:378)EAK	3	0.310986	0.42721	0.892636	1.10736	0.85929	1.15543	0.994538	0.764184	0.819148	1.21969	1.15505	1.09154	0.985294	0.79741	0.895204	1.18918	1.11275	1.02016	8.59532	6.24079
O43432	EIF4G3	Eukaryotic translation initiation factor 4 gamma 3	ADQGPKTIEQIHK	994	ADQGPK(UniMod:378)TIEQIHK	3	0.39879	0.514956	0.862663	1.13734	0.829247	1.18495	0.857504	0.873927	0.756311	1.03837	1.6576	0.858894	0.849534	0.911923	0.826532	1.0124	1.59688	0.802727	4.1819	29.5457
O43432	EIF4G3	Eukaryotic translation initiation factor 4 gamma 3	VDTAVIKQR	1490	VDTAVIK(UniMod:378)QR	2	0.637875	0.756324	0.782462	1.21754	0.751134	1.2688	0.723786	0.836782	0.692834	1.14227	1.70328	0.960855	0.717059	0.873164	0.757162	1.1137	1.6409	0.89802	8.45959	25.6288
O43447	PPIH	Peptidyl-prolyl cis-trans isomerase H	IENVPTGPNNKPK	164	IENVPTGPNNK(UniMod:378)PK	2	0.0775376	0.199156	0.973134	1.02687	0.936552	1.07519	1.03282	0.861128	0.915709	1.31528	1.18793	0.722347	0.989516	0.967062	0.962823	1.25929	1.12675	0.694557	1.2036	23.4819
O43464	HTRA2	Serine protease HTRA2, mitochondrial	IQTKEPLPTLPLGR	237	IQTK(UniMod:378)EPLPTLPLGR	2	0.851874	0.95243	0.713052	1.28695	0.691346	1.33784	0.345644	0.804963	0.923432	1.59115	1.35583	1.06656	0.374285	0.837139	0.927732	1.5767	1.29983	0.984313	33.9923	18.8052
O43488	AKR7A2	Aflatoxin B1 aldehyde reductase member 2	FYAYNPLAGGLLTGKYK	236	FYAYNPLAGGLLTGK(UniMod:378)YK	2	-0.837095	-1.06034	1.21373	0.679408	1.20963	0.580043	1.20211	1.09907	1.32772	0.689994	0.615078	0.435058	1.18797	1.01695	1.43627	0.700312	0.658505		14.1838	3.07672
O43488	AKR7A2	Aflatoxin B1 aldehyde reductase member 2	IATKANPWDGK	105	IATK(UniMod:378)ANPWDGK	2	0.0798383	0.0593677	0.972337	1.02766	0.97539	1.01636	1.0345	0.969125	0.922543	0.861496	1.30642	0.881173	1.02233	0.896712	0.997966	0.874379	1.39866	0.809946	5.59401	25.6555
O43488	AKR7A2	Aflatoxin B1 aldehyde reductase member 2	SQLETSLKR	128	SQLETSLK(UniMod:378)R	2	0.576625	0.549115	0.802775	1.19722	0.807496	1.18152	0.756015	0.904387	0.762087	1.18319	1.45473	0.906638	0.747123	0.836812	0.824392	1.20088	1.55744	0.833353	4.94258	24.692
O43491	EPB41L2	Band 4.1-like protein 2	HAKGQVLFDK	239	HAK(UniMod:378)GQVLFDK	2	-0.163723	-0.401211	1.05668	0.943319	1.13343	0.858255	1.06212	1.00108	1.33708	1.45099	0.98714	0.136634	0.966145	0.933267	1.27063	1.63897	1.05274	0.138245	14.3733	65.4642
O43491	EPB41L2	Band 4.1-like protein 2	VKETQEDKLEGGAAK	178	VK(UniMod:378)ETQEDKLEGGAAK	3	0.0706988	-0.182811	0.970746	1.0195	1.08144	0.952736	0.814304	1.16647	1.26356	0.825375	1.26964	0.763199	0.740725		1.20077	0.932306	1.35401	0.772196	23.6954	24.0701
O43491	EPB41L2	Band 4.1-like protein 2	APHLQLIEGKK	611	APHLQLIEGK(UniMod:378)K	3	0.0038601	-0.181889	0.998395	1.00107	1.04583	0.921951	1.01848	0.937436	1.18157	1.22427	1.10813	0.433449		0.873933	1.12286	1.38288	1.18177	0.438559	12.4662	40.5707
O43491	EPB41L2	Band 4.1-like protein 2	LVSPEQPPKAK	505	LVSPEQPPK(UniMod:378)AK	2	0.167298	-0.0446688	0.942084	1.05792	1.01115	0.98032	0.882182	1.13989	1.01137	1.07669	1.30475	0.559522	0.802469	1.06267	0.96111	1.21618	1.39145	0.566117	11.3659	33.5603
O43491	EPB41L2	Band 4.1-like protein 2	DSSQLGTDATKEKPK	24	DSSQLGTDATK(UniMod:378)EKPK	3	0.189362	-0.0365084	0.946877	1.07968	1.01867	0.99322	1.03063	1.19776	0.827634	1.04577	0.96717	0.966724	0.937501	1.11662	0.786505	1.18125		0.97812	14.2503	9.40689
O43491	EPB41L2	Band 4.1-like protein 2	IPGEKSVHEGALK	827	IPGEK(UniMod:378)SVHEGALK	3	0.261239	0.0438103	0.909708	1.09029	0.979918	1.01013	1.14957	0.985949	0.804234	1.2781	0.992282	0.760014	1.0457	0.91916	0.764268	1.44368	1.05822	0.768973	12.651	25.3492
O43491	EPB41L2	Band 4.1-like protein 2	VEMQPTELVSKER	171	VEMQPTELVSK(UniMod:378)ER	2	0.318924	0.0512497	0.870747	1.08617	0.978204	1.01358	1.08271	1.01864	0.833269	1.02479	1.12036	0.89559		0.949633	0.791861	1.15755	1.19481	0.906147	9.05959	11.8029
O43491	EPB41L2	Band 4.1-like protein 2	TVKGGISETR	946	TVK(UniMod:378)GGISETR	2	0.273062	0.0675691	0.905645	1.09435	0.974475	1.0212	1.03443	1.06085	0.828145	1.05209	1.08751	0.923998	0.940958	0.988987	0.78699	1.1884	1.15978	0.934891	9.51393	10.3588
O43491	EPB41L2	Band 4.1-like protein 2	KVEPVTQK	725	K(UniMod:378)VEPVTQK	2	0.355645	0.153286	0.877363	1.12264	0.94404	1.04987	1.04881	0.922	0.861313	0.987634	1.18678	0.975183	0.954037	0.859542	0.818511	1.11559	1.26564	0.986679	6.46771	10.1543
O43491	EPB41L2	Band 4.1-like protein 2	GLSPAQADSQFLENAKR	399	GLSPAQADSQFLENAK(UniMod:378)R	2	0.587947	0.231743	0.76813	1.15458	0.911627	1.07048	1.10059	0.931754	0.702536	1.26921	1.18852	0.753707		0.868636	0.667624	1.43365	1.2675	0.762591	13.0845	24.7151
O43491	EPB41L2	Band 4.1-like protein 2	EVQTNELKAEK	203	EVQTNELK(UniMod:378)AEK	2	0.455965	0.243647	0.843277	1.15672	0.907091	1.07398	1.07478	0.692848	0.953641	1.17105	1.32337	0.727517	0.977668	0.645913	0.90625	1.32277	1.41131	0.736093	16.9067	25.9024
O43491	EPB41L2	Band 4.1-like protein 2	AEVGKDER	700	AEVGK(UniMod:378)DER	2	0.538662	0.341229	0.815453	1.18455	0.876832	1.1108	0.859221	1.02376	0.747513	0.918741	1.34926	1.0644	0.781582	0.954411	0.710366	1.03777	1.43892	1.07695	12.5659	15.2447
O43491	EPB41L2	Band 4.1-like protein 2	ETKEVQTNELK	195	ETK(UniMod:378)EVQTNELK	2	0.559541	0.353832	0.808473	1.19153	0.869893	1.11168	0.960227	0.860328	0.789123	1.07528	1.34633	0.913422	0.873462	0.802048	0.749908	1.21459	1.4358	0.92419	6.26425	17.5825
O43491	EPB41L2	Band 4.1-like protein 2	TEISTKEVPIVQTETK	892	TEISTK(UniMod:378)EVPIVQTETK	2	0.608168	0.39894	0.792292	1.20771	0.853312	1.12513	0.96605	0.917748	0.67614	1.15246	1.32148	0.901431	0.878758	0.855578	0.64254	1.30177	1.4093	0.912057	13.4184	17.6877
O43491	EPB41L2	Band 4.1-like protein 2	QAKGDAEEMAQK	126	QAK(UniMod:378)GDAEEMAQK	2	0.676375	0.469346	0.769788	1.23021	0.828036	1.1464	0.898921	0.816936	0.76825	1.16797	1.34175	0.929477	0.817695	0.761596	0.730072	1.31929	1.43091	0.940434	4.70751	17.0629
O43491	EPB41L2	Band 4.1-like protein 2	VVVHKETELAEEGED	995	VVVHK(UniMod:378)ETELAEEGED	2	0.674999	0.47304	0.770239	1.22976	0.826342	1.14699	0.688988	0.947257	0.84278	1.10694	1.41581	0.918215	0.626732	0.883088	0.800898	1.25035	1.50989	0.929039	13.876	19.3192
O43491	EPB41L2	Band 4.1-like protein 2	VTLLDGTEYSCDLEKHAK	246	VTLLDGTEYSC(UniMod:4)DLEK(UniMod:378)HAK	3	0.989123	0.566956	0.628541	1.24764	0.774939	1.14799	0.989145	0.676906	0.658767	1.57266	1.33801	0.533306		0.631051	0.62603	1.7764	1.42693	0.539593	0.399398	41.7265
O43491	EPB41L2	Band 4.1-like protein 2	ELEEKVAELHK	374	ELEEK(UniMod:378)VAELHK	3	1.35835	0.836344	0.515903	1.32273	0.681985	1.2177	0.950782	0.495488	0.599685	1.62099	1.48433	0.547767		0.461922	0.569884	1.831	1.58297	0.554224	10.4634	41.7901
O43491	EPB41L2	Band 4.1-like protein 2	AKFLTLGSK	507	AK(UniMod:378)FLTLGSK	2	1.6839	1.19735	0.429596	1.38027	0.56108	1.28666	0.771084	0.423015	0.489141	1.23982	1.63395	0.986208		0.394359	0.464833	1.40044	1.74253	0.997833	8.20238	22.0506
O43583	DENR	Density-regulated protein	AADISESSGADCKGDPR	34	(UniMod:1)AADISESSGADC(UniMod:4)K(UniMod:378)GDPR	2	0.564205	0.997378	0.806916	1.19308	0.705145	1.40773	0.501664	0.76304	0.850732	1.18002	1.88465	1.15852	0.578833	0.866619	0.975296	1.07742	1.52916	0.97267	20.7296	20.2383
O43583	DENR	Density-regulated protein	TVPQKVTIAK	114	TVPQK(UniMod:378)VTIAK	2	0.927459	1.612	0.648864	1.23409	0.47456	1.45061	0.285987	0.612907	0.524784	1.35458	1.80722	1.19004		0.696106	0.601623	1.2368	1.46634	0.999133	7.28068	15.4563
O43592	XPOT	Exportin-T	NLLTPLMEKFK	627	NLLTPLMEK(UniMod:378)FK	2	-0.155982	-0.0393048	1.05401	0.945993	0.976299	0.95006	1.04742	0.842175	1.0393	1.39658	0.720047	0.733548		0.927421	1.18059	1.24624	0.645745		12.01	31.739
O43592	XPOT	Exportin-T	YKYSELTTVQQQLIR	67	YK(UniMod:378)YSELTTVQQQLIR	2	0.092273	0.131174	0.968032	1.03197	0.949283	1.03964	1.1166	0.879751	0.851499	1.32138	0.986616	0.810927		0.968801	0.967262	1.17913	0.884807		0.0794624	14.2603
O43592	XPOT	Exportin-T	GMDPVDKMK	260	GMDPVDK(UniMod:378)MK	2	0.0605072	0.414171	0.974945	1.0167	0.848392	1.13051	0.807075	0.705763	1.03234	1.34131	1.16611	0.88411		0.777202	1.17269	1.19692	1.04578	0.807413	20.2825	15.7704
O43592	XPOT	Exportin-T	AFSNKQTVK	668	AFSNK(UniMod:378)QTVK	2	0.219122	0.509916	0.924204	1.0758	0.838918	1.19459	0.735484	0.885248	0.896022	1.21658	1.22057	1.14662	0.779919	0.974854	1.01784	1.08562	1.09462	1.04715	11.2013	1.9133
O43592	XPOT	Exportin-T	TSKAFSNK	663	TSK(UniMod:378)AFSNK	2	0.264322	0.54782	0.908648	1.09135	0.829195	1.21218	0.935507	0.839868	0.71221	1.1712	1.37088	1.09446	0.992028	0.924881	0.809037	1.04512	1.22942	0.999518	8.31812	9.10692
O43615	TIMM44	Mitochondrial import inner membrane translocase subunit TIM44	YKTIESETVR	105	YK(UniMod:378)TIESETVR	2	-0.158211	-0.0840229	1.05478	0.945223	1.03127	0.972923	1.06148	1.12428	0.908042	1.1043	1.07228	0.742192	1.08917	1.12885	0.946315	1.04906	1.03547	0.751143	7.43152	14.5307
O43615	TIMM44	Mitochondrial import inner membrane translocase subunit TIM44	VFEPNEEALGVVLHKDSK	237	VFEPNEEALGVVLHK(UniMod:378)DSK	3	-0.208762	-0.0387322	1.08794	0.941373	1.00199	0.975444	0.883463	0.947086	1.17541	1.27724	1.25481	0.394279		0.95093	1.22495	1.21335	1.21173	0.399034	12.5936	40.7375
O43615	TIMM44	Mitochondrial import inner membrane translocase subunit TIM44	TEFAGDKFKEEK	217	TEFAGDK(UniMod:378)FKEEK	3	-0.0992508	-0.0285304	1.03438	0.965616	1.01111	0.991312	0.989062	1.10641	0.937861	0.923791	1.1986	0.851548	1.01486	1.1109	0.977391	0.877583	1.15745	0.861818	5.43575	14.0633
O43615	TIMM44	Mitochondrial import inner membrane translocase subunit TIM44	MKYDESDNAFIR	264	MK(UniMod:378)YDESDNAFIR	2	-0.0792199	-0.00328916	1.02745	0.972551	1.00393	1.00164	0.981052	1.06643	0.964299	1.29547	0.928784	0.780667	1.00664	1.07076	1.00494	1.23068	0.896895	0.790082	2.98159	19.2955
O43615	TIMM44	Mitochondrial import inner membrane translocase subunit TIM44	NPKGEVVEGDPDK	405	NPK(UniMod:378)GEVVEGDPDK	2	0.0828881	0.163559	0.971281	1.02872	0.94885	1.06276	0.929608	0.991135	0.925808	1.29073	1.30272	0.59482	0.953856	0.995158	0.964829	1.22617	1.25799	0.601994	1.79841	29.3588
O43615	TIMM44	Mitochondrial import inner membrane translocase subunit TIM44	EGVEEAAKTAK	154	EGVEEAAK(UniMod:378)TAK	2	0.157654	0.228622	0.945415	1.05458	0.924509	1.08326	0.964146	1.01583	0.793552	1.12951	1.18778	0.932493	0.989296	1.01995	0.826999	1.07301	1.147	0.943739	8.95515	7.96508
O43615	TIMM44	Mitochondrial import inner membrane translocase subunit TIM44	FFEMKMK	262	FFEMK(UniMod:378)MK	2	0.187898	0.278769	0.922968	1.05135	0.901103	1.09318	0.891668	1.10434	0.707306	2.092	0.757954	0.429595		1.10882	0.737118	1.98736	0.731931	0.434776	20.1361	64.0012
O43615	TIMM44	Mitochondrial import inner membrane translocase subunit TIM44	TAKQSAESVSK	157	TAK(UniMod:378)QSAESVSK	2	0.225447	0.298557	0.922025	1.07798	0.901092	1.10826	0.844332	0.98652	0.872424	1.12829	1.31318	0.883322	0.866356	0.990523	0.909195	1.07185	1.2681	0.893975	5.58517	14.1744
O43615	TIMM44	Mitochondrial import inner membrane translocase subunit TIM44	VDPAFDKDR	312	VDPAFDK(UniMod:378)DR	2	0.357449	0.429316	0.876748	1.12325	0.857227	1.15434	0.708471	1.00945	0.853763	1.19159	1.3159	0.955527	0.726952	1.01354	0.889748	1.13198	1.27072	0.967051	13.386	11.0506
O43615	TIMM44	Mitochondrial import inner membrane translocase subunit TIM44	ESLHEVSKSDLGR	138	ESLHEVSK(UniMod:378)SDLGR	3	0.357906	0.435965	0.876592	1.12341	0.85776	1.16039	0.503807	1.15183	0.917648	1.5582	1.2114	0.711574	0.516949	1.1565	0.956325	1.48026	1.16981	0.720156	30.4719	27.7763
O43615	TIMM44	Mitochondrial import inner membrane translocase subunit TIM44	ALSQGVESVKK	187	ALSQGVESVK(UniMod:378)K	2	0.495212	0.563988	0.830038	1.16996	0.810819	1.19867	0.788255	0.845515	0.798688	1.07784	1.34926	1.16893	0.808817	0.848947	0.832351	1.02393	1.30293	1.18303	1.98358	9.76777
O43615	TIMM44	Mitochondrial import inner membrane translocase subunit TIM44	QSAESVSKGGEK	165	QSAESVSK(UniMod:378)GGEK	2	0.511022	0.583591	0.824722	1.17528	0.805912	1.20772	0.953953	0.791558	0.672226	1.31408	1.28132	1.02776	0.978836	0.794771	0.700559	1.24836	1.23732	1.04015	14.0124	8.13872
O43615	TIMM44	Mitochondrial import inner membrane translocase subunit TIM44	DFKENNVVFNR	249	DFK(UniMod:378)ENNVVFNR	2	0.707774	0.775014	0.759508	1.24049	0.74461	1.27418	0.312867	1.16645	0.754513	1.13552	1.65278	1.03424	0.321028	1.17118	0.786314	1.07873	1.59603	1.04671	45.7653	20.2941
O43615	TIMM44	Mitochondrial import inner membrane translocase subunit TIM44	GEVVEGDPDKVLR	415	GEVVEGDPDK(UniMod:378)VLR	2	0.946277	0.856869	0.642617	1.23826	0.703684	1.27444	0.855952	0.597702	0.657398	1.42815	1.42304	0.972142		0.600128	0.685107	1.35672	1.37418	0.983866	6.61193	14.5383
O43617	TRAPPC3	Trafficking protein particle complex subunit 3	DYENDEDVNKQLDK	42	DYENDEDVNK(UniMod:378)QLDK	2	0.064985	0.28477	0.977482	1.02252	0.915259	1.11498	1.03596	0.984659	0.725161	1.12943	0.902907	1.31261	1.08609	1.0104	0.835959	1.0424	0.887751	1.1374	10.7148	10.0619
O43633	CHMP2A	Charged multivesicular body protein 2a	MAKQGQMDAVR	52	MAK(UniMod:378)QGQMDAVR	2	0.294631	0.195806	0.898242	1.10176	0.93405	1.06983	0.930828	0.647963	1.22336	1.22641	1.3203	0.662765	0.922638	0.640112	1.13198	1.29898	1.31844	0.687854	22.4374	26.5741
O43633	CHMP2A	Charged multivesicular body protein 2a	QLKLPQIQK	118	QLK(UniMod:378)LPQIQK	2	0.385678	0.236635	0.844677	1.10355	0.911168	1.07358	0.958045	0.743336	1.03212	1.00632	1.36125	0.853158		0.73433	0.955025	1.06587	1.35933	0.885454	13.0638	17.696
O43633	CHMP2A	Charged multivesicular body protein 2a	IQTLKSNNSMAQAMK	94	IQTLK(UniMod:378)SNNSMAQAMK	2	0.42671	0.323367	0.853182	1.14682	0.880534	1.10177	0.947418	0.844226	0.849958	1.98499	0.822089	0.498223	0.939082	0.833998	0.786467	2.10244	0.820926	0.517082	7.47373	59.9068
O43639	NCK2	Cytoplasmic protein NCK2	DTLGLGKTR	79	DTLGLGK(UniMod:378)TR	2	0.174077	0.118549	0.939742	1.06026	0.957448	1.03945	0.484643	1.30744	1.08026	0.882079	1.10527	1.13099	0.456216	1.27098	1.09203	0.958492	1.17221	1.05007	37.2041	8.25703
O43660	PLRG1	Pleiotropic regulator 1	EKGPQNATDSYVHK	68	EK(UniMod:378)GPQNATDSYVHK	3	-0.435715	-0.331173	1.14987	0.85013	1.10892	0.88147	1.30233	1.14219	0.882243	0.929313	0.919833	0.795263	1.35422	1.17798	0.917409	0.949503	0.856142	0.744745	15.6046	9.84555
O43660	PLRG1	Pleiotropic regulator 1	NSALMAKK	180	NSALMAK(UniMod:378)K	2	-0.410162	-0.296208	1.1412	0.858799	1.10088	0.896542	1.04917	1.24914	1.00432	0.757132	1.21045	0.722044	1.09098	1.28828	1.04435	0.773581	1.12664	0.676177	9.26442	22.5338
O43660	PLRG1	Pleiotropic regulator 1	SPYLFSCGEDKQVK	278	SPYLFSC(UniMod:4)GEDK(UniMod:378)QVK	2	0.0337868	0.146372	0.988291	1.01171	0.953365	1.05517	0.947168	1.08057	0.832355	0.914086	1.26233	0.989091	0.984912	1.11443	0.865532	0.933945	1.17492	0.92626	10.2844	11.4115
O43660	PLRG1	Pleiotropic regulator 1	LWDLVAGKTR	363	LWDLVAGK(UniMod:378)TR	2	0.233732	0.41328	0.904549	1.06363	0.817965	1.08929	0.708186	0.726406	1.0193	1.62169	1.33528	0.31091		0.749166	1.05993	1.65692	1.24282	0.29116	17.178	53.7576
O43660	PLRG1	Pleiotropic regulator 1	IWDLASGKLK	237	IWDLASGK(UniMod:378)LK	2	0.690741	0.679677	0.730745	1.1795	0.758921	1.21563	0.865246	0.737766	0.673753	1.54007	1.39826	0.708546		0.760881	0.700608	1.57353	1.30144	0.663537	4.1241	32.3338
O43663	PRC1	Protein regulator of cytokinesis 1	GLAPNTPGKAR	484	GLAPNTPGK(UniMod:378)AR	2	0.345253	0.0929439	0.880912	1.11909	0.967822	1.03222	1.15645	0.740191	1.00682	1.89266	0.577922	0.626092	1.11381	0.658341	0.870587	2.02429	0.632326	0.700647	21.1243	57.2504
O43663	PRC1	Protein regulator of cytokinesis 1	EAVATIMSGSKAK	268	EAVATIMSGSK(UniMod:378)AK	2	1.07222	0.558281	0.601829	1.26545	0.785254	1.1563	0.979304	0.54389	0.832569	1.14747	1.15426	1.16717		0.483747	0.719912	1.22727	1.26291	1.30616	19.6206	2.54902
O43665	RGS10	Regulator of G-protein signaling 10	TEEEEEDLPDAQTAAKR	173	TEEEEEDLPDAQTAAK(UniMod:378)R	2	-0.586964	-0.399093	1.20067	0.799334	1.13967	0.864248	1.38357	1.21879	0.816633	0.899215	1.07822	0.615308	1.41076	1.27389	0.91734	0.811403	0.958905	0.627694	17.3227	16.9498
O43665	RGS10	Regulator of G-protein signaling 10	AKEIYMTFLSSK	91	AK(UniMod:378)EIYMTFLSSK	2	-0.533584	-0.294309	1.18285	0.817154	1.08722	0.886592	1.0756	1.15184	1.03424	0.871088	0.953835	0.834852		1.20391	1.16178	0.786023	0.848284		1.78104	3.80965
O43665	RGS10	Regulator of G-protein signaling 10	TQMQEKAK	89	TQMQEK(UniMod:378)AK	2	0.500448	0.692658	0.828276	1.17172	0.780772	1.26193	0.790342	0.824585	0.727388	1.19577	1.57492	1.0151	0.805876	0.861863	0.81709	1.079	1.40064	1.03553	2.92012	13.8974
O43670	ZNF207	BUB3-interacting and GLEBS motif-containing protein ZNF207	LLEQKTQESQKK	100	LLEQK(UniMod:378)TQESQKK	3	-0.299945	-0.382345	1.10358	0.89642	1.13601	0.871539	1.03366	1.35366	1.02072	0.878969	1.03576	0.699892	1.09174	1.2856	0.933398	0.928967	1.06264	0.697654	13.0513	16.8193
O43670	ZNF207	BUB3-interacting and GLEBS motif-containing protein ZNF207	LLEQKTQESQK	100	LLEQK(UniMod:378)TQESQK	2	-0.0393632	-0.118427	1.01364	0.986359	1.04368	0.961433	0.956094	1.19694	0.978021	0.848244	1.13329	0.902763	1.00982	1.13676	0.89435	0.896494	1.16271	0.899876	9.76664	12.6429
O43670	ZNF207	BUB3-interacting and GLEBS motif-containing protein ZNF207	ILIQHQKAK	31	ILIQHQK(UniMod:378)AK	3	0.0557015	-0.0820114	0.984498	1.02325	1.0184	0.962127	0.831079	1.18675	1.03738	1.01752	0.946534	0.922323	0.877778	1.12708	0.948633	1.0754	0.971101		10.6543	5.09667
O43670	ZNF207	BUB3-interacting and GLEBS motif-containing protein ZNF207	DFDDEKILIQHQK	24	DFDDEK(UniMod:378)ILIQHQK	3	0.396556	0.234242	0.840465	1.10636	0.910633	1.07117	0.930973	0.966099	0.834827	1.28444	1.32666	0.602405		0.917525	0.763406	1.3575	1.36109	0.600479	9.16863	32.3325
O43674	NDUFB5	NADH dehydrogenase [ubiquinone] 1 beta subcomplex subunit 5, mitochondrial	TMAVLQIEAEKAELR	146	TMAVLQIEAEK(UniMod:378)AELR	2	-0.567417	-0.812254	1.19416	0.805845	1.22618	0.6983	1.30002	0.984442	1.39408	0.93937	0.671501	0.48403		0.985156	1.40315	0.926784	0.684905		17.5019	15.0078
O43674	NDUFB5	NADH dehydrogenase [ubiquinone] 1 beta subcomplex subunit 5, mitochondrial	NFYDSPEKIYER	131	NFYDSPEK(UniMod:378)IYER	2	0.0622844	0.0818953	0.978417	1.02158	0.969864	1.02651	0.746832	1.26204	0.900722	1.17589	1.27646	0.627182	0.765715	1.26295	0.906585	1.16014	1.30194	0.602671	21.387	29.5443
O43676	NDUFB3	NADH dehydrogenase [ubiquinone] 1 beta subcomplex subunit 3	IEGTPLETIQKK	34	IEGTPLETIQK(UniMod:378)K	2	0.693631	0.545619	0.729709	1.18019	0.798791	1.16595	0.860354	0.807723	0.728297	1.03128	1.49127	0.975308		0.781772	0.677645	1.12549	1.49953	0.91556	7.13484	20.4648
O43678	NDUFA2	NADH dehydrogenase [ubiquinone] 1 alpha subcomplex subunit 2	ECSDVQPKLWAR	74	EC(UniMod:4)SDVQPK(UniMod:378)LWAR	2	0.227106	0.148694	0.907202	1.06187	0.946074	1.04878	0.972235	0.967298	0.898689	1.19999	1.358	0.588363		0.899327	0.915076	1.11602	1.44791	0.62167	0.868046	31.9699
O43681	GET3	ATPase GET3	WIFVGGKGGVGK	45	WIFVGGK(UniMod:378)GGVGK	2	0.612074	0.248227	0.790997	1.209	0.912547	1.08388	1.1263	0.903401	0.707937	1.45514	0.981468	0.815022		0.882385	0.699609	1.44056	0.977443		11.5535	19.153
O43681	GET3	ATPase GET3	LIQELAKCK	267	LIQELAK(UniMod:378)C(UniMod:4)K	2	0.419078	0.318369	0.831778	1.11215	0.880327	1.0977	0.933183	0.752498	0.955299	1.16661	1.03084	1.09564	0.928564	0.734992		1.15493	1.02661	1.1549	11.6361	5.43829
O43681	GET3	ATPase GET3	FSKVPTK	89	FSK(UniMod:378)VPTK	2	0.454779	0.42681	0.843678	1.15632	0.854527	1.14871	0.994668	0.797309	0.771603	1.10332	1.59513	0.747663	0.989746	0.778761	0.762527	1.09227	1.58859	0.788105	12.2675	28.532
O43681	GET3	ATPase GET3	SLKWIFVGGK	38	SLK(UniMod:378)WIFVGGK	2	0.873422	0.482047	0.706214	1.29379	0.826963	1.15504	1.04284	0.756861	0.681187	1.68964	0.918618	0.856858		0.739254	0.673174	1.67272	0.914851		4.6785	29.2888
O43684	BUB3	Mitotic checkpoint protein BUB3	QVTDAETKPKSPCT	324	QVTDAETKPK(UniMod:378)SPC(UniMod:4)T	2	-0.323126	-0.260499	1.11152	0.888479	1.09273	0.912207	1.12853	1.00641	1.14324	0.885171	1.31803	0.533423	1.12415	1.0365	1.17391	0.907058	1.23119	0.527185	5.11062	32.3824
O43684	BUB3	Mitotic checkpoint protein BUB3	AFPNKQGYVLSSIEGR	191	AFPNK(UniMod:378)QGYVLSSIEGR	2	-0.221244	-0.164734	1.07653	0.923472	1.05366	0.93996	0.683045	1.55818	0.919748	1.38422	1.23462	0.201042	0.680395	1.60476	0.944427	1.41845	1.15328	0.198691	36.1123	56.7214
O43684	BUB3	Mitotic checkpoint protein BUB3	QVTDAETKPK	322	QVTDAETK(UniMod:378)PK	2	-0.137788	-0.0663654	1.04772	0.952283	1.02848	0.982237	0.934419	1.18496	0.966052	0.66764	1.47121	0.807861	0.930794	1.22038	0.991974	0.684148	1.37429	0.798414	11.8947	31.716
O43684	BUB3	Mitotic checkpoint protein BUB3	VAVEYLDPSPEVQKK	216	VAVEYLDPSPEVQK(UniMod:378)K	2	0.311088	0.369696	0.892601	1.1074	0.875712	1.13149	0.752488	1.07242	0.802227	1.12334	1.35619	0.914937	0.749569	1.10448	0.823753	1.15112	1.26684	0.904238	17.1244	13.6559
O43684	BUB3	Mitotic checkpoint protein BUB3	ESSLKYQTR	179	ESSLK(UniMod:378)YQTR	2	0.404607	0.468387	0.860686	1.13931	0.84474	1.16875	0.754066	0.978534	0.801619	1.03012	1.5653	0.910822	0.751141	1.00779	0.823128	1.05559	1.46218	0.90017	12.5585	20.798
O43707	ACTN4	Alpha-actinin-4	KHEAFESDLAAHQDR	455	K(UniMod:378)HEAFESDLAAHQDR	3	-0.707031	-0.883309	1.24025	0.759751	1.30936	0.709834	1.31277	1.2567	1.35861	1.87259	0.211496	0.0454216	1.23178	1.18451	1.30446	2.01011	0.222121	0.047026	3.97761	116.751
O43707	ACTN4	Alpha-actinin-4	LDHLAEKFR	417	LDHLAEK(UniMod:378)FR	3	-0.31678	-0.489285	1.10935	0.890651	1.16974	0.8333	0.63106	1.56546	1.31271	2.07146	0.321429	0.107013	0.592127	1.47554	1.26038	2.22358	0.337577	0.110793	33.9055	106.334
O43707	ACTN4	Alpha-actinin-4	CQLEINFNTLQTKLR	373	C(UniMod:4)QLEINFNTLQTK(UniMod:378)LR	2	-0.219187	-0.460489	1.05975	0.910377	1.11798	0.812481	0.907244	1.20553	1.24117	0.939664	0.773236	0.724544	0.851272	1.13628	1.19169	1.00867	0.812081		14.0733	10.7973
O43707	ACTN4	Alpha-actinin-4	KDDPVTNLNNAFEVAEK	217	K(UniMod:378)DDPVTNLNNAFEVAEK	2	-0.0412569	-0.183107	1.01721	0.988529	1.06078	0.934341	1.04114	1.2197	0.921506	1.33878	0.839681	0.624558		1.14964	0.884775	1.4371	0.881864	0.646619	13.0191	33.5256
O43707	ACTN4	Alpha-actinin-4	EAMLKHR	437	EAMLK(UniMod:378)HR	2	0.250201	0.086803	0.913504	1.0865	0.964787	1.02462	1.03606	0.901902	0.956401	1.63991	0.975707	0.458239	0.972139	0.850092	0.918279	1.76034	1.02472	0.474425	5.46684	48.4849
O43707	ACTN4	Alpha-actinin-4	VHKINNVNK	108	VHK(UniMod:378)INNVNK	2	0.364558	0.198819	0.874322	1.12568	0.924	1.06053	1.11885	0.802529	0.850624	1.84642	0.850671	0.484492	1.04982	0.756427	0.816718	1.98202	0.893406	0.501606	14.4699	55.6372
O43707	ACTN4	Alpha-actinin-4	ASIHEAWTDGKEAMLK	432	ASIHEAWTDGK(UniMod:378)EAMLK	3	0.540921	0.371827	0.785582	1.14295	0.831504	1.07596	0.84328	0.81024	0.840991	1.82155	1.17439	0.231934		0.763695	0.80747	1.95532	1.23338	0.240126	2.78611	61.5201
O43707	ACTN4	Alpha-actinin-4	GVKLVSIGAEEIVDGNAK	125	GVK(UniMod:378)LVSIGAEEIVDGNAK	2	0.567767	0.402163	0.775593	1.1496	0.822133	1.08644	0.837374	0.733947	0.895078	1.33094	1.58519	0.343189		0.691785	0.8594	1.42868	1.66482	0.355311	10.8056	49.5704
O43707	ACTN4	Alpha-actinin-4	VPQKTIQEMQQK	323	VPQK(UniMod:378)TIQEMQQK	2	0.564165	0.411455	0.806929	1.19307	0.851889	1.13303	0.910173	0.747084	0.89841	0.958327	1.57662	0.864155	0.85402	0.704168	0.8626	1.02871	1.65583	0.89468	9.01539	27.8073
O43707	ACTN4	Alpha-actinin-4	EALEKTEK	518	EALEK(UniMod:378)TEK	2	0.614238	0.461011	0.79028	1.20972	0.834737	1.14902	0.836897	0.86898	0.798334	1.01807	1.44374	0.985258	0.785265	0.819062	0.766513	1.09283	1.51627	1.02006	2.75145	18.0857
O43707	ACTN4	Alpha-actinin-4	WEKVQQLVPK	625	WEK(UniMod:378)VQQLVPK	2	0.767983	0.46987	0.703367	1.19776	0.820786	1.13678	0.982607	0.798104	0.681647	1.11077	1.35008	0.949473		0.752257	0.654477	1.19235	1.41791	0.983011	6.95086	14.8266
O43707	ACTN4	Alpha-actinin-4	DAKGISQEQMQEFR	760	DAK(UniMod:378)GISQEQMQEFR	2	0.707252	0.553022	0.759679	1.24032	0.801919	1.17654	0.710886	0.87042	0.824452	1.21162	1.3735	0.944501	0.667028	0.820418	0.79159	1.3006	1.4425	0.977864	8.76192	15.6747
O43707	ACTN4	Alpha-actinin-4	TEKQLEAIDQLHLEYAK	521	TEK(UniMod:378)QLEAIDQLHLEYAK	3	0.710433	0.582361	0.723706	1.1842	0.7451	1.11564	0.71041	0.949474	0.575416	1.74422	1.40631	0.196374		0.894932	0.55248	1.87232	1.47696	0.20331	23.6596	60.1356
O43707	ACTN4	Alpha-actinin-4	QLEAIDQLHLEYAKR	535	QLEAIDQLHLEYAK(UniMod:378)R	3	1.17254	0.615366	0.614612	1.38539	0.752701	1.1531	0.967519	0.563976	0.726608	1.95761	0.637384	0.864304		0.531578	0.697646	2.10137	0.669404		13.51	51.6811
O43707	ACTN4	Alpha-actinin-4	TIQEMQQKLEDFR	331	TIQEMQQK(UniMod:378)LEDFR	2	0.806913	0.702368	0.689808	1.20679	0.698453	1.1365	0.643775	0.802354	0.649232	1.85344	1.3269	0.229175		0.756263	0.623353	1.98956	1.39355	0.237271	9.63379	60.28
O43707	ACTN4	Alpha-actinin-4	VLAGDKNFITAEELR	859	VLAGDK(UniMod:378)NFITAEELR	2	0.978514	0.822145	0.673302	1.3267	0.709096	1.25371	0.145229	1.1042	0.877861	1.66452	1.52067	0.575924	0.136269	1.04077	0.84287	1.78677	1.59706	0.596267	57.662	39.3659
O43707	ACTN4	Alpha-actinin-4	EAILAIHKEAQR	592	EAILAIHK(UniMod:378)EAQR	3	1.24791	1.08815	0.592596	1.4074	0.626242	1.3314	0.385968	1.00226	0.490499	1.58456	1.77889	0.630751	0.362156	0.944686	0.470947	1.70093	1.86825	0.653032	42.6758	38.2106
O43707	ACTN4	Alpha-actinin-4	INNVNKALDFIASK	114	INNVNK(UniMod:378)ALDFIASK	2	1.60163	1.44624	0.49568	1.50432	0.521396	1.42079	0.0867102	0.734003	0.743476	1.91435	1.81493	0.533081	0.0813607	0.691838	0.713841	2.05494	1.90611	0.551911	59.132	44.9499
O43707	ACTN4	Alpha-actinin-4	VQQLVPKR	632	VQQLVPK(UniMod:378)R	2	1.71844	1.5562	0.466113	1.53389	0.491501	1.44539	0.447245	0.433527	0.593729	2.54673	1.02187	0.767582	0.419653	0.408623	0.570064	2.73376	1.07321	0.794696	15.7991	55.8074
O43707	ACTN4	Alpha-actinin-4	ALDFIASKGVK	122	ALDFIASK(UniMod:378)GVK	2	3.42273	3.27163	0.170595	1.82941	0.17946	1.73311	0.0238866	0.262379	0.252114	1.94997	2.07168	1.17769	0.0224129	0.247307	0.242065	2.09317	2.17575	1.21929	61.4334	23.6543
O43719	HTATSF1	HIV Tat-specific factor 1	KAESGWFHVEEDR	119	K(UniMod:378)AESGWFHVEEDR	3	-0.629017	-1.16701	1.21461	0.785388	1.2267	0.546301	1.09605	1.20804	1.37599	1.25605	0.261241	0.121615		1.08235	1.34687	1.29997	0.270802		10.8892	65.5199
O43719	HTATSF1	HIV Tat-specific factor 1	KLSMQQK	239	K(UniMod:378)LSMQQK	2	-0.458054	-0.621412	1.15743	0.842571	1.23294	0.801457	1.19919	1.40266	1.09698	0.744595	1.09649	0.56329	1.1418	1.25672	1.07377	0.770635	1.13662	0.620459	6.52314	25.7276
O43719	HTATSF1	HIV Tat-specific factor 1	TAEEPPQEKAPEPTDAR	104	TAEEPPQEK(UniMod:378)APEPTDAR	2	0.0867392	-0.0748835	0.969948	1.03005	1.0298	0.977711	1.24845	0.975442	0.865506	1.02385	1.11817	0.791111	1.1887	0.87395	0.847192	1.05965	1.1591	0.871403	15.9871	11.5822
O43719	HTATSF1	HIV Tat-specific factor 1	FQLKGEYDASKK	221	FQLK(UniMod:378)GEYDASKK	3	0.182072	0.0124557	0.92532	1.04979	0.994353	1.00297	0.998145	1.11324	0.871675	1.3994	1.10738	0.50214		0.997409	0.853231	1.44834	1.14792	0.553103	7.79073	35.4365
O43719	HTATSF1	HIV Tat-specific factor 1	GEYDASKKK	228	GEYDASK(UniMod:378)KK	2	0.41769	0.161902	0.832312	1.11179	0.943813	1.0559	0.841514	1.10788	0.882049	1.10414	1.23867	0.824892	0.801239		0.863385	1.14276	1.28401	0.908613	3.73336	13.9243
O43719	HTATSF1	HIV Tat-specific factor 1	VECSKFGQIR	307	VEC(UniMod:4)SK(UniMod:378)FGQIR	2	0.359798	0.197442	0.875946	1.12405	0.932346	1.06909	0.953359	1.0202	0.823483	1.11091	1.3363	0.76005	0.907731	0.914048	0.806059	1.14977	1.38521	0.83719	5.64931	19.9692
O43719	HTATSF1	HIV Tat-specific factor 1	GEYDASKK	228	GEYDASK(UniMod:378)K	2	0.527555	0.350351	0.819174	1.18083	0.87657	1.11751	0.810782	1.14489	0.67404	0.964253	1.32802	1.06026	0.771978	1.02577	0.659778	0.997976	1.37663	1.16787	18.689	13.1142
O43719	HTATSF1	HIV Tat-specific factor 1	DPQTEEFKVK	169	DPQTEEFK(UniMod:378)VK	2	0.612416	0.445917	0.790884	1.20912	0.841627	1.14645	0.857579	0.915794	0.751509	1.12064	1.33323	0.985467	0.816535	0.820508	0.735607	1.15983	1.38203	1.08549	4.94635	10.4192
O43719	HTATSF1	HIV Tat-specific factor 1	LYKDNQGNLK	174	LYK(UniMod:378)DNQGNLK	2	0.854922	0.684992	0.712083	1.28792	0.759845	1.2216	0.698598	0.921731	0.659206	1.18361	1.45253	1.02865	0.665164	0.825827	0.645258	1.225	1.5057	1.13305	11.3525	12.3069
O43719	HTATSF1	HIV Tat-specific factor 1	FQLKGEYDASK	221	FQLK(UniMod:378)GEYDASK	2	0.854983	0.68669	0.712064	1.28794	0.759901	1.22313	0.466932	0.999053	0.81372	1.29669	1.41357	0.959113	0.444585	0.895104	0.796502	1.34204	1.46531	1.05646	27.1566	13.2959
O43719	HTATSF1	HIV Tat-specific factor 1	KLLLFDR	303	K(UniMod:378)LLLFDR	2	1.97519	1.73054	0.36244	1.42504	0.411706	1.36625	0.456187	0.453232	0.325697	2.12818	1.51109	0.459488		0.406075	0.318806	2.2026	1.56639	0.506122	12.0391	49.1047
O43741	PRKAB2	5'-AMP-activated protein kinase subunit beta-2	SEGAGGHAPGKEHK	31	SEGAGGHAPGK(UniMod:378)EHK	3	-0.763837	-0.612767	1.25871	0.74129	1.19323	0.780299	1.39224	1.00948	1.17797	1.06464	0.823386	0.452873	1.42491	1.06664	1.28458	1.0154	0.797886	0.410579	11.7105	33.744
O43747	AP1G1	AP-1 complex subunit gamma-1	KVPELMEMFLPATK	167	K(UniMod:378)VPELMEMFLPATK	2	-0.570899	-0.512863	1.24391	0.837395	1.19346	0.836411	0.997177	1.21341	1.36979	1.52773	0.773925	0.207578		1.19762	1.29019	1.49614	0.797574	0.21847	3.72088	62.38
O43747	AP1G1	AP-1 complex subunit gamma-1	LIASQKFTDK	78	LIASQK(UniMod:378)FTDK	2	0.287129	0.227005	0.900816	1.09918	0.920054	1.07683	0.949699	0.868399	0.942064	1.02086	1.26785	0.941787	0.95802	0.857104	0.887324	0.999754	1.30659	0.991205	4.69455	13.3465
O43747	AP1G1	AP-1 complex subunit gamma-1	EMIQKECAAIR	29	EMIQK(UniMod:378)EC(UniMod:4)AAIR	2	0.604995	0.541806	0.793344	1.20666	0.813477	1.18426	0.657666	0.829946	0.95282	1.2139	1.38833	0.950539	0.663429	0.819151	0.897454	1.1888	1.43075	1.00042	12.2604	14.597
O43747	AP1G1	AP-1 complex subunit gamma-1	AVEYNALFKK	571	AVEYNALFK(UniMod:378)K	2	0.836865	0.657475	0.679487	1.21368	0.754533	1.19014	0.855855	0.732389	0.675354	1.1973	1.33059	1.04253		0.722863	0.636111	1.17254	1.37125	1.09724	6.38359	9.52346
O43747	AP1G1	AP-1 complex subunit gamma-1	DLAGEVEKLLK	144	DLAGEVEK(UniMod:378)LLK	2	1.61243	1.559	0.492893	1.50711	0.505889	1.4906	0.345648	0.578439	0.593579	1.95446	1.92371	0.593626	0.348676	0.570915	0.559088	1.91405	1.98249	0.624775	20.7126	41.4389
O43765	SGTA	Small glutamine-rich tetratricopeptide repeat-containing protein alpha	AICIDPAYSKAYGR	170	AIC(UniMod:4)IDPAYSK(UniMod:378)AYGR	2	-1.14174	-0.977059	1.37626	0.623738	1.30116	0.661009	2.8581	0.543474	0.501909	0.586473	0.802723	0.593831	3.02688	0.559871	0.542031	0.55687	0.757646	0.556699	84.8086	15.1806
O43765	SGTA	Small glutamine-rich tetratricopeptide repeat-containing protein alpha	ALELDPDNETYKSNLK	196	ALELDPDNETYK(UniMod:378)SNLK	2	-0.156626	0.00282971	1.05423	0.945771	0.999231	1.00119	1.13453	1.02358	0.839585	1.16892	1.16987	0.66479	1.20152	1.05446	0.906699	1.10992	1.10417	0.623221	11.417	24.1168
O43765	SGTA	Small glutamine-rich tetratricopeptide repeat-containing protein alpha	HVEAVAYYKK	183	HVEAVAYYK(UniMod:378)K	2	-0.155256	0.00339907	1.05376	0.946244	0.99786	1.00021	1.11435	0.971341	0.907888	1.57089	1.06435	0.365404	1.18016	1.00065	0.980463	1.4916	1.00458	0.342555	8.51806	49.7656
O43765	SGTA	Small glutamine-rich tetratricopeptide repeat-containing protein alpha	KALELDPDNETYK	184	K(UniMod:378)ALELDPDNETYK	2	0.19735	0.328496	0.919156	1.0539	0.889125	1.11648	0.921116	0.955226	0.791034	1.08628	1.34926	0.913895		0.984045	0.854268	1.03145	1.27349	0.856749	7.05959	16.2134
O43765	SGTA	Small glutamine-rich tetratricopeptide repeat-containing protein alpha	LKTEGNEQMK	95	LK(UniMod:378)TEGNEQMK	2	0.410626	0.573501	0.858641	1.14136	0.81252	1.20914	0.823306	0.789579	0.824674	1.20393	1.40881	1.01467	0.871926	0.8134	0.890597	1.14316	1.32969	0.951222	3.82998	13.5379
O43765	SGTA	Small glutamine-rich tetratricopeptide repeat-containing protein alpha	SNLKIAELK	200	SNLK(UniMod:378)IAELK	2	0.660946	0.803195	0.74147	1.17235	0.711889	1.24222	0.718723	0.949813	0.46713	1.11154	1.57396	1.04116		0.978469	0.504472	1.05543	1.48557	0.976056	31.9633	19.093
O43768	ENSA	Alpha-endosulfine	KSSLVTSKLAGGQVE	114	KSSLVTSK(UniMod:378)LAGGQVE	2	-0.718733	-0.323115	1.24407	0.755933	1.0978	0.877515	1.17465	1.32591	0.792828	0.954356	0.845641	0.832548	1.25416	1.52002	0.958019	0.867343	0.720633	0.679825	18.4513	10.6518
O43768	ENSA	Alpha-endosulfine	KSSLVTSK	107	K(UniMod:378)SSLVTSK	2	-0.583572	-0.178647	1.19954	0.800463	1.0536	0.930889	1.08177	1.10705	0.971985	0.876803	1.12627	0.789592	1.15499	1.26912	1.1745	0.796861	0.959778	0.644749	4.15493	16.0701
O43768	ENSA	Alpha-endosulfine	NKQLPSAGPDK	80	NK(UniMod:378)QLPSAGPDK	2	-0.344865	0.0641983	1.11896	0.881045	0.983887	1.02866	1.03345	1.03971	0.878508	0.836494	1.29374	0.955739	1.1034	1.19192	1.06155	0.760227	1.10249	0.780418	4.85694	17.7973
O43768	ENSA	Alpha-endosulfine	GQKYFDSGDYNMAK	63	GQK(UniMod:378)YFDSGDYNMAK	2	-0.314025	0.106435	1.10841	0.891595	0.964098	1.03791	0.668275	1.22179	1.00223	0.937836	1.28318	0.892727	0.713509	1.40065	1.21105	0.85233	1.09349	0.728964	26.1424	16.9791
O43768	ENSA	Alpha-endosulfine	YFDSGDYNMAKAK	74	YFDSGDYNMAK(UniMod:378)AK	2	-0.181007	0.231329	1.06265	0.93735	0.930929	1.09283	0.905832	0.957232	0.929723	0.930639	1.37857	0.969289	0.967146	1.09737	1.12344	0.845788	1.17478	0.791482	6.43348	18.0664
O43768	ENSA	Alpha-endosulfine	AKYPSLGQK	40	AK(UniMod:378)YPSLGQK	2	0.0111937	0.422407	0.996121	1.00388	0.873519	1.17066	0.844741	0.958317	0.817499	1.01779	1.40391	1.09027	0.901919	1.09861	0.98783	0.924989	1.19638	0.890271	8.08267	13.6324
O43768	ENSA	Alpha-endosulfine	AEEAKLK	36	AEEAK(UniMod:378)LK	2	0.172852	0.58649	0.940166	1.05983	0.826263	1.24071	0.876457	0.830755	0.771576	0.984841	1.38441	1.35287	0.935782	0.952376	0.932338	0.895048	1.17975	1.1047	0.930456	11.368
O43772	SLC25A20	Mitochondrial carnitine/acylcarnitine carrier protein	NIFTPEGKR	202	NIFTPEGK(UniMod:378)R	2	0.149623	0.392732	0.938467	1.04102	0.905687	1.18906	0.652539	0.969874	1.09465	1.96735	1.05846	0.541355		0.926273	0.950661	1.44427	1.13982	0.538976	1.29934	36.1308
O43776	NARS1	Asparagine--tRNA ligase, cytoplasmic	KYGTCPHGGYGLGLER	507	K(UniMod:378)YGTC(UniMod:4)PHGGYGLGLER	3	-1.05954	-0.957531	1.26276	0.605856	1.2121	0.624156	1.26623	1.36032	1.00976	0.938472	0.356109	0.577888	1.26572	1.4171	1.10547	0.876084	0.335628		10.076	44.6027
O43776	NARS1	Asparagine--tRNA ligase, cytoplasmic	EKPFKTGLK	27	EKPFK(UniMod:378)TGLK	2	-0.49198	-0.35142	1.16887	0.831126	1.1204	0.878185	1.18766	1.13358	1.03996	1.27614	0.878296	0.480123	1.18718	1.1809	1.13854	1.1913	0.827782	0.474297	1.84819	35.2203
O43776	NARS1	Asparagine--tRNA ligase, cytoplasmic	KEDGTFYEFGEDIPEAPER	407	K(UniMod:378)EDGTFYEFGEDIPEAPER	2	-0.342727	-0.204599	1.11822	0.881775	1.07692	0.934529	1.19966	1.28422	0.746879	1.64002	0.773823	0.389744	1.19917	1.33783	0.817677	1.53099	0.729318	0.385014	19.6677	54.4474
O43776	NARS1	Asparagine--tRNA ligase, cytoplasmic	WNVISKSQLK	60	WNVISK(UniMod:378)SQLK	2	-0.0530166	0.0977581	1.01837	0.981628	0.968958	1.03689	0.628105	1.27258	1.00619	1.3047	1.25919	0.546792	0.627851	1.32569	1.10157	1.21796	1.18677	0.540157	28.5656	31.8274
O43776	NARS1	Asparagine--tRNA ligase, cytoplasmic	EQMKSESR	76	EQMK(UniMod:378)SESR	2	-0.0192037	0.109764	1.00666	0.993345	0.966411	1.04281	1.07178	0.981302	0.846149	1.12091	1.09104	0.916473	1.07135	1.02226	0.926356	1.04639	1.02829	0.905352	5.98146	6.30777
O43776	NARS1	Asparagine--tRNA ligase, cytoplasmic	CVKIGALEGYR	126	C(UniMod:4)VK(UniMod:378)IGALEGYR	2	-0.0186111	0.134021	1.00645	0.99355	0.957306	1.0505	0.737954	1.02827	1.10569	1.34511	1.31125	0.495139	0.737655	1.07119	1.2105	1.25569	1.23583	0.489131	19.7122	35.9087
O43776	NARS1	Asparagine--tRNA ligase, cytoplasmic	ITIKNDPSLPEPK	104	ITIK(UniMod:378)NDPSLPEPK	2	0.247881	0.37732	0.914302	1.0857	0.878987	1.14174	1.01526	0.892886	0.728812	1.25023	1.29173	0.883261	1.01485	0.930156	0.797897	1.16711	1.21744	0.872542	9.76465	14.0111
O43776	NARS1	Asparagine--tRNA ligase, cytoplasmic	NLEEAKK	99	NLEEAK(UniMod:378)K	2	0.491465	0.538642	0.860327	1.20951	0.826297	1.20028	1.00849	0.695227	0.775169	1.08206	1.52513	0.993663	1.00809	0.724246	0.848649		1.43741	0.981605	13.5031	18.8427
O43776	NARS1	Asparagine--tRNA ligase, cytoplasmic	EKNLEEAKK	99	EKNLEEAK(UniMod:378)K	2	0.495582	0.630488	0.829914	1.17009	0.795969	1.23223	0.863179	0.798257	0.726472	1.42248	1.41636	0.857854	0.86283	0.831576	0.795335	1.32791	1.3349	0.847444	3.32323	19.4995
O43776	NARS1	Asparagine--tRNA ligase, cytoplasmic	IFDSEEILAGYKR	490	IFDSEEILAGYK(UniMod:378)R	2	0.455657	0.632137	0.843381	1.15662	0.793482	1.22979	0.224837	1.02818	1.12743	1.92765	1.54203	0.219678	0.224746	1.0711	1.2343	1.7995	1.45334	0.217013	52.4657	58.7286
O43776	NARS1	Asparagine--tRNA ligase, cytoplasmic	GENMSKILK	244	GENMSK(UniMod:378)ILK	2	0.715656	0.874514	0.756936	1.24306	0.713584	1.30828	0.247879	0.928737	0.964136	1.40985	1.57341	0.94157	0.247779	0.967502	1.05553	1.31613	1.48292	0.930144	47.8003	18.624
O43795	MYO1B	Unconventional myosin-Ib	KIYEFTLQR	868	K(UniMod:378)IYEFTLQR	2	-0.133616	-0.25406	1.05605	0.962634	1.07329	0.899986	0.905895	1.18947	1.12449	1.20631	1.13795	0.355691		1.08981	1.02229	1.30728	1.19892	0.381708	3.19711	42.9189
O43795	MYO1B	Unconventional myosin-Ib	NKMPSLSPIDK	888	NK(UniMod:378)MPSLSPIDK	2	0.264951	0.0145993	0.892095	1.07194	0.993038	1.00314	1.0258	1.18375	0.769564	1.06177	1.27391	0.673734		1.08457	0.699616	1.15063	1.34216	0.723016	21.576	24.1449
O43795	MYO1B	Unconventional myosin-Ib	IVQKYFLEMK	880	IVQK(UniMod:378)YFLEMK	2	0.355338	0.109594	0.856479	1.09568	0.94814	1.02297	0.967345	0.913347	0.963728	1.57323	1.17254	0.323149		0.836825	0.876132	1.7049	1.23536	0.346786	2.29469	51.3996
O43795	MYO1B	Unconventional myosin-Ib	LGNIEFKPESR	287	LGNIEFK(UniMod:378)PESR	2	0.489375	0.211949	0.804957	1.13003	0.911194	1.05539	0.970384	0.981392	0.781806	1.53703	1.22107	0.408073		0.899169	0.710746	1.66567	1.28649	0.437922	11.7039	45.4229
O43795	MYO1B	Unconventional myosin-Ib	DQFTDQQKLIYEEK	935	DQFTDQQK(UniMod:378)LIYEEK	2	0.563985	0.226104	0.776996	1.14867	0.916426	1.07192	1.04632	0.818698	0.884258	1.47109	1.04663	0.698031		0.750106	0.803886	1.59422	1.1027	0.749089	3.46078	30.1696
O43795	MYO1B	Unconventional myosin-Ib	INESIKAQTK	373	INESIK(UniMod:378)AQTK	2	0.647628	0.444394	0.779244	1.22076	0.840179	1.14327	0.7102	1.00207	0.80827	1.05521	1.50931	0.865278	0.684816	0.918112	0.734804	1.14353	1.59017	0.92857	12.8705	22.573
O43795	MYO1B	Unconventional myosin-Ib	SLFPEGNPAKINLK	561	SLFPEGNPAK(UniMod:378)INLK	2	0.853715	0.464715	0.673723	1.21752	0.825148	1.13874	1.00009	0.870557	0.604798	1.25693	1.36985	0.789434		0.79762	0.549826	1.36213	1.44324	0.847178	18.3898	21.6797
O43795	MYO1B	Unconventional myosin-Ib	SGQIKSEVPLVDVTK	1026	SGQIK(UniMod:378)SEVPLVDVTK	2	0.827063	0.525545	0.682854	1.21143	0.7881	1.13445	0.866588	0.580225	0.917488	1.22369	1.57966	0.600009		0.531612	0.834095	1.32611	1.66428	0.643898	22.1485	35.0322
O43795	MYO1B	Unconventional myosin-Ib	VCVKFIQGNQK	1119	VC(UniMod:4)VK(UniMod:378)FIQGNQK	2	1.03374	0.557046	0.614103	1.25726	0.798451	1.17472	1.04984	0.701959	0.643552	1.37698	1.26126	0.885936		0.643148	0.585058	1.49222	1.32883	0.95074	4.72962	18.0374
O43795	MYO1B	Unconventional myosin-Ib	TVEAKQEK	332	TVEAK(UniMod:378)QEK	2	0.779887	0.581852	0.736107	1.26389	0.789856	1.18223	0.872724	0.843588	0.653255	1.26455	1.41962	0.862532	0.841531	0.772911	0.593879	1.37038	1.49567	0.925624	14.1826	19.3529
O43795	MYO1B	Unconventional myosin-Ib	TTLSQTKQK	1086	TTLSQTK(UniMod:378)QK	2	0.893518	0.689642	0.699863	1.30014	0.753082	1.21463	0.733654	0.735796	0.789795	1.44117	1.28904	0.913684	0.707432	0.674149	0.718009	1.56179	1.3581	0.980517	2.67028	18.5225
O43805	SSNA1	Microtubule nucleation factor SSNA1	EAGNLTKATAPDQK	105	EAGNLTK(UniMod:378)ATAPDQK	2	-0.507044	-0.309147	1.13447	0.798288	1.1059	0.892593	0.831284	0.697666	1.78875	0.794175	0.940427	0.943176	0.866721	0.986089	1.55061	0.713627	0.882949		26.2909	10.6053
O43805	SSNA1	Microtubule nucleation factor SSNA1	ATAPDQKSSGGR	112	ATAPDQK(UniMod:378)SSGGR	2	0.25985	0.527318	0.894124	1.07058	0.840974	1.21205	0.993758	0.661528	0.867635	1.41561	0.758479	1.46206	1.03612		0.752127	1.27203	0.712121	1.2276	15.8812	23.7366
O43809	NUDT21	Cleavage and polyadenylation specificity factor subunit 5	KLFLVQLQEK	173	K(UniMod:378)LFLVQLQEK	2	0.0822405	-0.0168453	0.966	1.02267	0.987881	0.976414	0.932291	0.96441	1.06694	1.21193	1.32911	0.388196		0.93452	0.997481	1.27604	1.39057	0.401395	3.25885	43.1995
O43809	NUDT21	Cleavage and polyadenylation specificity factor subunit 5	GVTQFGNKYIQQTK	23	GVTQFGNK(UniMod:378)YIQQTK	2	0.250429	0.122447	0.913425	1.08657	0.953419	1.03787	1.00509	1.11466	0.740507	1.58087	0.847327	0.685423	0.967865	1.08011	0.692297	1.66449	0.886504	0.708728	17.8381	38.1975
O43809	NUDT21	Cleavage and polyadenylation specificity factor subunit 5	EPLYEKDSSVAAR	56	EPLYEK(UniMod:378)DSSVAAR	2	0.634778	0.505842	0.783485	1.21652	0.819979	1.16433	0.828906	0.803341	0.82769	1.0762	1.4264	0.990391	0.798206	0.778443	0.773804	1.13313	1.49235	1.02407	1.35047	16.4455
O43813	LANCL1	Glutathione S-transferase LANCL1	MNNEKQAEDCITR	128	MNNEK(UniMod:378)QAEDC(UniMod:4)ITR	2	-0.107917	0.040099	1.03738	0.962616	0.990291	1.0182	1.3055	0.701098	0.964271	1.15304	1.11029	0.791274	1.28283	0.764987	1.06434	1.10613	1.07004	0.711673	20.4617	18.4969
O43815	STRN	Striatin	SKLQDMLANLR	353	SK(UniMod:378)LQDMLANLR	2	-0.383518	-0.438916	1.13214	0.86786	1.14483	0.844526	0.383696	1.74959	1.3012	1.74677	0.680191	0.106616	0.393563	1.73787	1.26498	1.84975	0.647422	0.106406	49.1806	83.9522
O43815	STRN	Striatin	KALPDSGEDRDTK	270	K(UniMod:378)ALPDSGEDRDTK	3	-0.0827838	-0.0844696	1.02868	0.971317	1.03447	0.975637	0.736539	1.3996	0.967262	0.81213	1.22654	0.888241	0.75548	1.39023	0.94034	0.860011	1.16745	0.886492	25.9125	14.3215
O43815	STRN	Striatin	KSTSLDVEPIYTFR	500	K(UniMod:378)STSLDVEPIYTFR	2	0.173256	0.155638	0.940026	1.05997	0.948559	1.05661	0.492347	1.28852	1.06481	1.19478	1.22211	0.752956	0.505009	1.2799	1.03517	1.26522	1.16323	0.751473	34.4056	20.9516
O43818	RRP9	U3 small nucleolar RNA-interacting protein 2	LKEDVLEQR	113	LK(UniMod:378)EDVLEQR	2	-0.223948	-0.256937	1.07746	0.922541	1.09343	0.915054	1.02882	1.1977	1.05379	1.14042	1.02587	0.57887	1.10422	1.12095	1.0072	1.14232	1.0288	0.596511	4.65411	25.4894
O43818	RRP9	U3 small nucleolar RNA-interacting protein 2	QQEEEKAEAR	97	QQEEEK(UniMod:378)AEAR	2	0.067133	0.0349972	0.972214	1.01852	0.982879	1.00701	0.891962	1.07354	0.983132	0.882972	1.16189	0.976177		1.00476	0.939673	0.884439	1.16521	1.00593	3.34718	11.2878
O43818	RRP9	U3 small nucleolar RNA-interacting protein 2	GKPASGAGAGAGAGK	12	GK(UniMod:378)PASGAGAGAGAGK	2	0.124446	0.0877709	0.956897	1.0431	0.975233	1.03641	0.879209	1.45862	0.587873	1.77609	0.85035	0.482781	0.943647	1.36516	0.561886	1.77904	0.852776	0.497494	34.2846	51.7898
O43818	RRP9	U3 small nucleolar RNA-interacting protein 2	LQKLVAK	125	LQK(UniMod:378)LVAK	2	0.267268	0.215618	0.907636	1.09236	0.93122	1.08133	0.657844	1.23562	0.900194	0.991891	1.34634	0.905766	0.706058	1.15645	0.860401	0.993539	1.35018	0.933369	20.5898	16.84
O43818	RRP9	U3 small nucleolar RNA-interacting protein 2	LVAKEIQAPASADIR	129	LVAK(UniMod:378)EIQAPASADIR	2	0.27422	0.239098	0.905248	1.09475	0.917992	1.08346	0.861436	0.891265	1.00128	1.10646	1.20597	0.937964	0.924571	0.834158	0.957014	1.1083	1.20941	0.966548	5.74248	9.09896
O43818	RRP9	U3 small nucleolar RNA-interacting protein 2	LAKLYLEQLR	84	LAK(UniMod:378)LYLEQLR	2	0.946548	0.86002	0.683234	1.31677	0.722008	1.31049	0.100546	1.63011	0.435364	1.86126	1.71448	0.35573	0.107915	1.52567	0.416119	1.86436	1.71937	0.366571	89.1106	51.2233
O43823	AKAP8	A-kinase anchor protein 8	KQFQLYEEPDTK	306	K(UniMod:378)QFQLYEEPDTK	2	-0.598395	-0.589475	1.15715	0.764281	1.17054	0.777924	0.99855	1.4144	1.09868	0.689754	0.948441	0.695577	1.10409	1.30586	1.06149	0.696521	0.832042		9.21116	8.86589
O43823	AKAP8	A-kinase anchor protein 8	QFQLYEEPDTKLAR	317	QFQLYEEPDTK(UniMod:378)LAR	2	-0.2216	-0.235235	1.07665	0.92335	1.09723	0.932144	0.822746	1.51817	0.950755	1.09038	0.989738	0.716312	0.909702	1.40167	0.918575	1.10108	0.86827	0.800701	21.3491	13.9345
O43823	AKAP8	A-kinase anchor protein 8	LDMMSKEGGR	105	LDMMSK(UniMod:378)EGGR	2	0.123819	0.131943	0.957114	1.04289	0.959929	1.05186	0.955501	1.03288	0.89141	1.33229	1.05928	0.764016	1.05649	0.953617	0.861238	1.34536	0.929275	0.854026	8.33219	20.7189
O43823	AKAP8	A-kinase anchor protein 8	KTSLHVAK	517	K(UniMod:378)TSLHVAK	2	0.153947	0.165429	0.946696	1.0533	0.96518	1.08245	0.677157	1.21085	1.00753	1.32307	1.35993	0.564342	0.748726	1.11794	0.973426	1.33605	1.19303	0.630828	16.0463	28.8983
O43823	AKAP8	A-kinase anchor protein 8	LAAEQFKK	516	LAAEQFK(UniMod:378)K	2	0.279137	0.31892	0.886461	1.07569	0.879348	1.0969	0.865707	0.883517	0.88882	0.876219	1.48275	0.931722	0.957203	0.815719		0.884815	1.30077	1.04149	7.98032	15.9459
O43823	AKAP8	A-kinase anchor protein 8	SFDDEEIQKHLQSK	407	SFDDEEIQK(UniMod:378)HLQSK	3	0.515993	0.482998	0.823053	1.17695	0.856327	1.19684	0.287686	1.23604	1.04526	1.73766	1.22649	0.62638	0.318091	1.14119	1.00988	1.7547	1.07596	0.700174	43.8688	37.0783
O43837	IDH3B	Isocitrate dehydrogenase [NAD] subunit beta, mitochondrial	KLDLFANVVHVK	135	K(UniMod:378)LDLFANVVHVK	3	-0.312129	-0.363645	1.10776	0.892244	1.13634	0.883165	0.470475	1.56059	1.37797	1.96798	0.579589	0.101925	0.464178	1.55884	1.30025	1.99314	0.57492	0.10867	42.172	89.8169
O43837	IDH3B	Isocitrate dehydrogenase [NAD] subunit beta, mitochondrial	LEQVLSSMKENK	105	LEQVLSSMK(UniMod:378)ENK	2	0.16998	0.0928955	0.93021	1.04653	0.962123	1.02611	0.972694	0.989142	0.924534	1.01404	1.18992	0.874376		0.988032	0.872388	1.02701	1.18033	0.932239	6.21603	9.76762
O43837	IDH3B	Isocitrate dehydrogenase [NAD] subunit beta, mitochondrial	VTAVHKANIMK	218	VTAVHK(UniMod:378)ANIMK	3	0.261934	0.204052	0.909469	1.09053	0.933379	1.07519	0.824978	0.917375	1.05779	1.25199	1.35493	0.618638	0.813938	0.916346	0.998124	1.268	1.34401	0.659578	8.28515	28.0878
O43837	IDH3B	Isocitrate dehydrogenase [NAD] subunit beta, mitochondrial	SVIGHLQTKGS	383	SVIGHLQTK(UniMod:378)GS	2	0.609518	0.423724	0.760197	1.15987	0.849754	1.13985	0.993968	0.955516	0.599777	1.20463	1.37287	0.842043		0.954444	0.565949	1.22003	1.36181	0.897767	25.5523	16.74
O43837	IDH3B	Isocitrate dehydrogenase [NAD] subunit beta, mitochondrial	FAFDYATKK	207	FAFDYATK(UniMod:378)K	2	0.62264	0.441895	0.755393	1.16307	0.840383	1.14157	0.969995	0.852386	0.698768	1.258	1.27914	0.887567		0.85143	0.659356	1.27408	1.26883	0.946303	12.7135	13.18
O43837	IDH3B	Isocitrate dehydrogenase [NAD] subunit beta, mitochondrial	GKVTAVHK	212	GK(UniMod:378)VTAVHK	2	0.516042	0.460046	0.823036	1.17696	0.842376	1.15876	0.885361	0.839898	0.801868	1.29679	1.43062	0.748867	0.873513	0.838956	0.756641	1.31337	1.41909	0.798424	5.95631	23.036
O43837	IDH3B	Isocitrate dehydrogenase [NAD] subunit beta, mitochondrial	IAKFAFDYATK	199	IAK(UniMod:378)FAFDYATK	2	1.8784	1.95352	0.38373	1.41085	0.359535	1.39254	0.293896	0.488589	0.29612	1.60899	1.82733	0.741311		0.488041	0.279419	1.62956	1.81261	0.790368	27.1835	31.5458
O43847	NRDC	Nardilysin	LKECEDTHLGEEVDR	1025	LK(UniMod:378)EC(UniMod:4)EDTHLGEEVDR	3	-0.169157	0.160953	1.05856	0.941442	0.954607	1.06727	1.04915	1.05203	0.76264	1.47296	1.41417	0.314691	1.1567	1.16114	0.85783	1.26972	1.26818	0.286422	13.4096	49.1979
O43847	NRDC	Nardilysin	SPSDPKQYR	111	SPSDPK(UniMod:378)QYR	2	-0.0853441	0.237596	1.02957	0.970431	0.926249	1.09207	0.818907	0.881884	1.07795	1.16059	1.09934	1.01628	0.902859	0.973348	1.2125	1.00045	0.985851	0.924987	12.8709	3.36778
O43847	NRDC	Nardilysin	YNSEVVDKK	993	YNSEVVDK(UniMod:378)K	2	0.0384336	0.360327	0.986681	1.01332	0.889406	1.14175	0.799821	1.10788	0.760516	1.25783	1.27006	0.897352	0.881817	1.22278	0.855441	1.08428	1.13894	0.816739	16.9556	13.8932
O43852	CALU	Calumenin	HLVYESDQNKDGK	281	HLVYESDQNK(UniMod:378)DGK	3	0.00170456	-0.0535955	0.999409	1.00059	1.01916	0.981994	1.26874	0.980914	0.807824	0.983329	1.1137	0.848954	1.29864	0.905251	0.794333	0.964729	1.10814	0.928903	21.6509	7.73965
O43852	CALU	Calumenin	LGKIVSK	75	LGK(UniMod:378)IVSK	2	0.0617022	0.00465536	0.978619	1.02138	1.00321	1.00645	1.04277	1.08375	0.883105	1.11126	1.14841	0.759681	1.06734	1.00016	0.868357	1.09024	1.14268	0.831223	8.4457	13.3306
O43852	CALU	Calumenin	TFDQLTPEESKER	70	TFDQLTPEESK(UniMod:378)ER	2	0.224037	0.171798	0.92251	1.07749	0.943881	1.06325	0.927228	0.896194	1.00822	1.33686	1.07372	0.779154	0.94908	0.827066	0.991385	1.31157	1.06836	0.85253	7.55159	17.403
O43852	CALU	Calumenin	MDKEETK	251	MDK(UniMod:378)EETK	2	0.569665	0.505258	0.805095	1.1949	0.824228	1.16989	0.899213	0.865614	0.707857	1.32427	1.06605	1.11935	0.920405	0.798845	0.696035	1.29922	1.06073	1.22476	11.3906	8.33748
O43865	AHCYL1	S-adenosylhomocysteine hydrolase-like protein 1	KQIQFADDMQEFTK	40	K(UniMod:378)QIQFADDMQEFTK	2	-0.0290287	-0.252937	1.01006	0.98994	1.09861	0.921937	0.772602	1.37318	1.15004	1.29364	0.961093	0.511081	0.691716	1.21039	1.12807	1.35637	1.05122	0.562223	22.5331	33.0417
O43865	AHCYL1	S-adenosylhomocysteine hydrolase-like protein 1	YSFMATVTKAPK	36	YSFMATVTK(UniMod:378)APK	2	0.116488	-0.0998059	0.951968	1.03202	1.02755	0.958865	1.02582	1.14227	0.91455	1.19643	1.06299	0.617175		1.00686	0.89708	1.25445	1.16268	0.678934	5.76578	24.4632
O43865	AHCYL1	S-adenosylhomocysteine hydrolase-like protein 1	NIKQAEFGR	111	NIK(UniMod:378)QAEFGR	2	0.215309	-0.0329445	0.911933	1.05871	1.00273	0.980088	1.05537	0.92153	1.03128	0.980686	1.23723	0.722351		0.812285	1.01158	1.02825	1.35325	0.794635	10.9272	21.6367
O43865	AHCYL1	S-adenosylhomocysteine hydrolase-like protein 1	AQGEKPLAGAK	141	AQGEK(UniMod:378)PLAGAK	2	0.216689	-0.0127997	0.925042	1.07496	1.00704	0.998143	0.810416	1.19577	1.01493	1.19677	1.18963	0.608026	0.725572	1.05401	0.995544	1.25481	1.3012	0.668869	15.4644	26.7706
O43865	AHCYL1	S-adenosylhomocysteine hydrolase-like protein 1	LYQLSKAGK	267	LYQLSK(UniMod:378)AGK	2	0.399719	0.0836012	0.839243	1.10717	0.966997	1.02469	1.08864	0.997987	0.814364	1.01725	1.22477	0.832049		0.879678	0.798807	1.06658	1.33962	0.91531	4.81807	15.8591
O43865	AHCYL1	S-adenosylhomocysteine hydrolase-like protein 1	GSSNFCVKNIK	118	GSSNFC(UniMod:4)VK(UniMod:378)NIK	2	0.496371	0.26569	0.829648	1.17035	0.906307	1.08957	0.883341	1.03004	0.805543	1.51366	1.0637	0.691355	0.790862	0.907927	0.790155	1.58707	1.16345	0.760537	6.6718	28.8344
O43865	AHCYL1	S-adenosylhomocysteine hydrolase-like protein 1	YKQDVYLLPK	478	YK(UniMod:378)QDVYLLPK	2	0.632537	0.395572	0.784225	1.21578	0.854117	1.12356	0.810687	0.918508	0.833154	1.01856	1.2915	1.06062	0.725815	0.809621	0.817239	1.06796	1.41261	1.16676	5.28155	11.9194
O43865	AHCYL1	S-adenosylhomocysteine hydrolase-like protein 1	VVKLNEVIR	359	VVK(UniMod:378)LNEVIR	2	1.09888	0.872553	0.63656	1.36344	0.690478	1.2642	0.193766	1.06188	0.815783	1.38556	1.6421	0.764932	0.17348	0.936	0.8002	1.45275	1.79609	0.841476	52.1722	28.9564
O43913	ORC5	Origin recognition complex subunit 5	LQKDDTDPGQLK	283	LQK(UniMod:378)DDTDPGQLK	2	0.0947222	0.086992	0.973573	1.03964	0.9725	1.03294	0.966843	1.04364	0.907017	1.06108	1.18611	0.851648	0.963895	1.03251	0.924315		1.25199	0.827291	4.59105	20.4253
O43920	NDUFS5	NADH dehydrogenase [ubiquinone] iron-sulfur protein 5	DKLIKEGK	88	DKLIK(UniMod:378)EGK	2	0.20257	0.249276	0.917055	1.0553	0.909026	1.08048	0.941123	0.875598	0.910355	1.04935	1.35145	0.840634		0.893475	0.940634	1.06282	1.2746	0.828469	2.57125	17.2664
O43920	NDUFS5	NADH dehydrogenase [ubiquinone] iron-sulfur protein 5	PFLDIQKR	8	PFLDIQK(UniMod:378)R	2	0.271372	0.322697	0.906226	1.09377	0.886979	1.10931	0.574671	1.12257	0.963698	1.74732	1.08932	0.491305	0.577442	1.14548	0.995752	1.76975	1.02737	0.484195	26.5262	48.1747
O60216	RAD21	Double-strand-break repair protein rad21 homolog	TNIDESAMPPPPPQGVKR	477	TNIDESAMPPPPPQGVK(UniMod:378)R	2	0.330677	0.446975	0.885895	1.1141	0.852467	1.16206	0.348084	1.32482	0.884499	1.29778	1.25361	0.934806	0.377169	1.42192	0.8586	1.27664	1.18002	0.885655	48.1945	14.9254
O60231	DHX16	Pre-mRNA-splicing factor ATP-dependent RNA helicase DHX16	YHMPKETR	302	YHMPK(UniMod:378)ETR	2	-0.922573	-0.997409	1.30927	0.690729	1.34401	0.673213	1.51872	1.23407	1.27924	1.19618	0.633523	0.18994	1.5028	1.18536	1.23966	1.2394	0.634697	0.198091	10.5881	61.8121
O60231	DHX16	Pre-mRNA-splicing factor ATP-dependent RNA helicase DHX16	LKMAEEDRK	213	LK(UniMod:378)MAEEDRK	3	-0.885791	-0.961491	1.2977	0.702302	1.33576	0.685949	1.19122	1.70796	1.10811	0.8276	0.819269	0.410978	1.17873	1.64054	1.07382	0.857503	0.820787	0.428615	18.9707	27.6385
O60231	DHX16	Pre-mRNA-splicing factor ATP-dependent RNA helicase DHX16	AKELEDPHAKK	1027	AKELEDPHAK(UniMod:378)K	3	-0.439939	-0.513721	1.1513	0.848699	1.18309	0.828653	1.20388	1.19264	1.15275	0.950814	0.976494	0.558651	1.19126	1.14557	1.11707	0.985169	0.978303	0.582626	2.65413	22.1708
O60231	DHX16	Pre-mRNA-splicing factor ATP-dependent RNA helicase DHX16	AVVEKPAR	78	AVVEK(UniMod:378)PAR	2	-0.274821	-0.348453	1.09496	0.905041	1.1272	0.885333	0.995373	1.46024	0.925991	1.00723	1.16959	0.479173	0.984939	1.4026	0.897334	1.04363	1.17176	0.499737	20.1339	32.1895
O60231	DHX16	Pre-mRNA-splicing factor ATP-dependent RNA helicase DHX16	ELEDPHAKK	1027	ELEDPHAK(UniMod:378)K	3	-0.0486639	-0.122205	1.01686	0.983136	1.04538	0.960473	1.03425	1.13173	0.970149	0.568397	1.26178	1.05124	1.02341	1.08706	0.940125	0.588935	1.26412	1.09636	5.91668	29.1957
O60231	DHX16	Pre-mRNA-splicing factor ATP-dependent RNA helicase DHX16	AAGEQEKLEATNR	291	AAGEQEK(UniMod:378)LEATNR	2	-0.0224406	-0.0953188	1.00778	0.992223	1.03526	0.969075	1.1125	1.06907	0.924214	0.869779	1.20357	0.833876	1.10084	1.02688	0.895612	0.901207	1.2058	0.869662	8.42119	15.2758
O60231	DHX16	Pre-mRNA-splicing factor ATP-dependent RNA helicase DHX16	ALLEKNR	93	ALLEK(UniMod:378)NR	2	0.0643622	-0.0120216	0.977697	1.0223	1.00629	0.99794	0.904154	1.27346	0.841255	0.946287	1.19266	0.854876	0.894677	1.2232	0.81522	0.980479	1.19487	0.891563	18.0627	12.4528
O60231	DHX16	Pre-mRNA-splicing factor ATP-dependent RNA helicase DHX16	AYEEAQKR	210	AYEEAQK(UniMod:378)R	2	0.0998789	0.0280657	0.965398	1.0346	0.9917	1.01118	1.05035	0.977106	0.947643	0.730568	1.33867	0.964308	1.03934	0.938538	0.918316	0.756965	1.34115	1.00569	5.48306	23.1361
O60231	DHX16	Pre-mRNA-splicing factor ATP-dependent RNA helicase DHX16	AGSSLQKK	120	AGSSLQK(UniMod:378)K	2	0.110523	0.0344276	0.961715	1.03829	0.988806	1.01269	0.98483	1.12917	0.852413	0.974943	1.14379	0.919322	0.974507	1.0846	0.826033	1.01017	1.14591	0.958775	11.0166	7.60316
O60231	DHX16	Pre-mRNA-splicing factor ATP-dependent RNA helicase DHX16	DKVVHADNAR	860	DK(UniMod:378)VVHADNAR	2	0.551703	0.475894	0.811091	1.18891	0.834571	1.1607	0.712463	0.884263	0.906986	1.38563	1.34972	0.746762	0.704995	0.84936	0.878917	1.43569	1.35222	0.77881	9.3683	24.5586
O60234	GMFG	Glia maturation factor gamma	KETDNAAIIMK	25	K(UniMod:378)ETDNAAIIMK	2	-0.205438		1.07108	0.928921										1.23571	0.906445		1.0496	0.808246	15.3709	12.9909
O60244	MED14	Mediator of RNA polymerase II transcription subunit 14	KLSDDPCPVESK	615	K(UniMod:378)LSDDPC(UniMod:4)PVESK	2	-0.449129	-0.423422	1.1912	0.872535	1.15061	0.857955	1.05083	1.16228	1.23871	0.953875	0.930425	0.689564		1.16661	1.21579	0.988339	0.980863	0.648402	2.06415	18.1672
O60244	MED14	Mediator of RNA polymerase II transcription subunit 14	GITEETQKALDR	699	GITEETQK(UniMod:378)ALDR	2	0.449403	0.305638	0.820153	1.1199	0.896251	1.10773	1.0356	0.798386	0.854764	1.24567	1.01402	1.06352		0.80136	0.838945	1.29068	1.06899	1.00003	2.29132	11.0721
O60244	MED14	Mediator of RNA polymerase II transcription subunit 14	LSDDPCPVESKK	636	LSDDPC(UniMod:4)PVESK(UniMod:378)K	2	0.50266	0.357692	0.79994	1.13337	0.872251	1.11768	0.598494	0.988318	1.02994	1.19529	1.16498	0.992774	0.588998		1.01088	1.23848	1.22813	0.933513	26.3697	12.4748
O60244	MED14	Mediator of RNA polymerase II transcription subunit 14	VALSPKTNQTLQLK	1256	VALSPK(UniMod:378)TNQTLQLK	2	0.718221	0.763883	0.7561	1.2439	0.733768	1.24598	0.67499	0.635674	0.89064	1.27544	1.5127	0.949789		0.638043	0.874158		1.59471	0.893094	15.614	28.2021
O60256	PRPSAP2	Phosphoribosyl pyrophosphate synthase-associated protein 2	GKDVFIIQTVSK	70	GK(UniMod:378)DVFIIQTVSK	2	0.0262498	0.0688891	0.989103	1.00726	0.977064	1.02485	1.03116	0.99203	0.908005	0.929382	1.30018	0.844989		0.995026	0.98318	0.926886	1.25866	0.836245	0.598818	18.0266
O60256	PRPSAP2	Phosphoribosyl pyrophosphate synthase-associated protein 2	NAVIVAKSPASAK	188	NAVIVAK(UniMod:378)SPASAK	2	0.632763	0.679772	0.78415	1.21585	0.771597	1.23601	0.622386	0.965688	0.726716	1.32466	1.49467	0.888695	0.596965	0.968604	0.786882	1.32111	1.44694	0.8795	19.35	20.0124
O60264	SMARCA5	SWI/SNF-related matrix-associated actin-dependent regulator of chromatin subfamily A member 5	ILMKDIDILNSAGK	430	ILMK(UniMod:378)DIDILNSAGK	2	-0.786387	-0.678716	1.33712	0.775254	1.23481	0.771413	0.992958	1.35266	1.35882	1.11205	0.884971	0.317218		1.32994	1.3443	1.13205	0.875702	0.318014	0.536943	43.835
O60264	SMARCA5	SWI/SNF-related matrix-associated actin-dependent regulator of chromatin subfamily A member 5	KMDGAPDGR	1036	K(UniMod:378)MDGAPDGR	2	-0.52683	-0.537294	1.18058	0.819417	1.18676	0.817752	0.992042	1.37703	1.19121	0.781792	1.02107	0.650389	1.00937	1.35391	1.17848	0.79585	1.01038	0.65202	11.9149	17.9696
O60264	SMARCA5	SWI/SNF-related matrix-associated actin-dependent regulator of chromatin subfamily A member 5	LGFDKENVYDELR	966	LGFDK(UniMod:378)ENVYDELR	2	-0.431469	-0.444631	1.14843	0.851569	1.15227	0.846659	1.17571	1.25802	1.02309	1.3665	0.98481	0.18867	1.19625	1.23689	1.01216	1.39107	0.974496	0.189144	8.51415	58.5182
O60264	SMARCA5	SWI/SNF-related matrix-associated actin-dependent regulator of chromatin subfamily A member 5	KANYAVDAYFR	739	K(UniMod:378)ANYAVDAYFR	2	-0.38249	-0.394361	1.13179	0.86821	1.13746	0.865406	0.946954	1.17692	1.2885	1.07971	1.14064	0.37587	0.963491	1.15715	1.27473	1.09913	1.12869	0.376813	11.3379	40.0456
O60264	SMARCA5	SWI/SNF-related matrix-associated actin-dependent regulator of chromatin subfamily A member 5	LSKMGESSLR	694	LSK(UniMod:378)MGESSLR	2	-0.151416	-0.160379	1.05243	0.947571	1.05634	0.945206	1.04468	1.1932	0.931155	0.975285	1.16392	0.696413	1.06292	1.17316	0.921204	0.992822	1.15173	0.698161	9.79914	19.8311
O60264	SMARCA5	SWI/SNF-related matrix-associated actin-dependent regulator of chromatin subfamily A member 5	VSEPKAPK	758	VSEPK(UniMod:378)APK	2	0.0629131	0.0549339	0.978199	1.0218	0.981927	1.02004	0.958272	1.09319	0.894317	0.910018	1.2684	0.881696	0.975007	1.07483	0.88476	0.926382	1.25511	0.883908	7.93592	16.2346
O60264	SMARCA5	SWI/SNF-related matrix-associated actin-dependent regulator of chromatin subfamily A member 5	FEDSPSYVKWGK	176	FEDSPSYVK(UniMod:378)WGK	2	0.132095	0.119694	0.954251	1.04575	0.959756	1.04278	0.770175	1.21567	0.89342	1.09296	1.22092	0.814457	0.783625	1.19526	0.883873	1.11262	1.20813	0.8165	18.3664	15.9433
O60264	SMARCA5	SWI/SNF-related matrix-associated actin-dependent regulator of chromatin subfamily A member 5	EFKTTNR	328	EFK(UniMod:378)TTNR	2	0.159709	0.155611	0.944706	1.05529	0.94589	1.05362	1.14742	0.904993	0.785261	0.936216	1.33989	0.884758	1.16745	0.889794	0.776869	0.953051	1.32585	0.886978	17.3721	18.3084
O60264	SMARCA5	SWI/SNF-related matrix-associated actin-dependent regulator of chromatin subfamily A member 5	TAEMNEKLSK	691	TAEMNEK(UniMod:378)LSK	2	0.174975	0.167723	0.939433	1.06057	0.942014	1.05815	1.0075	0.966578	0.851966	1.02968	1.28184	0.862933	1.02509	0.950345	0.842862	1.04819	1.26841	0.865098	7.9616	15.5469
O60264	SMARCA5	SWI/SNF-related matrix-associated actin-dependent regulator of chromatin subfamily A member 5	TPTSPLKMK	119	TPTSPLK(UniMod:378)MK	2	0.17944	0.173233	0.937891	1.06211	0.940518	1.06051	0.987691	0.905979	0.927884	0.971527	1.4036	0.806405	1.00494	0.890764	0.917969	0.988996	1.3889	0.808428	5.19188	22.8368
O60264	SMARCA5	SWI/SNF-related matrix-associated actin-dependent regulator of chromatin subfamily A member 5	ISYGTNKGK	943	ISYGTNK(UniMod:378)GK	2	0.363804	0.356982	0.874579	1.12542	0.877102	1.12334	0.915281	0.853869	0.862157	1.00021	1.3633	1.00652	0.931265	0.839529	0.852944	1.0182	1.34902	1.00905	4.62571	14.0527
O60264	SMARCA5	SWI/SNF-related matrix-associated actin-dependent regulator of chromatin subfamily A member 5	IAFTEWIEPPKR	735	IAFTEWIEPPK(UniMod:378)R	2	0.7232	0.466501	0.754478	1.24552	0.822544	1.13655	0.937691	0.758769	0.771171	1.53554	0.937709	0.936407		0.746026	0.76293	1.56316	0.927888		1.12027	25.5021
O60264	SMARCA5	SWI/SNF-related matrix-associated actin-dependent regulator of chromatin subfamily A member 5	GKNYTEEEDR	945	GK(UniMod:378)NYTEEEDR	2	0.64938	0.645803	0.778666	1.22133	0.779844	1.22015	0.902837	0.646007	0.790688	0.895857	1.50181	1.26278	0.918603	0.635157	0.782238	0.911965	1.48609	1.26595	14.8644	19.3638
O60264	SMARCA5	SWI/SNF-related matrix-associated actin-dependent regulator of chromatin subfamily A member 5	TIGYKVPR	799	TIGYK(UniMod:378)VPR	2	1.28688	0.92934	0.536481	1.30901	0.684124	1.30285	0.963432	0.710678	0.378262	1.58854	1.22443	1.09557		0.698742	0.37422	1.61711	1.21161	1.09832	30.2454	17.0137
O60264	SMARCA5	SWI/SNF-related matrix-associated actin-dependent regulator of chromatin subfamily A member 5	DIDILNSAGKMDK	440	DIDILNSAGK(UniMod:378)MDK	2	1.3298	1.14609	0.524051	1.3173	0.593668	1.31386	0.717289	0.695294	0.368422	1.3474	1.5737	1.02049		0.683617	0.364485	1.37162	1.55722	1.02305	30.4485	16.8095
O60271	SPAG9	C-Jun-amino-terminal kinase-interacting protein 4	VQAFGWSLPQKYK	653	VQAFGWSLPQK(UniMod:378)YK	2	-0.480577	-0.276676	1.16503	0.834968	1.08563	0.896181	1.18685	1.25006	0.819999	0.975706	0.915902	0.796934		1.40632	0.923742	0.88613	0.783806		20.711	6.1274
O60271	SPAG9	C-Jun-amino-terminal kinase-interacting protein 4	YNAPTSHVTPSVKK	590	YNAPTSHVTPSVK(UniMod:378)K	3	-0.373806	-0.0603122	1.12883	0.871169	1.02143	0.979613	1.28261	1.04996	0.731734	1.40192	1.05583	0.481082	1.38097	1.18121	0.824311	1.27322	0.903556	0.436735	20.3975	39.2873
O60271	SPAG9	C-Jun-amino-terminal kinase-interacting protein 4	IEKSFDAHPR	1080	IEK(UniMod:378)SFDAHPR	3	-0.304501	0.0180684	1.10514	0.894858	0.995884	1.00843	0.977456	1.00089	1.0093	1.38063	1.19839	0.446279	1.05242	1.12601	1.13699	1.25388	1.02555	0.40514	3.39775	40.0745
O60271	SPAG9	C-Jun-amino-terminal kinase-interacting protein 4	GSSTPTKGIENK	368	GSSTPTK(UniMod:378)GIENK	2	-0.29254	0.0212926	1.10104	0.898959	0.991193	1.00593	0.902584	1.12199	0.949001	1.24562	0.829965	0.94221	0.971804	1.26225	1.06907	1.13126	0.710263	0.855355	10.9634	19.4242
O60271	SPAG9	C-Jun-amino-terminal kinase-interacting protein 4	AKNYADQISR	136	AK(UniMod:378)NYADQISR	2	0.0209527	0.35455	0.992738	1.00726	0.893405	1.1423	0.788751	1.18721	0.704255	0.996818	1.72126	0.708815	0.849241	1.33562	0.793355	0.905303	1.47301	0.643475	24.5306	34.3748
O60271	SPAG9	C-Jun-amino-terminal kinase-interacting protein 4	IYVVQPKAMK	1074	IYVVQPK(UniMod:378)AMK	2	0.0509664	0.401846	0.97888	1.01408	0.864554	1.14225	0.85472	0.785249	0.953692	1.29354	1.32776	0.805446		0.883411	1.07435	1.17478	1.13626	0.731198	9.75287	19.7859
O60271	SPAG9	C-Jun-amino-terminal kinase-interacting protein 4	DVAGLDTEGSKQR	725	DVAGLDTEGSK(UniMod:378)QR	2	0.0800979	0.403577	0.972247	1.02775	0.874764	1.15712	0.767599	0.875809	0.980885	1.25152	1.31785	0.902007	0.826467	0.985292	1.10498	1.13662	1.12778	0.818858	11.7333	14.3765
O60271	SPAG9	C-Jun-amino-terminal kinase-interacting protein 4	NALNIVKNDLIAK	431	NALNIVK(UniMod:378)NDLIAK	2	0.211216	0.534159	0.926928	1.07307	0.833439	1.2069	0.698369	0.70606	1.09589	1.76344	1.31398	0.543278	0.751927	0.794323	1.23454	1.60154	1.12447	0.493198	23.5399	42.3027
O60271	SPAG9	C-Jun-amino-terminal kinase-interacting protein 4	ENPAMQEKK	547	ENPAMQEK(UniMod:378)K	2	0.245577	0.564484	0.915094	1.08491	0.825257	1.22044	0.85132	0.85806	0.76639	1.17642	1.33603	1.14887	0.916608	0.965325	0.863351	1.06842	1.14334	1.04296	4.55081	3.92709
O60271	SPAG9	C-Jun-amino-terminal kinase-interacting protein 4	VTDAPNKSEISK	310	VTDAPNK(UniMod:378)SEISK	2	0.310456	0.631106	0.892817	1.10718	0.805494	1.24751	0.852442	0.849687	0.714354	1.20809	1.46885	1.06559	0.917816	0.955904	0.804732	1.09718	1.25701	0.967361	7.19043	10.6991
O60271	SPAG9	C-Jun-amino-terminal kinase-interacting protein 4	SSTLSQLPGDKSK	603	SSTLSQLPGDK(UniMod:378)SK	2	0.465127	0.793478	0.840181	1.15982	0.755471	1.30942	0.62488	0.975823	0.66571	1.02379	1.67294	1.23152	0.672802	1.09781	0.749933	0.929802	1.43166	1.11799	22.0037	17.8483
O60287	URB1	Nucleolar pre-ribosomal-associated protein 1	ASGGQDGAASSAGAAKR	23	ASGGQDGAASSAGAAK(UniMod:378)R	2	0.173608	0.368474	0.939905	1.0601	0.879223	1.13507	1.00605	1.05417	0.577455	1.93825	0.689482	0.777466	1.09726	1.11642	0.606037	1.81754	0.671787	0.690956	25.1312	50.5288
O60293	ZFC3H1	Zinc finger C3H1 domain-containing protein	LTLPGDKNR	314	LTLPGDK(UniMod:378)NR	2	-0.380902	-0.371735	1.13125	0.868751	1.12764	0.8715	0.982022	1.21344	1.18746	0.752709	1.14141	0.720378	0.998717	1.24139	1.15364	0.745918	1.14241	0.717922	8.8687	22.3131
O60293	ZFC3H1	Zinc finger C3H1 domain-containing protein	LNKNTVEKPELFLGLK	1074	LNK(UniMod:378)NTVEKPELFLGLK	3	-0.291126	-0.336137	1.07886	0.881712	1.07418	0.85092	0.795113	1.35227	1.07515	1.03212	0.739972	0.780672	0.808631	1.38341	1.04453	1.0228	0.74062		21.8662	16.002
O60293	ZFC3H1	Zinc finger C3H1 domain-containing protein	QQTKAWK	437	QQTK(UniMod:378)AWK	2	-0.0690394	-0.0549797	1.02392	0.976077	1.01746	0.979413	0.965373	1.21173	0.875271	0.8814	1.15658	0.900257	0.981785	1.23964	0.850346	0.873448	1.1576	0.897187	15.7919	13.1873
O60293	ZFC3H1	Zinc finger C3H1 domain-containing protein	TVQQKVK	410	TVQQK(UniMod:378)VK	2	0.082505	0.0934413	0.976999	1.0345	0.970864	1.03583	0.839138	1.22671	0.84674	1.03657	1.20294	0.867962	0.853405	1.25497	0.822627		1.204	0.865003	20.1591	16.3845
O60293	ZFC3H1	Zinc finger C3H1 domain-containing protein	FMKLVGGK	490	FMK(UniMod:378)LVGGK	2	0.662687	0.576625	0.740841	1.17277	0.789107	1.17684	0.885518	0.816893	0.664911	1.13081	1.44216	0.957557		0.835706	0.645976	1.1206	1.44342	0.954292	12.8051	17.3149
O60306	AQR	RNA helicase aquarius	RKDADVEDEDTEEAK	762	RK(UniMod:378)DADVEDEDTEEAK	3	-1.07286	-1.13426	1.35559	0.644414	1.38139	0.629314	1.5898	1.80554	0.748821	0.637152	0.806186	0.444604	1.56829	1.77951	0.718952	0.640481	0.837707	0.455055	33.8121	24.2456
O60306	AQR	RNA helicase aquarius	AAPAQPKK	18	(UniMod:1)AAPAQPK(UniMod:378)K	2	0.0198358	-0.0473333	0.993126	1.00687	1.01514	0.982374	0.98694	1.15481	0.903669	0.753417	1.15431	1.0394	0.97359	1.13816	0.867624	0.757354	1.19944	1.06383	11.2078	18.3657
O60313	OPA1	Dynamin-like 120 kDa protein, mitochondrial	ESVEQQADSFKATR	568	ESVEQQADSFK(UniMod:378)ATR	2	-0.176271	-0.146815	1.04822	0.927665	1.01368	0.915596	1.07459	1.21495	0.751496	1.23305	0.689054	0.824687	1.13642	1.23669	0.771558	1.18088	0.674453		19.0674	27.2956
O60313	OPA1	Dynamin-like 120 kDa protein, mitochondrial	EAVKEESIKR	705	EAVK(UniMod:378)EESIKR	3	0.221142	0.315421	0.923508	1.07649	0.895419	1.11424	0.724489	1.11282	0.848951	1.11878	1.14782	1.07611	0.766177	1.13273	0.871615	1.07144	1.1235	1.03454	16.684	3.38989
O60313	OPA1	Dynamin-like 120 kDa protein, mitochondrial	QWTDKQLPNK	663	QWTDK(UniMod:378)QLPNK	2	0.22143	0.318412	0.923409	1.07659	0.89315	1.11372	0.939688	1.10695	0.632813	1.2654	1.2811	0.794661	0.993759	1.12676	0.649707	1.21186	1.25395	0.763961	21.7681	20.5956
O60315	ZEB2	Zinc finger E-box-binding homeobox 2	AEEISKLK	485	AEEISK(UniMod:378)LK	2	0.669222	0.380656	0.772137	1.22786	0.857839	1.11685	0.60335	0.963294	1.00687	0.835943	1.36298	1.15162	0.542532	0.872242	0.901636	0.980125	1.63503	1.06844	21.0841	23.6312
O60341	KDM1A	Lysine-specific histone demethylase 1A	EASEVKPPR	469	EASEVK(UniMod:378)PPR	2	0.348608	0.249912	0.879766	1.12023	0.9159	1.08913	0.517678	1.21259	1.01743	0.992815	1.43719	0.837384	0.528289	1.1387	0.972308	1.05249	1.46827	0.839943	29.286	23.2941
O60341	KDM1A	Lysine-specific histone demethylase 1A	QVNMELAKIK	355	QVNMELAK(UniMod:378)IK	2	1.29258	1.18969	0.579767	1.42023	0.605178	1.38043	0.293345	0.888462	0.633728	1.38397	1.49675	1.26057	0.299358	0.834321	0.605623	1.46715	1.52912	1.26443	37.8016	7.95929
O60343	TBC1D4	TBC1 domain family member 4	LDILKNK	560	LDILK(UniMod:378)NK	2	2.70265	2.02004	0.232235	1.51184	0.350604	1.42204	0.564613	0.200087	0.287113	1.24411	1.53879	1.4832		0.173776	0.290693	1.34058	1.6316	1.56335	25.172	8.21928
O60356	NUPR1	Nuclear protein 1	LVTKLQNSER	69	LVTK(UniMod:378)LQNSER	2	-0.332151		1.11461	0.885391									1.14156	1.2571	0.945172	1.04363	0.932421	0.680126	11.5521	17.1765
O60443	GSDME	Gasdermin-E	GKQGGFENK	240	GK(UniMod:378)QGGFENK	2	0.290411	0.207138	0.89969	1.10031	0.923637	1.06624	0.914949	0.979113	0.876849	1.20965	1.24437	0.744707	0.822368	0.985228	0.891472	1.28197	1.28452	0.734435	7.41821	23.5129
O60488	ACSL4	Long-chain-fatty-acid--CoA ligase 4	GYDAPLCNLLLFKK	436	GYDAPLC(UniMod:4)NLLLFK(UniMod:378)K	2	-0.121991	-0.563832	1.04225	0.957746	1.17811	0.796992	1.3072	1.18764	1.03948	0.978554	0.818645	0.593778		1.1475	0.937008	1.05658	0.858914		10.0979	10.3193
O60488	ACSL4	Long-chain-fatty-acid--CoA ligase 4	TLFKIGYDYK	401	TLFK(UniMod:378)IGYDYK	2	-0.0499427	-0.197795	1.02084	0.986106	1.06822	0.931365	1.02706	1.21554	0.962063	1.33333	1.06858	0.392186		1.17446	0.867224	1.43964	1.12115	0.397533	15.0481	44.2166
O60488	ACSL4	Long-chain-fatty-acid--CoA ligase 4	NVMSKVQEMNYIQK	388	NVMSK(UniMod:378)VQEMNYIQK	2	-0.0349842	-0.18699	1.01212	0.987876	1.066	0.936415	0.989876	1.02065	1.18748	1.06898	1.2774	0.462864	0.979799	0.986151	1.07042	1.15421	1.34024	0.469175	4.08092	37.9154
O60488	ACSL4	Long-chain-fatty-acid--CoA ligase 4	SDQSYVISFVVPNQKR	621	SDQSYVISFVVPNQK(UniMod:378)R	2	0.0515259	-0.111796	0.978649	1.01423	1.03972	0.962194	1.02121	1.02142	1.07653	1.22681	1.0032	0.656576		0.986892	0.970407	1.32463	1.05254	0.665528	0.842184	26.6642
O60488	ACSL4	Long-chain-fatty-acid--CoA ligase 4	IGYDYKLEQIKK	407	IGYDYK(UniMod:378)LEQIKK	3	0.12195	0.00889548	0.949737	1.03351	0.968151	0.974139	0.86679	0.967641	1.07002	1.44818	1.19635	0.277883		0.934934	0.964541	1.56365	1.2552	0.281671	1.5587	52.8626
O60488	ACSL4	Long-chain-fatty-acid--CoA ligase 4	VQEMNYIQKTLFK	397	VQEMNYIQK(UniMod:378)TLFK	2	0.479039	0.240031	0.808872	1.12742	0.90496	1.06877	0.971375	0.711843	1.03166	1.31425	1.27529	0.616785		0.687782	0.929963	1.41904	1.33802	0.625194	14.9703	31.6354
O60488	ACSL4	Long-chain-fatty-acid--CoA ligase 4	IYKNVMSK	383	IYK(UniMod:378)NVMSK	2	0.554752	0.410864	0.810072	1.18993	0.852636	1.13356	0.655785	1.02645	0.875676	1.05485	1.4906	0.855248	0.649109	0.991754	0.789353	1.13895	1.56392	0.866908	17.3626	24.1046
O60488	ACSL4	Long-chain-fatty-acid--CoA ligase 4	EAANAMKLER	661	EAANAMK(UniMod:378)LER	2	0.770939	0.624304	0.738994	1.26101	0.778166	1.19952	0.736119	0.73398	0.864398	1.29157	1.40705	0.899932	0.728625	0.709171	0.779187	1.39455	1.47627	0.912202	3.99318	19.7372
O60488	ACSL4	Long-chain-fatty-acid--CoA ligase 4	KLILGNYK	117	K(UniMod:378)LILGNYK	2	1.21454	0.92367	0.55791	1.29473	0.64803	1.22927	0.750787	0.619835	0.573467	1.34877	1.60129	0.737748		0.598884	0.516935	1.45632	1.68006	0.747807	7.34427	30.6915
O60493	SNX3	Sorting nexin-3	SYTPSKIR	158	SYTPSK(UniMod:378)IR	2	0.785199	1.006	0.734395	1.2656	0.679789	1.36525	0.667797	0.741296	0.630276	2.10873	1.18508	0.801934	0.766161	0.764135	0.672889	2.02113	1.03789	0.737803	5.92311	43.3074
O60493	SNX3	Sorting nexin-3	VVVPPLPGKAFLR	95	VVVPPLPGK(UniMod:378)AFLR	2	0.667982	1.09685	0.738929	1.17405	0.595786	1.27431	0.385513	0.509927	0.891917	1.91589	1.55299	0.354054		0.525638	0.952221	1.83629	1.36011	0.32574	28.8649	53.7081
O60493	SNX3	Sorting nexin-3	KQGLEQFINK	119	K(UniMod:378)QGLEQFINK	2	1.18717	1.11908	0.610303	1.3897	0.609758	1.32445	0.65974	0.760871	0.408662	1.3792	1.66419	0.92996		0.784313	0.436293	1.3219	1.45749		28.5121	4.87832
O60493	SNX3	Sorting nexin-3	TNLPIFKLK	61	TNLPIFK(UniMod:378)LK	2	1.79191	2.00015	0.448157	1.55184	0.423573	1.69447	0.101418	0.550081	0.61922	1.88068	2.11686	1.08588	0.116356	0.567028	0.661086	1.80255	1.85394	0.999037	53.0484	25.2252
O60493	SNX3	Sorting nexin-3	VKTNLPIFK	54	VK(UniMod:378)TNLPIFK	2	1.72928	2.14294	0.418519	1.38765	0.343681	1.5179	0.235489	0.334317	0.461237	1.59084	1.98294	0.979921		0.344617	0.492422	1.52475	1.73665	0.901556	17.6581	25.5425
O60502	OGA	Protein O-GlcNAcase	ANSSVVSVNCKGK	607	ANSSVVSVNC(UniMod:4)K(UniMod:378)GK	2	-1.22524	0.290307	1.40083	0.599172	0.945291	1.156	1.14677	0.990228	0.698872	1.56243	0.905267	1.00029	1.77618	1.44253	0.983779	0.748311	0.561151	0.488055	23.1889	18.2915
O60504	SORBS3	Vinexin	LKFDFQAQSPK	388	LK(UniMod:378)FDFQAQSPK	2	-0.12894	-0.432597	1.05407	0.963952	1.16424	0.862614	1.13198	1.31598	1.04474	1.09644	0.933569	0.557831		1.20167	0.906472	1.24511	1.03204	0.614705	14.0028	27.1619
O60504	SORBS3	Vinexin	KVNENWYEGR	486	K(UniMod:378)VNENWYEGR	2	0.268007	-0.0639094	0.907382	1.09262	1.02213	0.977842	0.992909	1.16752	0.905967	1.23729	1.02787	0.66837	0.869977	1.06611	0.786062	1.40506	1.13628	0.736514	12.9325	25.139
O60506	SYNCRIP	Heterogeneous nuclear ribonucleoprotein Q	KADGYNQPDSK	566	K(UniMod:378)ADGYNQPDSK	2	-0.365001	-0.332293	1.12583	0.874171	1.11283	0.883888	1.07005	1.28352	0.984911	0.870055	1.10075	0.680861	1.10016	1.29088	0.986445	0.847163	1.10063	0.674721	11.1564	20.01
O60506	SYNCRIP	Heterogeneous nuclear ribonucleoprotein Q	VADSSKGPDEAKIK	123	VADSSKGPDEAK(UniMod:378)IK	3	-0.15714	-0.126734	1.05441	0.945593	1.04295	0.955238	0.943274	1.06015	1.12542	0.837104	1.27782	0.750786	0.96982	1.06623	1.12717	0.815079	1.27768	0.744016	6.14376	25.0223
O60506	SYNCRIP	Heterogeneous nuclear ribonucleoprotein Q	QGTKVADSSKGPDEAK	111	QGTK(UniMod:378)VADSSKGPDEAK	3	-0.107771	-0.0729573	1.03733	0.962667	1.02465	0.974124	1.07463	1.12151	0.877821	1.08543	1.20685	0.630088	1.10487	1.12794	0.879188	1.05687	1.20672	0.624407	10.8183	25.646
O60506	SYNCRIP	Heterogeneous nuclear ribonucleoprotein Q	KADGYNQPDSKR	576	KADGYNQPDSK(UniMod:378)R	3	-0.0648587	-0.0202617	1.02247	0.977525	1.00901	0.994934	1.16281	1.14326	0.720949	1.77598	0.606288	0.60253	1.19554	1.14982	0.722072	1.72926	0.606223	0.597097	20.8549	54.3788
O60506	SYNCRIP	Heterogeneous nuclear ribonucleoprotein Q	GYAFVTFCTKEAAQEAVK	223	GYAFVTFC(UniMod:4)TK(UniMod:378)EAAQEAVK	2	0.0203232	0.120202	0.99156	1.00563	0.938747	1.02031	0.840304	0.982643	0.993293	1.5907	1.24094	0.229287		0.98828	0.99484	1.54885	1.24081	0.227219	0.330789	56.1442
O60506	SYNCRIP	Heterogeneous nuclear ribonucleoprotein Q	LMSGKVK	310	LMSGK(UniMod:378)VK	2	0.271627	0.304392	0.906138	1.09386	0.89611	1.1066	0.823835	0.956319	0.908176	1.1711	1.3424	0.806311	0.847019	0.961805	0.90959	1.14029	1.34226	0.79904	5.17852	20.4947
O60506	SYNCRIP	Heterogeneous nuclear ribonucleoprotein Q	ADGYNQPDSKR	576	ADGYNQPDSK(UniMod:378)R	2	0.327481	0.362571	0.886988	1.11301	0.875432	1.12556	1.01441	0.864018	0.747868	1.07486	1.27975	1.02206	1.04296	0.868975	0.749033	1.04658	1.27962	1.01284	13.6043	10.6566
O60506	SYNCRIP	Heterogeneous nuclear ribonucleoprotein Q	VTEGLTDVILYHQPDDKKK	282	VTEGLTDVILYHQPDDK(UniMod:378)KK	4	0.267059	0.415881	0.891257	1.0725	0.81838	1.09181	0.679036	0.871781	0.904323	2.11453	0.915438	0.245469		0.876782	0.905731	2.05889	0.915339	0.243256	1.62407	69.885
O60506	SYNCRIP	Heterogeneous nuclear ribonucleoprotein Q	VTEGLTDVILYHQPDDKKK	283	VTEGLTDVILYHQPDDKK(UniMod:378)K	4	0.267059	0.415881	0.891257	1.0725	0.81838	1.09181	0.679036	0.871781	0.904323	2.11453	0.915438	0.245469		0.876782	0.905731	2.05889	0.915339	0.243256	1.62407	69.885
O60506	SYNCRIP	Heterogeneous nuclear ribonucleoprotein Q	VADSSKGPDEAK	117	VADSSK(UniMod:378)GPDEAK	2	0.507871	0.541015	0.825781	1.17422	0.81581	1.187	0.854629	0.809117	0.783683	1.12498	1.48415	0.951872	0.87868	0.813759	0.784904	1.09538	1.48399	0.943289	4.74902	19.3891
O60506	SYNCRIP	Heterogeneous nuclear ribonucleoprotein Q	GPDEAKIK	123	GPDEAK(UniMod:378)IK	2	0.514499	0.546159	0.823554	1.17645	0.814197	1.18888	0.773321	0.887452	0.781819	1.06934	1.497	1.00032	0.795084	0.892542	0.783036	1.04121	1.49683	0.991297	5.95338	19.3348
O60506	SYNCRIP	Heterogeneous nuclear ribonucleoprotein Q	AFSQFGKLER	363	AFSQFGK(UniMod:378)LER	2	0.522996	0.55168	0.820703	1.1793	0.815944	1.196	0.216111	1.12951	1.10221	1.73804	1.37985	0.470118	0.222193	1.13599	1.10393	1.69231	1.3797	0.465879	51.5915	44.1243
O60506	SYNCRIP	Heterogeneous nuclear ribonucleoprotein Q	TKEQILEEFSK	256	TK(UniMod:378)EQILEEFSK	2	0.810396	0.839888	0.726298	1.2737	0.72034	1.28934	0.40542	0.89231	0.86329	1.51276	1.5842	0.771076	0.41683	0.897428	0.864635	1.47296	1.58403	0.764123	30.1854	28.5129
O60506	SYNCRIP	Heterogeneous nuclear ribonucleoprotein Q	QGTKVADSSK	111	QGTK(UniMod:378)VADSSK	2	1.48677	1.35346	0.480408	1.34639	0.533962	1.3644	0.607421	0.658688	0.335777	1.66301	1.30661	1.12359	0.624515		0.3363	1.61925	1.30647	1.11346	29.997	15.4791
O60506	SYNCRIP	Heterogeneous nuclear ribonucleoprotein Q	LFVGSIPKSK	252	LFVGSIPK(UniMod:378)SK	2	1.38418	1.41509	0.50861	1.32759	0.504049	1.34418	0.498656	0.514289	0.499203	1.59582	1.5941	0.842621		0.517239	0.49998	1.55383	1.59393	0.835023	1.69662	26.2644
O60508	CDC40	Pre-mRNA-processing factor 17	NQGLTVFETGQKK	173	NQGLTVFETGQK(UniMod:378)K	2	-0.0133548	-0.079093	1.00463	0.995372	1.02805	0.97321	1.04069	1.08603	0.957449	0.810101	1.32554	0.783986	1.0989	1.00823	0.90676	0.82654	1.35525	0.80432	7.81192	25.5822
O60524	NEMF	Ribosome quality control complex subunit NEMF	ESTVHIETHQNTSKNVAAVQPMK	860	ESTVHIETHQNTSK(UniMod:378)NVAAVQPMK	4	-0.349437	-0.470494	1.12052	0.879483	1.1889	0.85805	1.30808	0.734263	1.52436	0.741495	0.988368	0.844288		0.738193	1.50284	0.759979	0.998987		34.1203	13.588
O60524	NEMF	Ribosome quality control complex subunit NEMF	EVQTVTSIQKAR	520	EVQTVTSIQK(UniMod:378)AR	2	0.411125	0.333585	0.834841	1.11011	0.877819	1.10618	0.956131	0.82341	0.853917	1.14695	1.198	0.973576		0.827817	0.841865	1.17554	1.21087	0.943904	0.841364	10.666
O60524	NEMF	Ribosome quality control complex subunit NEMF	QTLKEVQTVTSIQK	510	QTLK(UniMod:378)EVQTVTSIQK	2	0.418767	0.409668	0.855877	1.14412	0.856061	1.13717	0.758946	1.1444	0.664831	1.37309	1.18251	0.855919	0.761653	1.15053	0.655448	1.40732	1.19521	0.829833	24.865	20.8467
O60524	NEMF	Ribosome quality control complex subunit NEMF	DQQQNEIIVKR	555	DQQQNEIIVK(UniMod:378)R	2	0.527077	0.522619	0.819334	1.18067	0.819731	1.17759	0.847232	0.95232	0.659641	0.91382	1.60729	1.01168	0.850255	0.957417	0.650331	0.9366	1.62455	0.980843	15.532	26.6287
O60524	NEMF	Ribosome quality control complex subunit NEMF	AEDYMKTTSNFSGK	237	AEDYMK(UniMod:378)TTSNFSGK	2	0.443786	0.586356	0.847397	1.1526	0.795169	1.19391	0.68041	0.706948	0.99815	1.27008	1.55299	0.75865		0.710732	0.984062		1.56968	0.735529	16.1277	36.1854
O60524	NEMF	Ribosome quality control complex subunit NEMF	LTEIVASAPKGELLK	179	LTEIVASAPK(UniMod:378)GELLK	2	0.868182	0.680846	0.668799	1.2208	0.760943	1.21985	0.93914	0.661326	0.682364	1.0991	1.29738	1.26307		0.664865	0.672734	1.1265	1.31132	1.22458	0.588241	6.18433
O60547	GMDS	GDP-mannose 4,6 dehydratase	GSGDGEMGKPR	21	GSGDGEMGK(UniMod:378)PR	2	-0.312546	-0.173864	1.1079	0.892101	1.05287	0.933335	0.755071	1.33654	1.06701	1.03815	1.32967	0.432181	0.788392	1.36205	1.17325	1.0438	1.24575	0.386752	21.5463	41.1079
O60551	NMT2	Glycylpeptide N-tetradecanoyltransferase 2	IQQPSKNPSVPMQK	82	IQQPSK(UniMod:378)NPSVPMQK	2	0.0831585	0.0857336	0.971187	1.02881	0.972463	1.032	1.22129	0.81133	0.884774	1.2697	1.08708	0.739236	1.20639	0.832762	0.874405	1.27389	1.05747	0.755083	17.2143	20.6809
O60563	CCNT1	Cyclin-T1	SVPSAKVSLK	386	SVPSAK(UniMod:378)VSLK	2	-0.344301	-0.313211	1.14598	0.902678	1.11408	0.896663	0.854124	1.12074	1.36736	0.870888	1.19415	0.624948		1.10601	1.18596	0.888334	1.16263	0.657074	3.48839	22.8919
O60563	CCNT1	Cyclin-T1	QNSKSVPSAK	380	QNSK(UniMod:378)SVPSAK	2	-0.200717	-0.237761	1.06945	0.930549	1.08226	0.917819	1.08458	1.16413	0.998061	1.06275	0.899849	0.790861	1.19388	1.14882	0.865652	1.08404	0.876093	0.831516	13.5843	11.8262
O60563	CCNT1	Cyclin-T1	ADKTALK	457	ADK(UniMod:378)TALK	2	-0.0360376	-0.0725958	1.01249	0.987511	1.02928	0.978768	0.948474	1.15352	0.985845	0.786875	1.28561	0.863821	1.04406	1.13835	0.855057	0.802638	1.25167	0.908227	11.6336	19.4121
O60563	CCNT1	Cyclin-T1	GPSEETGGAVFDHPAKIAK	590	GPSEETGGAVFDHPAK(UniMod:378)IAK	3	0.0540213	0.0167025	0.98128	1.01872	0.999927	1.01157	0.816139	1.26766	0.915986	0.892408	1.36951	0.772797	0.898388	1.25099	0.794466	0.910285	1.33335	0.812523	19.91	22.1876
O60566	BUB1B	Mitotic checkpoint serine/threonine-protein kinase BUB1 beta	AVEALQGEKR	113	AVEALQGEK(UniMod:378)R	2	-0.481144	-0.439156	1.20504	0.863304	1.14789	0.846643	0.814632	1.15144	1.47759	0.788302	1.09473	0.656898		1.10152	1.30856	0.849117	0.981885	0.758911	8.59046	10.6081
O60566	BUB1B	Mitotic checkpoint serine/threonine-protein kinase BUB1 beta	STLAELKSK	231	STLAELK(UniMod:378)SK	2	0.771524	0.675493	0.738806	1.26119	0.778881	1.24398	0.534066	0.99687	0.805707	0.998083	1.74136	0.99251	0.549225	0.953652	0.71354	1.07508	1.56186	1.14664	22.4783	17.0156
O60583	CCNT2	Cyclin-T2	SASKEELKMK	524	SASKEELK(UniMod:378)MK	3	-0.586795	-0.605249	1.20061	0.79939	1.21482	0.798573	1.05947	1.56104	1.02395	0.887478	0.800626	0.707616	1.0804	1.51471	1.00673	0.74693	0.903938	0.747304	18.6677	9.24784
O60583	CCNT2	Cyclin-T2	MKIPIANTEK	485	MK(UniMod:378)IPIANTEK	2	-0.0899479	-0.0627809	1.03763	0.974913	1.03364	0.989621	0.976137	1.07043	1.05434	1.32686	1.01319	0.628813		1.03866	1.03661	1.11673	1.14393	0.664081	0.0987383	22.5735
O60583	CCNT2	Cyclin-T2	MSLDKYR	438	MSLDK(UniMod:378)YR	2	0.377058	0.3743	0.87006	1.12994	0.882399	1.14377	0.634782	1.22056	0.791856	1.47378	1.12547	0.832077	0.647319	1.18433	0.778534	1.24038	1.27069	0.878745	26.2725	15.7576
O60610	DIAPH1	Protein diaphanous homolog 1	LTLTFSAQTKTSK	824	LTLTFSAQTK(UniMod:378)TSK	2	-0.778341	-0.777689	1.26339	0.736605	1.24353	0.725354	1.39315	1.55618	0.781273	0.976865	0.677542	0.521655		1.64475	0.882038	0.850399	0.622811		30.1851	15.4484
O60610	DIAPH1	Protein diaphanous homolog 1	KAGCAVTSLLASELTK	1224	K(UniMod:378)AGC(UniMod:4)AVTSLLASELTK	2	-0.718179	-0.385016	1.24389	0.756114	1.1661	0.892967	1.18503	1.71894	0.594339	1.03657	1.00622	0.636113		1.81678	0.670994	0.902375		0.609852	46.0567	19.3438
O60610	DIAPH1	Protein diaphanous homolog 1	LHDEKEETAGSYDSR	202	LHDEK(UniMod:378)EETAGSYDSR	3	-0.0954092	0.150258	1.03305	0.966946	0.956376	1.06136	1.05169	1.01854	0.798901	1.24321	1.06739	0.873474	1.12072	1.07651	0.90194	1.08226	0.981164	0.837413	9.14303	10.3897
O60610	DIAPH1	Protein diaphanous homolog 1	LQDLQGEKDALHSEK	520	LQDLQGEK(UniMod:378)DALHSEK	3	0.0916463	0.332541	0.962139	1.02524	0.888414	1.11872	0.898932	0.969212	0.797096	1.11037	1.11312	1.13266		1.02438	0.899902	0.966618	1.02321	1.0859	6.46855	4.7518
O60610	DIAPH1	Protein diaphanous homolog 1	SPDELPSAGGDGGKSK	35	SPDELPSAGGDGGK(UniMod:378)SK	2	0.298969	0.541053	0.896754	1.10325	0.830373	1.20822	0.999906	0.816131	0.67508	1.28467	1.31679	1.0232	1.06553	0.862582	0.762149	1.11836	1.21042	0.98096	14.072	8.54603
O60610	DIAPH1	Protein diaphanous homolog 1	DAQEQYNKLR	1103	DAQEQYNK(UniMod:378)LR	2	0.330779	0.574633	0.88586	1.11414	0.81663	1.21621	0.934174	0.681551	0.834166	1.0537	1.58646	1.00846	0.995486	0.720341	0.941753	0.917291	1.4583	0.966825	13.442	21.9182
O60610	DIAPH1	Protein diaphanous homolog 1	VSKNSETFPTILEEAK	1252	VSK(UniMod:378)NSETFPTILEEAK	2	0.381728	0.625879	0.86847	1.13153	0.801872	1.23741	0.430969	1.15422	0.820425	1.17671	1.53498	1.00055	0.459255	1.21991	0.92624	1.02437	1.41098	0.959239	36.0649	17.6207
O60610	DIAPH1	Protein diaphanous homolog 1	AGMSQKESSK	139	AGMSQK(UniMod:378)ESSK	2	0.429154	0.673367	0.852354	1.14765	0.79173	1.26264	1.03082	0.821212	0.52316	1.60625	1.18944	0.992239	1.09847	0.867952	0.590634	1.3983	1.09336	0.951275	24.3582	16.2499
O60613	SELENOF	Selenoprotein F	GCCQEEAQFETKK	103	GC(UniMod:4)C(UniMod:4)QEEAQFETK(UniMod:378)K	2	0.663504	0.217137	0.740546	1.17297	0.907598	1.05501	1.0408	0.948432	0.733562	1.1013	1.09432	0.969416		0.80913	0.671962	1.29723	1.20741	1.01426	9.26133	10.065
O60645	EXOC3	Exocyst complex component 3	EKMFTILER	247	EK(UniMod:378)MFTILER	2	0.164871	-0.000577545	0.93228	1.04515	0.99181	0.991413	0.991299	1.01333	0.970805	1.54188	1.10522	0.327133		0.962586	0.901973	1.60725	1.18071	0.347475	3.25078	50.0561
O60664	PLIN3	Perilipin-3	GLDKLEENLPILQQPTEK	102	GLDK(UniMod:378)LEENLPILQQPTEK	2	-0.233383	-0.32525	1.08071	0.919291	1.11414	0.889259	0.594316	1.37468	1.37341	1.04649	1.18552	0.435767	0.572977	1.3111	1.35805	1.09835	1.21581	0.443713	33.2682	36.9509
O60664	PLIN3	Perilipin-3	ELVSSKVSGAQEMVSSAK	128	ELVSSK(UniMod:378)VSGAQEMVSSAK	2	-0.14403	-0.236864	1.04988	0.950125	1.08535	0.921013	1.07066	1.24142	0.943968	0.925539	1.08824	0.749256	1.03222	1.184	0.933408	0.971406	1.11605	0.762917	9.8167	15.2558
O60664	PLIN3	Perilipin-3	TLTAAAVSGAQPILSKLEPQIASASEYAHR	84	TLTAAAVSGAQPILSK(UniMod:378)LEPQIASASEYAHR	4	-0.259453	-0.173527	1.10958	0.926947	0.999876	0.886562	0.715585	1.12179	1.16225	2.23582	0.359013	0.0648567		1.06991	1.14925	2.34662	0.368186	0.0660392	3.57544	109.112
O60664	PLIN3	Perilipin-3	GAVQSGVDKTK	164	GAVQSGVDK(UniMod:378)TK	2	0.36205	0.271175	0.875177	1.12482	0.904742	1.09183	0.974377	0.976655	0.763193	0.941693	1.33183	1.00198	0.939391	0.931485	0.754656	0.98836	1.36586	1.02025	9.74464	15.1965
O60664	PLIN3	Perilipin-3	ESYPHIKTVCDAAEK	57	ESYPHIK(UniMod:378)TVC(UniMod:4)DAAEK	3	0.498661	0.328596	0.801448	1.13237	0.875256	1.09914	0.968484	1.02241	0.634872	0.954441	1.32132	1.02165		0.975127	0.62777	1.00174	1.35508	1.04028	21.6706	13.9766
O60664	PLIN3	Perilipin-3	TVCDAAEKGVR	75	TVC(UniMod:4)DAAEK(UniMod:378)GVR	2	0.439295	0.346472	0.848918	1.15108	0.877562	1.11577	0.866453	1.00007	0.766163	1.12538	1.31731	0.904632	0.835343	0.953818	0.757592	1.18116	1.35097	0.921126	9.50409	15.3564
O60664	PLIN3	Perilipin-3	QGVDQKLVEGQEK	289	QGVDQK(UniMod:378)LVEGQEK	2	0.570028	0.479929	0.804974	1.19503	0.830636	1.15847	0.735655	0.882023	0.87423	1.16089	1.35904	0.955481	0.709241	0.84123	0.864451	1.21842	1.39376	0.972902	8.49146	14.444
O60664	PLIN3	Perilipin-3	VLADTKELVSSK	122	VLADTK(UniMod:378)ELVSSK	2	0.791399	0.700325	0.732399	1.2676	0.756432	1.2291	0.552666	0.942632	0.773997	1.22424	1.35466	1.10841	0.532822	0.899036	0.765338	1.28491	1.38928	1.12862	20.6595	8.45017
O60684	KPNA6	Importin subunit alpha-7	SYKNNALNPEEMR	18	SYK(UniMod:378)NNALNPEEMR	2	-0.363151	-0.365951	1.1252	0.874802	1.12882	0.875913	1.19058	1.1743	1.02156	0.950213	1.0225	0.655024	1.14697	1.18655	1.04208	0.965357	0.988981	0.670068	5.41716	16.5854
O60684	KPNA6	Importin subunit alpha-7	METMASPGKDNYR	19	(UniMod:1)METMASPGK(UniMod:378)DNYR	2	0.0955443	0.073735	0.96054	1.02631	0.976774	1.02799	1.03597	1.17137	0.722978	0.91122	1.24642	0.926341		1.18358	0.737498	0.925742	1.20556	0.947616	23.2205	12.381
O60684	KPNA6	Importin subunit alpha-7	GKNPPPEFAK	241	GK(UniMod:378)NPPPEFAK	2	0.201564	0.20579	0.930257	1.06974	0.931573	1.0744	0.909686	0.878625	1.00641	0.912912	1.46335	0.846941	0.876364	0.887785	1.02662	0.92746	1.41538	0.866392	7.34196	22.9652
O60684	KPNA6	Importin subunit alpha-7	LGEQEGKR	457	LGEQEGK(UniMod:378)R	2	0.723984	0.722201	0.754222	1.24578	0.756046	1.24725	0.755514	0.846372	0.666251	1.13045	1.47798	1.13332	0.72784	0.855196	0.679632	1.14846	1.42952	1.15935	9.81961	10.4357
O60684	KPNA6	Importin subunit alpha-7	EQQLFKR	49	EQQLFK(UniMod:378)R	2	0.855533	0.865496	0.711889	1.28811	0.707777	1.28955	0.360247	1.02264	0.740446	0.966497	1.54908	1.35306	0.347051	1.0333	0.755317	0.9819	1.4983	1.38413	39.5901	17.1945
O60701	UGDH	UDP-glucose 6-dehydrogenase	GKNLFFSTNIDDAIK	67	GK(UniMod:378)NLFFSTNIDDAIK	2	-0.426076	-0.58748	1.1466	0.853397	1.19804	0.797301	0.653976	1.52457	1.41557	0.965398	1.22885	0.197655	0.588956	1.47158	1.37927	1.04901	1.31251	0.19867	34.5466	55.6945
O60701	UGDH	UDP-glucose 6-dehydrogenase	FSLQDPPNKKPK	491	FSLQDPPNKK(UniMod:378)PK	3	-0.0276486	-0.205053	1.00958	0.990418	1.06404	0.923058	0.93309	1.38906	0.869957	1.79523	0.660777	0.313172	0.84032	1.34078	0.847646	1.95071	0.705763	0.31478	23.1989	70.4286
O60701	UGDH	UDP-glucose 6-dehydrogenase	DLKNPDR	173	DLK(UniMod:378)NPDR	2	0.339342	0.178085	0.882932	1.11707	0.935945	1.05891	1.06875	0.897857	0.841226	1.01896	1.1937	0.964074	0.962495	0.86665	0.819652	1.10721	1.27497	0.969024	6.73226	11.1986
O60701	UGDH	UDP-glucose 6-dehydrogenase	EKILTTNTWSSELSK	207	EK(UniMod:378)ILTTNTWSSELSK	2	0.358219	0.192328	0.876485	1.12352	0.923186	1.05484	0.818328	0.955278	0.995954	1.29811	1.33477	0.531631	0.736967	0.922075	0.970412	1.41054	1.42565	0.534361	11.4786	37.0837
O60701	UGDH	UDP-glucose 6-dehydrogenase	IVQNSNGYKIVTEK	124	IVQNSNGYK(UniMod:378)IVTEK	2	0.442382	0.280429	0.847872	1.15213	0.894506	1.08643	0.846653	0.945783	0.891082	1.11259	1.42529	0.721406	0.762476	0.91291	0.86823	1.20895	1.52232	0.72511	7.43968	28.4632
O60701	UGDH	UDP-glucose 6-dehydrogenase	IVTEKSTVPVR	129	IVTEK(UniMod:378)STVPVR	2	0.658695	0.503373	0.775598	1.2244	0.816028	1.15674	0.685164	0.873201	0.889719	1.05388	1.57761	0.83872	0.617043	0.842851	0.866901	1.14516	1.68502	0.843027	14.5107	28.4447
O60716	CTNND1	Catenin delta-1	DQDNKIAIK	444	DQDNK(UniMod:378)IAIK	2	0.358091	0.577607	0.876528	1.12347	0.817909	1.22062	0.780063	0.77476	0.898905	0.976598	1.62113	1.06415	0.833209	0.845854	0.950522	0.948523	1.43858	0.983311	5.99818	19.873
O60716	CTNND1	Catenin delta-1	EPNEDCKPR	527	EPNEDC(UniMod:4)K(UniMod:378)PR	2	0.53612	0.633956	0.847438	1.22884	0.788791	1.22406	0.723126	0.941017	0.702231	1.19079	1.46623	1.01515	0.772393	1.02737	0.742555	1.15656	1.30112		15.082	5.88215
O60716	CTNND1	Catenin delta-1	VVKTVTTR	146	VVK(UniMod:378)TVTTR	2	0.637424	0.827116	0.782611	1.21739	0.730133	1.29536	0.913704	0.636882	0.639813	1.98391	0.883467	1.01869	0.975955	0.695324	0.676553	1.92688	0.783984	0.941305	17.4965	41.5463
O60716	CTNND1	Catenin delta-1	VVKAASGALR	728	VVK(UniMod:378)AASGALR	2	0.988862	1.16439	0.670102	1.3299	0.625913	1.40291	0.667924	0.512301	0.697513	2.78544	0.841971	0.581327	0.71343	0.559311	0.737566	2.70536	0.74716	0.537169	11.783	73.4171
O60725	ICMT	Protein-S-isoprenylcysteine O-methyltransferase	VPTGLPFIKGVK	278	VPTGLPFIK(UniMod:378)GVK	2	1.09011	0.844479	0.596183	1.26921	0.677485	1.2165	0.797705	0.74364	0.491109	1.21376	1.62167	0.81408		0.722505	0.469861	1.41777	1.49756	0.892304	21.1885	21.1546
O60739	EIF1B	Eukaryotic translation initiation factor 1b	EEQLKVHGF	109	EEQLK(UniMod:378)VHGF	2	0.356758		0.855925	1.09605										0.892138	0.819711	1.00936	1.26305	1.01574	4.23092	10.7762
O60739	EIF1B	Eukaryotic translation initiation factor 1b	TLTTVQGIADDYDKK	56	TLTTVQGIADDYDK(UniMod:378)K	2	0.245023		0.915285	1.08471									0.915188	0.911287	0.91938	1.10194	1.13922	1.01299	0.361066	4.88169
O60749	SNX2	Sorting nexin-2	VKVGKEDSSSTEFVEK	220	VK(UniMod:378)VGKEDSSSTEFVEK	3	-0.493793	-0.229435	1.16948	0.830516	1.07339	0.915568	0.955913	1.15772	1.10654	1.18894	1.13652	0.42124	1.01771	1.26148	1.22925	1.09939	1.00047	0.391691	9.24522	37.677
O60749	SNX2	Sorting nexin-2	VKVGKEDSSSTEFVEK	223	VKVGK(UniMod:378)EDSSSTEFVEK	3	-0.434302	-0.114247	1.18479	0.876806	1.04434	0.964827	0.976532	1.22503	0.931452	1.14009	1.11215	0.642243		1.33483	1.03475	1.05422	0.97901	0.597191	12.6637	22.82
O60749	SNX2	Sorting nexin-2	EAEAKMMVANKPDK	433	EAEAK(UniMod:378)MMVANKPDK	3	-0.126846	0.14049	1.04393	0.956067	0.956638	1.05448	0.735828	1.05118	1.0829	0.863136	1.38957	0.910745	0.7834	1.1454	1.203	0.798124	1.22322	0.846859	17.7904	19.8678
O60749	SNX2	Sorting nexin-2	VGKEDSSSTEFVEKR	234	VGKEDSSSTEFVEK(UniMod:378)R	3	-0.0645604	0.194568	1.02237	0.977629	0.939359	1.07499	0.923788	0.976258	0.918032	1.26056	1.1969	0.767496	0.983512	1.06376	1.01984	1.16561	1.05362	0.713658	3.20908	19.6572
O60749	SNX2	Sorting nexin-2	KELSANTAAFAK	335	K(UniMod:378)ELSANTAAFAK	2	0.0188396	0.281472	0.993471	1.00653	0.911912	1.10837	0.835101	0.944761	0.955874	1.16502	1.33653	0.823553	0.889092	1.02944	1.06188	1.07727	1.17653	0.765782	7.54791	17.3855
O60749	SNX2	Sorting nexin-2	VTTKTSLSMFSK	167	VTTK(UniMod:378)TSLSMFSK	2	0.0405414	0.348218	0.983188	1.01121	0.874816	1.11363	0.839111	0.797154	0.988183	1.34654	1.33041	0.663939		0.8686	1.09777	1.24511	1.17114	0.617365	11.6547	27.7017
O60749	SNX2	Sorting nexin-2	IQQAKNEIR	447	IQQAK(UniMod:378)NEIR	2	0.130896	0.389504	0.954666	1.04533	0.879173	1.15167	1.02501	0.875135	0.737371	0.94897	1.44713	1.0589	1.09128	0.953571	0.819147	0.877492	1.27389	0.984616	11.6376	16.0167
O60749	SNX2	Sorting nexin-2	VGKEDSSSTEFVEK	223	VGK(UniMod:378)EDSSSTEFVEK	2	0.193915	0.447855	0.932895	1.0671	0.857668	1.16987	0.860837	0.933238	0.778928	1.19886	1.12772	1.18302	0.916491	1.01688	0.865313	1.10856	0.992721	1.10003	6.74839	4.93974
O60749	SNX2	Sorting nexin-2	MVNKAADAVNK	287	MVNK(UniMod:378)AADAVNK	2	0.218882	0.479747	0.924286	1.07571	0.849246	1.18427	0.806647	0.945708	0.795382	1.17305	1.42006	0.959709	0.858797	1.03047	0.883592	1.0847	1.25006	0.892388	8.1968	13.5869
O60749	SNX2	Sorting nexin-2	IESKSMSAPVIFDR	116	IESK(UniMod:378)SMSAPVIFDR	2	0.201622	0.484633	0.917436	1.05504	0.830488	1.16204	0.823674	0.840422	0.827368	1.3026	1.40663	0.776899		0.915747	0.919125	1.20449	1.23824	0.722401	0.184119	22.3324
O60749	SNX2	Sorting nexin-2	AADAVNKMTIK	294	AADAVNK(UniMod:378)MTIK	2	0.260877	0.524016	0.909833	1.09017	0.835587	1.20153	0.788251	0.884142	0.834367	1.0185	1.53284	1.05327	0.839212	0.963385	0.926901	0.941781	1.34934	0.979383	5.72746	16.8692
O60749	SNX2	Sorting nexin-2	SEFSVKR	181	SEFSVK(UniMod:378)R	2	0.51586	0.784768	0.823097	1.1769	0.753405	1.29798	0.440711	0.996609	0.822894	1.16495	1.69572	1.03327	0.469204	1.08593	0.914155	1.0772	1.49272	0.960786	31.5736	19.3997
O60749	SNX2	Sorting nexin-2	WEDAQITLLKK	426	WEDAQITLLK(UniMod:378)K	2	0.53039	0.802737	0.818224	1.18178	0.747652	1.30421	0.390291	0.892303	0.960363	1.23561	1.74408	0.932939	0.415523	0.972277	1.06687	1.14254	1.53529	0.867495	35.1198	23.1883
O60749	SNX2	Sorting nexin-2	EDSSSTEFVEKR	234	EDSSSTEFVEK(UniMod:378)R	2	0.57626	0.834237	0.802897	1.1971	0.734948	1.31035	0.470419	0.889227	0.845198	1.73833	1.10953	1.08319	0.500833	0.968926	0.938933	1.6074	0.976705	1.0072	26.6463	24.2578
O60749	SNX2	Sorting nexin-2	SIVGMTKVK	218	SIVGMTK(UniMod:378)VK	2	0.933564	1.187	0.646833	1.23544	0.59675	1.35867	0.614154	0.604507	0.571589	1.51688	1.53173	1.02741		0.658687	0.63498	1.40263	1.34836	0.955344	1.83253	16.1315
O60749	SNX2	Sorting nexin-2	DFEQISKTIR	469	DFEQISK(UniMod:378)TIR	2	0.920223	1.23721	0.651277	1.23248	0.575802	1.35741	0.542516	0.646039	0.538852	1.23983	1.66893	1.16348		0.703941	0.598613	1.14645	1.46914	1.08186	8.08633	13.7449
O60749	SNX2	Sorting nexin-2	TVKHPTLLQDPDLR	248	TVK(UniMod:378)HPTLLQDPDLR	3	0.933836	1.5445	0.646743	1.2355	0.469222	1.36874	0.229799	0.705474	0.472392	1.78445	2.0665	0.255266		0.768704	0.524782	1.65004	1.81911	0.23736	18.8577	57.3985
O60762	DPM1	Dolichol-phosphate mannosyltransferase subunit 1	DVAEQLEKIYGSDR	80	DVAEQLEK(UniMod:378)IYGSDR	2	0.0159134	0.0180679	0.993389	1.00441	0.99337	1.00589	0.983586	1.01888	0.977647	1.27145	1.10286	0.643359		0.990149	0.996629	1.26334	1.10268	0.6472	0.326163	25.9815
O60763	USO1	General vesicular transport factor p115	DQYNLLKIQLGK	705	DQYNLLK(UniMod:378)IQLGK	2	0.403799	0.475943	0.837666	1.10822	0.816376	1.13544	0.814995	0.654806	0.979326	1.14994	1.63274	0.62363		0.675337	0.999996	1.1558	1.545	0.62387	19.3787	34.0681
O60763	USO1	General vesicular transport factor p115	ENFIEKLGFISK	580	ENFIEK(UniMod:378)LGFISK	2	0.436943	0.595007	0.824919	1.11672	0.753812	1.13862	0.653377	0.765067	0.842991	1.77889	1.39272	0.244236		0.789055	0.860783	1.78795	1.31788	0.244331	4.34757	57.8509
O60763	USO1	General vesicular transport factor p115	IGKENFIEK	574	IGK(UniMod:378)ENFIEK	2	0.996693	1.01627	0.626075	1.24928	0.630827	1.27597	0.671622	0.538877	0.681983	1.35133	1.62385	0.852724		0.555773	0.696377	1.35821	1.53659	0.853053	11.229	23.1723
O60763	USO1	General vesicular transport factor p115	LVKELEGVITK	618	LVK(UniMod:378)ELEGVITK	2	2.07404	2.19786	0.341719	1.43885	0.320371	1.46986	0.295251	0.343533	0.32233	1.47398	1.87816	1.05744		0.354305	0.329133	1.48149	1.77723	1.05785	3.68308	20.5184
O60763	USO1	General vesicular transport factor p115	ELEGVITKAIYK	626	ELEGVITK(UniMod:378)AIYK	2	2.15642	2.25018	0.325221	1.44985	0.311158	1.48032	0.299298	0.280999	0.353177	1.5213	1.85243	1.06722		0.28981	0.360631	1.52905	1.75288	1.06763	10.8882	19.6781
O60783	MRPS14	Small ribosomal subunit protein uS14m	KMAYEYADER	42	K(UniMod:378)MAYEYADER	2	-0.0568264	-0.112083	1.01969	0.980308	1.04085	0.963049	0.922993	1.02954	1.17002	1.12531	0.887637	0.876196	0.88086	1.00236	1.17585	1.08897	0.970146	0.88181	11.8715	8.65818
O60814	H2BC11;H2BC12;H2BC12L	Histone H2B type 1-K	PEPAKSAPAPKK	22	(UniMod:1)PEPAKSAPAPK(UniMod:378)K	2	-0.66243	-0.850244	1.22563	0.77437	1.30688	0.724913	1.35539	1.31203	1.25321	0.787942	0.816763	0.570033	1.29109	1.19791	1.18789	0.8549	0.894617	0.573592	3.79139	18.453
O60814	H2BC11;H2BC12;H2BC12L	Histone H2B type 1-K	PEPAKSAPAPKK	12	PEPAKSAPAPK(UniMod:378)K	3	-0.370001	-0.568836	1.12753	0.872466	1.2058	0.812905	1.26556	1.49717	0.854684	1.34566	0.64557	0.447482	1.20552	1.36695	0.810138	1.46002	0.707106	0.450275	20.7452	49.1122
O60814	H2BC11;H2BC12;H2BC12L	Histone H2B type 1-K	PEPAKSAPAPKK	6;12	PEPAK(UniMod:378)SAPAPK(UniMod:378)K	2	-0.310459	-0.495705	1.10718	0.892816	1.18077	0.837418	1.18074	1.19487	1.16669	0.926528	0.870711	0.715017	1.12473	1.09094	1.10588	1.00526	0.953707	0.71948	1.24858	13.9291
O60814	H2BC11;H2BC12;H2BC12L	Histone H2B type 1-K	PEPAKSAPAPK	6	PEPAK(UniMod:378)SAPAPK	2	-0.082801	-0.268337	1.02869	0.971311	1.09831	0.911899	1.12255	1.21566	0.95671	0.877361	1.03371	0.824626	1.0693	1.10992	0.906846	0.951918	1.13224	0.829773	8.52911	12.7911
O60814	H2BC11;H2BC12;H2BC12L	Histone H2B type 1-K	AVTKYTSAK	121	AVTK(UniMod:378)YTSAK	2	0.409743	0.221041	0.858941	1.14106	0.917224	1.06909	0.876629	1.01936	0.85568	0.979698	1.33299	0.894587	0.835041	0.9307	0.811081	1.06295	1.46006	0.900171	6.01622	20.608
O60826	CCDC22	Coiled-coil domain-containing protein 22	LQKQLTEHLR	250	LQK(UniMod:378)QLTEHLR	3	-1.05973	-0.797082	1.35161	0.648394	1.24999	0.719387	1.37395	1.21977	1.15626	1.18562	0.786196	0.186344	1.47101	1.2643	1.31951	1.06757	0.698116	0.179499	6.46546	56.1777
O60826	CCDC22	Coiled-coil domain-containing protein 22	HSKLSTAER	373	HSK(UniMod:378)LSTAER	2	-0.165392	0.0839641	1.05726	0.942742	0.981817	1.04065	0.98199	1.14885	0.814613	1.62319	1.02339	0.475385	1.05136	1.19079	0.929628	1.46157	0.908735	0.457924	10.0921	43.5369
O60828	PQBP1	Polyglutamine-binding protein 1	KDEELDPMDPSSYSDAPR	197	K(UniMod:378)DEELDPMDPSSYSDAPR	2	-0.622977	-0.536713	1.26647	0.822355	1.19402	0.823084	1.05515	1.30208	1.22483	0.98085	0.849415	0.638988		1.40664	1.1263	0.990676	0.829261	0.647128	11.0679	17.0653
O60828	PQBP1	Polyglutamine-binding protein 1	REELAPYPKSK	189	REELAPYPK(UniMod:378)SK	2	-0.459131	-0.453125	1.15779	0.842207	1.14989	0.839948	1.3035	1.21249	0.933681	1.44077	0.586947	0.492128	1.30496	1.30985	0.85857	1.4552	0.57302	0.498398	18.2754	51.5934
O60828	PQBP1	Polyglutamine-binding protein 1	SSNADAEEKLDR	102	SSNADAEEK(UniMod:378)LDR	2	0.0341821	0.0408494	0.988154	1.01185	0.983145	1.01138	1.06534	1.02898	0.855109	1.27168	0.926784	0.835683	1.06653	1.11161	0.786319	1.28441	0.904794	0.84633	14.5625	19.1934
O60828	PQBP1	Polyglutamine-binding protein 1	EELAPYPKSK	189	EELAPYPK(UniMod:378)SK	2	0.363373	0.372328	0.874726	1.12527	0.871786	1.12847	0.621858	1.04822	0.945277	0.928475	1.37669	1.08025	0.622551	1.13239	0.869234	0.937776	1.34403	1.09402	23.7992	14.8691
O60828	PQBP1	Polyglutamine-binding protein 1	GYDKVDR	148	GYDK(UniMod:378)VDR	2	0.45156	0.4577	0.844766	1.15523	0.842046	1.15643	0.819238	0.899305	0.807596	1.05816	1.23106	1.18005	0.820152	0.971518	0.742629	1.06876	1.20185	1.19509	11.2517	5.29811
O60831	PRAF2	PRA1 family protein 2	IESIGLKR	159	IESIGLK(UniMod:378)R	2	0.626475	0.122512	0.753993	1.164	0.946755	1.03066	1.12057	0.887767	0.831927	1.14575	1.05077	0.895469		0.764588	0.743397	1.33762	1.18913	0.965262	1.40529	13.1485
O60831	PRAF2	PRA1 family protein 2	IENKIESIGLK	152	IENK(UniMod:378)IESIGLK	2	0.589989	0.221321	0.798328	1.20167	0.914698	1.06635	0.920802	1.03971	0.783582	1.09087	1.09722	1.01097	0.79934	0.895448	0.700197	1.27355	1.2417	1.08977	9.98515	6.67316
O60832	DKC1	H/ACA ribonucleoprotein complex subunit DKC1	KSLPEEDVAEIQHAEEFLIKPESK	20	K(UniMod:378)SLPEEDVAEIQHAEEFLIKPESK	4	-0.48117	-0.963528	1.12796	0.808065	1.10696	0.567652	0.537697	1.36968	1.41351	1.43848	0.166226	0.0982465	0.511177	1.47025	1.40244	1.44544	0.170688		38.7432	78.8769
O60832	DKC1	H/ACA ribonucleoprotein complex subunit DKC1	TIYESKMIEYDPERR	203	TIYESK(UniMod:378)MIEYDPERR	3	-0.337206	-0.734154	1.11634	0.883662	1.12355	0.675444	1.20867	1.07837	1.08361	1.32212	0.427338	0.276873		1.15755	1.07513	1.32852	0.43881		3.69161	50.3419
O60832	DKC1	H/ACA ribonucleoprotein complex subunit DKC1	LDTSQWPLLLKNFDK	57	LDTSQWPLLLK(UniMod:378)NFDK	2	0.0235003	-0.391758	0.991856	1.00814	1.05434	0.803622	0.996447	0.965517	1.20107	1.3678	0.62509	0.417973	0.947302	1.03641		1.37442	0.641871		4.49193	36.3315
O60832	DKC1	H/ACA ribonucleoprotein complex subunit DKC1	QEYVDYSESAKK	424	QEYVDYSESAK(UniMod:378)K	2	0.150343	0.148363	0.947942	1.05206	0.948905	1.05168	1.06868	0.784456	0.993575	1.1216	1.24623	0.787215	1.01598	0.842054	0.985797	1.12703	1.27968	0.749462	8.00482	21.1831
O60832	DKC1	H/ACA ribonucleoprotein complex subunit DKC1	VAKLDTSQWPLLLK	46	VAK(UniMod:378)LDTSQWPLLLK	2	0.3139	0.24525	0.872724	1.08485	0.913223	1.08244	1.05464	0.905877	0.779157	1.30855	1.25499	0.683784		0.97239	0.773058	1.31488	1.28868	0.650991	11.4201	28.2962
O60832	DKC1	H/ACA ribonucleoprotein complex subunit DKC1	APQVVAEAAKTAK	443	APQVVAEAAK(UniMod:378)TAK	2	0.312509	0.331715	0.892114	1.10789	0.88187	1.10984	0.740313	1.01116	0.894134	1.02596	1.33211	0.971452	0.703801	1.08541	0.887134	1.03092	1.36787	0.924864	17.4675	17.0475
O60832	DKC1	H/ACA ribonucleoprotein complex subunit DKC1	LMIKQGLLDK	394	LMIK(UniMod:378)QGLLDK	2	0.496156	0.5206	0.82972	1.17028	0.816413	1.17119	0.581081	1.02404	0.844113	1.31992	1.28468	0.908965	0.552422	1.09923	0.837506	1.3263	1.31916	0.865374	26.913	18.4247
O60832	DKC1	H/ACA ribonucleoprotein complex subunit DKC1	LVKSQQSAGK	144	LVK(UniMod:378)SQQSAGK	2	0.537753	0.550887	0.815757	1.18424	0.809517	1.18593	0.832553	0.889537	0.706461	1.35713	1.25542	0.945238	0.791492	0.95485	0.700931	1.3637	1.28912	0.899907	12.8804	17.1711
O60832	DKC1	H/ACA ribonucleoprotein complex subunit DKC1	VEKTGHSGTLDPK	117	VEK(UniMod:378)TGHSGTLDPK	2	0.930988	0.675693	0.64769	1.23487	0.774752	1.23756	0.759744	0.986884	0.577628	1.57658	1.15981	0.976298	0.722273		0.573106	1.5842	1.19094	0.929477	11.5153	21.7908
O60832	DKC1	H/ACA ribonucleoprotein complex subunit DKC1	SQQSAGKEYVGIVR	151	SQQSAGK(UniMod:378)EYVGIVR	2	0.679238	0.6965	0.768848	1.23115	0.759459	1.23075	0.547	0.84552	0.885856	1.36225	1.42167	0.90834	0.520022	0.907601	0.878922	1.36884	1.45984	0.864778	22.9351	21.2577
O60832	DKC1	H/ACA ribonucleoprotein complex subunit DKC1	EVVAEVVKAPQVVAEAAK	433	EVVAEVVK(UniMod:378)APQVVAEAAK	2	1.06869	0.907384	0.602947	1.2647	0.674458	1.26504	0.859828	0.633295	0.530251	1.2875	1.51081	0.996819		0.679794	0.5261	1.29372	1.55137	0.949015	12.7452	19.5116
O60841	EIF5B	Eukaryotic translation initiation factor 5B	LKEGDTIIVPGVEGPIVTQIR	883	LK(UniMod:378)EGDTIIVPGVEGPIVTQIR	2	-1.35285	-1.37702	1.43728	0.562721	1.4507	0.558537	0.523761	1.74938	2.07896	0.771818	0.677633	0.226161	0.505011	1.65767	2.14916	0.769754	0.680176	0.238234	47.9429	41.2893
O60841	EIF5B	Eukaryotic translation initiation factor 5B	KKIPQQLESK	453	KK(UniMod:378)IPQQLESK	2	-0.713538	-0.758733	1.24237	0.757627	1.27402	0.752968	1.50084	1.38769	0.933551	1.36826	0.602614	0.28803	1.44711	1.31494	0.965075	1.3646	0.604875	0.303405	16.3693	58.9331
O60841	EIF5B	Eukaryotic translation initiation factor 5B	KIPQQLESK	453	K(UniMod:378)IPQQLESK	2	-0.472991	-0.519313	1.16247	0.837527	1.18543	0.827076	1.1481	1.26544	1.14274	0.949294	0.964889	0.567046	1.107	1.19909	1.18132	0.946755	0.96851	0.597315	3.4314	20.3083
O60841	EIF5B	Eukaryotic translation initiation factor 5B	KFEEETVK	275	K(UniMod:378)FEEETVK	2	-0.182716	-0.233625	1.06324	0.93676	1.08733	0.924768	1.0195	1.29351	0.948975	1.06594	1.05516	0.653207	0.983006	1.22569	0.981019	1.06309	1.05912	0.688075	10.8043	18.7726
O60841	EIF5B	Eukaryotic translation initiation factor 5B	LLQAQGVEVPSKDSLPKK	441	LLQAQGVEVPSKDSLPK(UniMod:378)K	3	-0.126528	-0.174445	1.04382	0.956177	1.06676	0.945261	0.536155	1.61916	1.04495	1.38371	0.827445	0.624627	0.516961	1.53428	1.08023	1.38001	0.83055	0.65797	39.8645	32.1976
O60841	EIF5B	Eukaryotic translation initiation factor 5B	KFEEETVKSK	282	KFEEETVK(UniMod:378)SK	2	-0.0382303	-0.0826991	1.01325	0.986751	1.03295	0.975408	1.21639	0.918131	0.964342	1.19545	1.11151	0.61926	1.17284	0.869997	0.996905	1.19226	1.11568	0.652316	12.2552	24.1741
O60841	EIF5B	Eukaryotic translation initiation factor 5B	VKNQYEK	916	VK(UniMod:378)NQYEK	2	-0.0103481	-0.0601421	1.00359	0.996414	1.02585	0.983965	1.43775	0.820191	0.819612	1.13133	1.14474	0.675827	1.38628	0.777192	0.847288	1.1283	1.14904	0.711903	27.1142	20.2082
O60841	EIF5B	Eukaryotic translation initiation factor 5B	KSPDSDVAATLKK	766	K(UniMod:378)SPDSDVAATLKK	3	0.107207	0.0446617	0.962862	1.03714	0.993965	1.02522	0.929307	1.50068	0.551905	1.21963	1.20995	0.646067	0.896038	1.42201	0.570541	1.21637	1.21449	0.680554	36.4337	24.3116
O60841	EIF5B	Eukaryotic translation initiation factor 5B	NTKDEFEER	784	NTK(UniMod:378)DEFEER	2	0.195515	0.148129	0.932343	1.06766	0.951452	1.05433	0.953811	1.01351	0.887039	1.11845	1.33354	0.71102	0.919665	0.960372	0.916992	1.11546	1.33854	0.748974	2.12898	22.7649
O60841	EIF5B	Eukaryotic translation initiation factor 5B	TLDKKPSK	581	TLDK(UniMod:378)KPSK	2	0.222227	0.171647	0.923134	1.07687	0.942577	1.06167	1.12372	0.877572	0.826442	1.35485	0.97668	0.853472	1.08349	0.831564	0.854349	1.35122	0.980345	0.899031	12.3242	18.277
O60841	EIF5B	Eukaryotic translation initiation factor 5B	IEPIPGESPKMFGR	1170	IEPIPGESPK(UniMod:378)MFGR	2	0.243402	0.179205	0.900683	1.06621	0.92949	1.05242	0.971721	0.890173	0.926574	1.1133	1.30505	0.738914		0.843504	0.957862	1.11033	1.30995	0.778357	6.3484	20.5637
O60841	EIF5B	Eukaryotic translation initiation factor 5B	SPDSDVAATLKK	777	SPDSDVAATLK(UniMod:378)K	2	0.277083	0.219517	0.904265	1.09574	0.927487	1.07991	1.00249	1.08923	0.690736	1.01852	1.3779	0.843321	0.966606	1.03213	0.714061	1.0158	1.38307	0.888337	15.1647	19.1409
O60841	EIF5B	Eukaryotic translation initiation factor 5B	ATVKAMQEALAK	342	ATVK(UniMod:378)AMQEALAK	2	0.337919	0.225636	0.86329	1.09114	0.91881	1.07436	1.01409	0.86549	0.876855	1.10231	1.20726	0.91351		0.820116	0.906464	1.09936	1.21179	0.962273	5.00113	9.35074
O60841	EIF5B	Eukaryotic translation initiation factor 5B	HKEVEAAQGVK	923	HK(UniMod:378)EVEAAQGVK	2	0.282912	0.233275	0.902263	1.09774	0.920173	1.08166	0.952222	0.936279	0.872017	1.11276	1.26183	0.870398	0.918133	0.887193	0.901463	1.10979	1.26657	0.91686	1.40137	13.0287
O60841	EIF5B	Eukaryotic translation initiation factor 5B	NVNTEKLR	628	NVNTEK(UniMod:378)LR	2	0.300906	0.251767	0.89609	1.10391	0.914334	1.08867	0.811136	1.05493	0.876939	1.11153	1.33596	0.81851	0.782099	0.999622	0.90655	1.10856	1.34097	0.862202	9.94443	17.7084
O60841	EIF5B	Eukaryotic translation initiation factor 5B	AEATLKLLQAQGVEVPSK	424	AEATLK(UniMod:378)LLQAQGVEVPSK	2	0.350553	0.269919	0.858347	1.09444	0.897944	1.08269	0.947599	1.02679	0.719439	1.0993	1.5418	0.606959		0.972962	0.743733	1.09636	1.54759	0.639359	13.3529	33.8792
O60841	EIF5B	Eukaryotic translation initiation factor 5B	QTLNAIKLEEK	975	QTLNAIK(UniMod:378)LEEK	2	0.38327	0.298692	0.845611	1.10293	0.884869	1.08841	0.951348	0.80693	0.89633	1.00876	1.49555	0.76094		0.764625	0.926597	1.00606	1.50116	0.801559	9.57716	26.6299
O60841	EIF5B	Eukaryotic translation initiation factor 5B	TSEVPYAGINIGPVHKK	1015	TSEVPYAGINIGPVHK(UniMod:378)K	3	0.441316	0.335009	0.823245	1.11784	0.876109	1.10511	0.953299	0.987314	0.687715	1.2274	1.41043	0.677506		0.935552	0.710938	1.22411	1.41572	0.713671	13.642	26.5066
O60841	EIF5B	Eukaryotic translation initiation factor 5B	QVDVAKK	1152	QVDVAK(UniMod:378)K	2	0.520319	0.473141	0.821601	1.1784	0.834803	1.15881	0.796815	0.797524	0.910069	0.903377	1.53495	1.03812	0.76829	0.755712	0.9408	0.900961	1.54071	1.09353	10.2778	22.7411
O60841	EIF5B	Eukaryotic translation initiation factor 5B	SKVTVDTGVIPASEEK	284	SK(UniMod:378)VTVDTGVIPASEEK	2	0.537327	0.482209	0.8159	1.1841	0.833736	1.16463	0.834841	0.926879	0.739489	1.01946	1.42965	1.04478	0.804954	0.878286	0.76446	1.01673	1.43501	1.10055	5.77395	15.2598
O60841	EIF5B	Eukaryotic translation initiation factor 5B	KGQEVCVKIEPIPGESPK	1170	KGQEVC(UniMod:4)VK(UniMod:378)IEPIPGESPK	3	0.693398	0.526695	0.729793	1.18014	0.810322	1.16737	0.944831	0.890245	0.595891	1.51444	1.28453	0.703148		0.843573	0.616013	1.51039	1.28935	0.740682	15.5907	27.4188
O60841	EIF5B	Eukaryotic translation initiation factor 5B	EGKLLTK	406	EGK(UniMod:378)LLTK	2	0.616156	0.562074	0.789644	1.21036	0.806086	1.1901	0.525754	1.09531	0.797194	1.05396	1.42521	1.09112	0.506932	1.03789	0.824113	1.05114	1.43056	1.14937	27.6235	13.2843
O60841	EIF5B	Eukaryotic translation initiation factor 5B	ILGKDLEK	936	ILGK(UniMod:378)DLEK	2	0.757168	0.573853	0.707163	1.19522	0.790439	1.17656	0.944537	0.703471	0.72331	1.08384	1.44433	1.00152		0.666591	0.747735	1.08094	1.44975	1.05499	5.73726	15.0842
O60841	EIF5B	Eukaryotic translation initiation factor 5B	LLQAQGVEVPSKDSLPK	436	LLQAQGVEVPSK(UniMod:378)DSLPK	2	0.772657	0.727331	0.73844	1.26156	0.749104	1.2402	0.163925	1.11928	0.964108	1.18713	1.36961	1.16384	0.158057	1.0606	0.996664	1.18396	1.37475	1.22597	55.6879	6.48855
O60869	EDF1	Endothelial differentiation-related factor 1	KGPTAAQAK	15	K(UniMod:378)GPTAAQAK	2	-0.410456	-0.319167	1.1413	0.858699	1.12157	0.898977	1.06077	1.53448	0.769461	1.13122	1.00607	0.559648	1.13781	1.38517	0.900926	1.08726	0.968156	0.52068	17.3231	28.4048
O60869	EDF1	Endothelial differentiation-related factor 1	KWAAGQNK	43	K(UniMod:378)WAAGQNK	2	-0.369423	-0.261293	1.12734	0.872663	1.09657	0.914914	1.15707	1.32795	0.804693	1.11618	0.939495	0.689063	1.24109	1.19874	0.942178	1.07281	0.904092	0.641083	11.7147	20.357
O60869	EDF1	Endothelial differentiation-related factor 1	WAAGQNKQHSITK	50	WAAGQNK(UniMod:378)QHSITK	3	-0.262023	-0.170591	1.09056	0.909439	1.06614	0.947245	1.25086	1.30643	0.641132	2.07822	0.641617	0.121899	1.3417	1.17931	0.750672	1.99747	0.617439	0.113411	22.861	87.5698
O60869	EDF1	Endothelial differentiation-related factor 1	QSKGLTQK	88	QSK(UniMod:378)GLTQK	2	-0.0578465	0.0353398	1.02005	0.979955	1.00672	1.03169	1.00348	1.40765	0.609052	1.05047	0.875734	1.16886	1.07635	1.27068	0.71311	1.00965	0.842734	1.08748	22.6541	10.4187
O60869	EDF1	Endothelial differentiation-related factor 1	GLTQKDLATK	93	GLTQK(UniMod:378)DLATK	2	-0.00617307	0.120551	1.00214	0.997861	0.962432	1.04631	0.896166	1.06709	0.92404	1.01468	1.31457	0.809666	0.961245	0.963259	1.08192	0.975256	1.26504	0.753289	5.62955	20.9979
O60869	EDF1	Endothelial differentiation-related factor 1	GKDIGKPIEK	135	GK(UniMod:378)DIGKPIEK	3	0.104711	0.193551	0.963726	1.03627	0.951806	1.08846	0.969045	1.33096	0.555415	1.00983	1.24361	1.01194	1.03942	1.20145	0.650309	0.970595	1.19675	0.94148	23.9987	11.0099
O60869	EDF1	Endothelial differentiation-related factor 1	GPTAAQAKSK	23	GPTAAQAK(UniMod:378)SK	2	0.128561	0.22184	0.955473	1.04453	0.939692	1.09589	1.00202	1.25252	0.564537	1.3606	1.03191	0.895156	1.07478	1.13065	0.66099	1.30773	0.993022	0.832827	21.9239	18.886
O60869	EDF1	Endothelial differentiation-related factor 1	VTLEVGKVIQQGR	79	VTLEVGK(UniMod:378)VIQQGR	2	0.150754	0.28437	0.938007	1.04133	0.895673	1.09082	0.865607	0.956879	0.864534	1.14674	1.38025	0.745472		0.863772	1.01224	1.10218	1.32824	0.693565	7.91417	25.223
O60869	EDF1	Endothelial differentiation-related factor 1	DIGKPIEKGPR	143	DIGKPIEK(UniMod:378)GPR	3	0.301575	0.357006	0.895861	1.10414	0.902965	1.15649	0.626233	1.57602	0.506645	1.54232	1.16047	0.766669	0.671709	1.42267	0.593207	1.48239	1.11674	0.713286	41.7346	28.4486
O60869	EDF1	Endothelial differentiation-related factor 1	AIPNNQVLGKIER	123	AIPNNQVLGK(UniMod:378)IER	2	0.361026	0.389403	0.85426	1.09716	0.878843	1.15115	0.933427	1.06491	0.638192	1.46397	1.04648	0.943017		0.961291	0.74723	1.40708	1.00704	0.877355	12.5291	20.5488
O60869	EDF1	Endothelial differentiation-related factor 1	GEDVETSKK	42	GEDVETSK(UniMod:378)K	2	0.424798	0.535123	0.853831	1.14617	0.83158	1.20501	0.874785	1.02011	0.599845	1.03753	1.35387	1.22364	0.938311	0.92085	0.702331	0.997214	1.30285	1.13844	12.5743	10.8969
O60869	EDF1	Endothelial differentiation-related factor 1	SKQAILAAQR	25	SK(UniMod:378)QAILAAQR	2	0.57102	0.697228	0.804643	1.19536	0.771032	1.25014	1.05584	0.710947	0.546312	2.31422	0.800561	0.635639	1.13251	0.64177	0.639652	2.2243	0.770394	0.59138	28.8124	61.1727
O60870	KIN	DNA/RNA-binding protein KIN17	SSTLGPSALKTIGSSASVK	231	SSTLGPSALK(UniMod:378)TIGSSASVK	2	0.324077	0.339866	0.888153	1.11185	0.900082	1.13918	1.18582	0.979173	0.535252	1.9702	0.886636	0.560702	1.12224	1.01297	0.529246	1.84649	0.858096	0.630957	29.0126	47.4599
O60879	DIAPH2	Protein diaphanous homolog 2	VQKNAEALEEK	686	VQK(UniMod:378)NAEALEEK	2	-0.404468	-0.0466978	1.13927	0.860733	1.02443	0.991806	1.38432	0.904604	0.784384	0.879625	1.11238	0.983408	1.43766	1.02978	0.950363	0.776009	0.910774	0.895416	18.7378	6.99823
O60879	DIAPH2	Protein diaphanous homolog 2	AKVEESEQK	489	AK(UniMod:378)VEESEQK	2	0.0496603	0.435403	0.982791	1.01721	0.876264	1.18496	0.971765	0.93543	0.721598	0.821779	1.76436	0.968744	1.00921	1.06487	0.874291	0.724977	1.44459	0.882064	8.14159	30.3704
O60884	DNAJA2	DnaJ homolog subfamily A member 2	EYHPDKNPNAGDKFK	39	EYHPDK(UniMod:378)NPNAGDKFK	4	-0.968753	-0.990058	1.32367	0.676327	1.34414	0.676716	1.25131	1.54121	1.23989	1.19186	0.560164	0.278125	1.22382	1.54168	1.20552	1.16388	0.573172	0.291932	11.6597	53.7265
O60884	DNAJA2	DnaJ homolog subfamily A member 2	NPFEKGDLYIK	326	NPFEK(UniMod:378)GDLYIK	2	-0.209496	-0.253801	1.07248	0.927521	1.09428	0.917754	0.742738	0.761239	1.77886	1.09796	1.02549	0.629809	0.726421	0.761471	1.72954	1.07219	1.0493	0.661074	43.3422	20.3379
O60884	DNAJA2	DnaJ homolog subfamily A member 2	LAKEYHPDKNPNAGDK	33	LAK(UniMod:378)EYHPDKNPNAGDK	4	-0.190612	-0.227232	1.06597	0.934035	1.08523	0.927084	1.54742	0.840285	0.867997	1.2031	1.10694	0.471212	1.51342	0.840542	0.843933	1.17486	1.13264	0.494604	29.6822	33.318
O60884	DNAJA2	DnaJ homolog subfamily A member 2	KVIKEVK	212	KVIK(UniMod:378)EVK	2	0.205595	0.170315	0.928867	1.07113	0.944022	1.06231	1.02447	0.968757	0.838843	1.43198	1.02335	0.731608	1.00196	0.969053	0.815587	1.39836	1.04711	0.767927	8.74392	24.0804
O60884	DNAJA2	DnaJ homolog subfamily A member 2	VSLEDLYNGKTTK	131	VSLEDLYNGK(UniMod:378)TTK	2	0.267677	0.226689	0.907495	1.0925	0.922373	1.07931	0.716346	0.997501	1.05327	1.18133	1.31644	0.740159	0.700609	0.997806	1.02407	1.1536	1.34701	0.776902	16.1635	21.6678
O60884	DNAJA2	DnaJ homolog subfamily A member 2	EYHPDKNPNAGDK	39	EYHPDK(UniMod:378)NPNAGDK	3	0.520114	0.471928	0.821669	1.17833	0.835117	1.15828	0.915203	0.850843	0.739305	1.09676	1.21647	1.1616	0.895097	0.851103	0.718808	1.07101	1.24471	1.21926	9.11783	6.5001
O60884	DNAJA2	DnaJ homolog subfamily A member 2	TTKLQLSK	134	TTK(UniMod:378)LQLSK	2	0.553865	0.510397	0.810369	1.18963	0.822616	1.17177	0.561095	1.01486	0.891894	1.15128	1.39069	0.97334	0.548768	1.01517	0.867168	1.12425	1.42299	1.02166	24.0134	14.3103
O60884	DNAJA2	DnaJ homolog subfamily A member 2	EVKILEVHVDK	215	EVK(UniMod:378)ILEVHVDK	3	1.20647	1.00591	0.560339	1.29311	0.638641	1.28253	0.784087	0.721372	0.410465	1.63414	1.50548	0.707965		0.721592	0.399086	1.59577	1.54044	0.743111	28.7778	30.126
O60885	BRD4	Bromodomain-containing protein 4	TPVAPKKDLK	1192	TPVAPKK(UniMod:378)DLK	2	-0.921948	-0.853614	1.30908	0.690925	1.27863	0.707591	1.27154	1.69397	0.870386	1.07196	0.635492	0.415317	1.37474	1.66861	0.883871	1.06054	0.609296	0.402938	24.7287	39.7438
O60885	BRD4	Bromodomain-containing protein 4	AKEPPPKK	571	AKEPPPK(UniMod:378)K	2	-0.256714	-0.196459	1.08874	0.911264	1.06786	0.931915	0.903434	1.52143	0.778728	1.59744	0.80689	0.391419	0.976756	1.49866	0.790793	1.58041	0.773628	0.379753	27.5215	54.8397
O60885	BRD4	Bromodomain-containing protein 4	KDVPDSQQHPAPEK	333	K(UniMod:378)DVPDSQQHPAPEK	3	-0.233159	-0.153458	1.08063	0.919369	1.05272	0.946494	1.03017	1.07831	1.04967	0.849859	1.14019	0.849429	1.11378	1.06217	1.06594	0.840802	1.09319	0.824111	2.17386	13.3897
O60885	BRD4	Bromodomain-containing protein 4	DVPDSQQHPAPEKSSK	346	DVPDSQQHPAPEK(UniMod:378)SSK	3	-0.204515	-0.115915	1.07076	0.929239	1.03647	0.956451	1.3719	1.16171	0.575797	0.972434	1.29055	0.606367	1.48324	1.14432	0.584718	0.96207	1.23735	0.588294	34.6007	28.6247
O60885	BRD4	Bromodomain-containing protein 4	KPQAEKVDVIAGSSK	680	K(UniMod:378)PQAEKVDVIAGSSK	3	0.131529	0.202051	0.954447	1.04555	0.932395	1.07256	0.891719	1.17321	0.732254	1.40566	1.05495	0.757089	0.96409	1.15565	0.743599	1.39068	1.01146	0.734524	17.6393	25.7237
O60885	BRD4	Bromodomain-containing protein 4	LPGEKLGR	629	LPGEK(UniMod:378)LGR	2	0.232008	0.266181	0.905238	1.06317	0.909283	1.09352	0.918588	0.880376	0.928887	1.10712	1.26712	0.906335		0.867199	0.943278	1.09532	1.21488	0.879322	4.20219	13.0613
O60885	BRD4	Bromodomain-containing protein 4	ALKAQAEHAEK	1242	ALK(UniMod:378)AQAEHAEK	3	0.273882	0.358708	0.905364	1.09464	0.877765	1.12554	0.97883	0.731415	0.923051	1.1235	1.18942	1.06369	1.05827	0.720467	0.937352	1.11153	1.14039	1.03199	15.4359	4.18737
O60885	BRD4	Bromodomain-containing protein 4	VDVIAGSSKMK	694	VDVIAGSSK(UniMod:378)MK	2	0.453875	0.526042	0.843983	1.15602	0.827006	1.19087	0.666385	1.02637	0.788258	0.976347	1.46816	1.1281	0.720468	1.01101	0.800471	0.965941	1.40764	1.09447	14.5192	16.0463
O60888	CUTA	Protein CutA	GKIEEDSEVLMMIK	112	GK(UniMod:378)IEEDSEVLMMIK	2	-0.954508	-0.724377	1.40922	0.727184	1.22912	0.743934	1.0174	1.29527	1.37468	1.24138	0.834283	0.15614		1.31112	1.50733	1.19773	0.833051	0.15077	6.96137	59.6722
O60888	CUTA	Protein CutA	VAKEIAR	82	VAK(UniMod:378)EIAR	2	0.177328	0.240212	0.93862	1.06138	0.919156	1.08568	0.951927	0.948817	0.856725	1.08691	1.21414	0.955974	0.916038	0.960428	0.939394	1.0487	1.21235	0.923095	1.93157	11.1579
O60925	PFDN1	Prefoldin subunit 1	IKELEQKK	97	IKELEQK(UniMod:378)K	2	-0.159099	0.0360283	1.04359	0.93462	0.998225	1.02347	0.945653	1.23441	0.814611	1.0298	1.22208	0.818515	0.987599	1.27176	0.8714		1.05193	0.817312	16.1149	12.5514
O60925	PFDN1	Prefoldin subunit 1	VIDTQQKVK	26	VIDTQQK(UniMod:378)VK	2	0.0635953	0.214068	0.977963	1.02204	0.933949	1.08334	1.02177	0.94728	0.832802	1.12516	1.28267	0.842181	1.06709	0.975941	0.890859	1.12109	1.10408	0.840943	7.35811	12.5476
O60925	PFDN1	Prefoldin subunit 1	SVKEAEDNIR	106	SVK(UniMod:378)EAEDNIR	2	0.130154	0.288388	0.954922	1.04508	0.910078	1.11146	0.879328	0.849154	1.00175	1.28559	1.38981	0.658969	0.918332	0.874847	1.07159	1.28093	1.1963	0.658	8.83675	26.3978
O60925	PFDN1	Prefoldin subunit 1	VKLADIQIEQLNR	28	VK(UniMod:378)LADIQIEQLNR	2	0.237066	0.406721	0.903215	1.06452	0.860684	1.14098	0.861136	0.873249	0.847666	1.23021	1.60924	0.58349		0.899671	0.90676	1.22576	1.38518	0.582633	0.392433	32.5882
O60925	PFDN1	Prefoldin subunit 1	EAIHSQLLEKQK	83	EAIHSQLLEK(UniMod:378)QK	3	0.371452	0.538368	0.871971	1.12803	0.831954	1.20827	0.341768	1.14756	1.00654	1.20335	1.6899	0.731561	0.356927	1.18228	1.07671	1.19899	1.45461	0.730486	42.0578	26.5818
O60930	RNASEH1	Ribonuclease H1	AIEQAKTQNINK	198	AIEQAK(UniMod:378)TQNINK	2	0.109778	0.506022	0.954711	1.03019	0.828223	1.17618	0.831766	0.751791	0.901112	1.67325	0.927914	0.927387		1.04019	0.86923	1.20095	1.1079	0.781723	8.95357	17.4486
O60934	NBN	Nibrin	SHAAEKLR	544	SHAAEK(UniMod:378)LR	2	-0.381142	-0.406395	1.13133	0.868669	1.14769	0.865937	1.4463	1.11399	0.882772	1.40702	0.833228	0.357561	1.43645	1.07662	0.880924	1.40114	0.828685	0.376184	20.336	48.2795
O60934	NBN	Nibrin	SIVKNSASK	533	SIVK(UniMod:378)NSASK	2	-0.218262	-0.254718	1.0755	0.9245	1.0938	0.916769	1.23096	1.34241	0.708026	1.19707	0.915907	0.637329	1.22258	1.29738	0.706544	1.19206	0.910913	0.670523	24.4233	23.0541
O60934	NBN	Nibrin	YNPYLKR	751	YNPYLK(UniMod:378)R	2	-0.0762258	-0.111937	1.02641	0.973588	1.04273	0.964881	0.928464	1.20859	0.991121	0.991947	1.19626	0.706432	0.922139	1.16805	0.989046	0.987798	1.18974	0.743226	10.114	18.7519
O60934	NBN	Nibrin	NYFQPSTKK	464	NYFQPSTK(UniMod:378)K	2	0.00990276	-0.0270269	0.996568	1.00343	1.01281	0.994009	0.982908	1.19917	0.856338	1.13605	1.09715	0.748831	0.976211	1.15895	0.854545	1.1313	1.09116	0.787833	12.5533	15.2805
O60934	NBN	Nibrin	VSKMEQK	388	VSK(UniMod:378)MEQK	2	0.0580569	0.0180417	0.979882	1.02012	0.995742	1.00827	0.932677	1.17414	0.880408	0.950743	1.1908	0.883275	0.926323	1.13476	0.878564	0.946767	1.18431	0.929279	11.352	11.4025
O60934	NBN	Nibrin	VQKQEEDVNVR	582	VQK(UniMod:378)QEEDVNVR	2	0.0667304	0.0250843	0.976877	1.02312	0.993685	1.01111	0.967683	1.25966	0.753713	1.17292	0.97269	0.887733	0.96109	1.21741	0.752135	1.16801	0.967387	0.933969	19.4778	10.1021
O60934	NBN	Nibrin	ISQENEIGKK	622	ISQENEIGK(UniMod:378)K	2	0.139111	0.101045	0.951825	1.04817	0.965659	1.03572	0.995629	0.977398	0.923951	0.931466	1.25229	0.923395	0.988846	0.944612	0.922017	0.92757	1.24547	0.971489	2.91603	13.4188
O60934	NBN	Nibrin	MLSQDAPTVKESCK	404	MLSQDAPTVK(UniMod:378)ESC(UniMod:4)K	2	0.196333	0.121568	0.919566	1.05362	0.961468	1.046	0.827299	1.0375	1.0196	1.20847	1.26124	0.66828	0.821663		1.01747	1.20341	1.25437	0.703087	10.6467	23.6079
O60934	NBN	Nibrin	LPSINKSK	441	LPSINK(UniMod:378)SK	2	0.259058	0.219874	0.910458	1.08954	0.925133	1.07744	0.791002	1.09642	0.887979	1.0558	1.2625	0.914021	0.785613	1.05964	0.88612	1.05138	1.25562	0.961627	12.4319	11.2907
O60942	RNGTT	mRNA-capping enzyme	LKLGAIFLEGVTVK	227	LK(UniMod:378)LGAIFLEGVTVK	2	-0.906593	-1.4475	1.22944	0.655838	1.31848	0.483429	1.06206	1.53387	1.35951	0.749749	0.479729	0.220808	1.05195	1.37186	1.26451	0.797456	0.514219		10.8127	21.5935
O60942	RNGTT	mRNA-capping enzyme	ELKQYDNK	508	ELK(UniMod:378)QYDNK	2	0.517803	0.0805348	0.822445	1.17755	0.973295	1.02917	0.722225	1.19829	0.999373	1.03032	1.17477	0.882426	0.715354		0.929536	1.09588	1.25923		13.021	6.93574
O60942	RNGTT	mRNA-capping enzyme	ESEPGSSASFGKR	220	ESEPGSSASFGK(UniMod:378)R	2	0.267645	0.0868253	0.907506	1.09249	0.967927	1.02797	1.0083	1.09726	0.798221	0.928153	1.24226	0.913487	0.998705	0.981374	0.74244	0.987212	1.33158	0.958692	12.8851	15.5111
O60942	RNGTT	mRNA-capping enzyme	GVTQVTTQPKLGEVQQK	249	GVTQVTTQPK(UniMod:378)LGEVQQK	2	0.682515	0.344467	0.733697	1.17754	0.872322	1.10757	0.655268	1.08185	0.879844	0.964326	1.42011	0.938277	0.649034		0.81836	1.02569	1.52221	0.984709	11.5392	20.7464
O75027	ABCB7	Iron-sulfur clusters transporter ABCB7, mitochondrial	YDGFLKTYETASLK	361	YDGFLK(UniMod:378)TYETASLK	2	-0.415281	-0.57108	1.14294	0.85706	1.15158	0.775146	1.03346	1.10085	1.32044	0.962878	0.692626	0.669933		1.04767	1.23821	0.961472	0.752648		8.33556	12.1826
O75027	ABCB7	Iron-sulfur clusters transporter ABCB7, mitochondrial	EGLKDVDTR	113	EGLK(UniMod:378)DVDTR	2	0.222417	0.0608976	0.909081	1.06061	0.972149	1.01406	0.994443	1.13468	0.787327	1.14775	1.0937	0.800736		1.07987	0.738297	1.14608	1.18848	0.847281	18.7865	14.3161
O75027	ABCB7	Iron-sulfur clusters transporter ABCB7, mitochondrial	VLSGISFEVPAGKK	499	VLSGISFEVPAGK(UniMod:378)K	2	0.236556	0.128862	0.903419	1.06439	0.935334	1.02272	0.890179	0.738915	1.17691	1.42334	1.1026	0.54224		0.703221	1.10362	1.42126	1.19815	0.573759	22.1601	33.6987
O75030	MITF	Microphthalmia-associated transcription factor	TYYELKSQPLK	28	TYYELK(UniMod:378)SQPLK	2	-0.749683	-0.476822	1.32128	0.785812	1.1658	0.837693	1.14406	1.23927	1.11405	0.837983	0.929698	0.745397		1.38027	1.26229	0.700593	0.99009	0.666753	4.46447	18.4657
O75030	MITF	Microphthalmia-associated transcription factor	EGFYKFEEQNR	198	EGFYK(UniMod:378)FEEQNR	2	-0.0933043	0.110403	1.03233	0.967674	0.955082	1.03104	1.02222	1.22439	0.618634	1.50648	0.831058	0.755582		1.3637	0.700955	1.25949		0.675864	32.0995	30.1559
O75044	SRGAP2	SLIT-ROBO Rho GTPase-activating protein 2	STKDQQFK	82	STK(UniMod:378)DQQFK	2	0.534716	0.548876	0.816774	1.18323	0.814493	1.19156	0.830433	0.770401	0.842646	0.936645	1.55544	1.08259	0.787493	0.790937	0.871893	0.94548	1.51213	1.09207	4.77492	20.2957
O75083	WDR1	WD repeat-containing protein 1	KVFASLPQVER	7	K(UniMod:378)VFASLPQVER	2	-0.318302	-0.585618	1.10987	0.89013	1.16376	0.775487	1.24362	0.963843	1.28382	1.01239	0.732453	0.58162		0.940567	1.27917	1.01872	0.761539		15.2543	14.4463
O75083	WDR1	WD repeat-containing protein 1	IKDIAWTEDSKR	106	IK(UniMod:378)DIAWTEDSKR	3	-0.379778	-0.428955	1.13087	0.869134	1.14833	0.852979	0.990769	1.23417	1.22006	1.26378	1.02042	0.274741	0.972595	1.20436	1.21564	1.27168	1.06094	0.27478	9.90476	49.3581
O75083	WDR1	WD repeat-containing protein 1	YAPSGFYIASGDVSGKLR	81	YAPSGFYIASGDVSGK(UniMod:378)LR	2	0.0469602	-0.00266111	0.983726	1.01627	0.997609	0.995771	0.558758	1.1005	1.33357	1.4774	1.31555	0.194365	0.548508	1.07392	1.32875	1.48664	1.36779	0.194393	33.0229	57.3841
O75083	WDR1	WD repeat-containing protein 1	IIGGDPKGNNFLYTNGK	28	IIGGDPK(UniMod:378)GNNFLYTNGK	2	0.0539833	0.00691759	0.981293	1.01871	0.997006	1.0018	1.1479	0.945694	0.897428	1.18376	1.08829	0.733345	1.12684	0.922857	0.894183	1.19116	1.13151	0.733451	10.5555	19.9441
O75083	WDR1	WD repeat-containing protein 1	VKIQDAHR	569	VK(UniMod:378)IQDAHR	3	0.127972	0.0798959	0.955677	1.04432	0.970908	1.02619	1.00939	0.988272	0.915056	1.34458	1.15578	0.578226	0.990879	0.964406	0.911747	1.35299	1.20167	0.57831	3.4415	32.1032
O75083	WDR1	WD repeat-containing protein 1	FATASADGQIYIYDGKTGEK	219	FATASADGQIYIYDGK(UniMod:378)TGEK	2	0.308317	0.265575	0.89355	1.10645	0.906067	1.0892	0.798464	0.777277	1.14246	1.81084	1.01663	0.440118	0.783817	0.758506	1.13833	1.82216	1.057	0.440182	19.4048	51.089
O75083	WDR1	WD repeat-containing protein 1	GVSKIIGGDPK	21	GVSK(UniMod:378)IIGGDPK	2	0.377197	0.327858	0.870013	1.12999	0.883917	1.10945	0.777117	1.00695	0.867682	1.05638	1.38212	0.889842	0.762862	0.982633	0.864544	1.06298	1.43701	0.88997	10.3222	20.2035
O75083	WDR1	WD repeat-containing protein 1	IKDIAWTEDSKR	115	IKDIAWTEDSK(UniMod:378)R	3	0.37175	0.346879	0.850085	1.09994	0.853335	1.08528	0.832292	1.0371	0.690611	2.23263	0.755435	0.267759		1.01206	0.688113	2.2466	0.785434	0.267798	19.0536	76.1761
O75083	WDR1	WD repeat-containing protein 1	SIQCLTVHKNGGK	340	SIQC(UniMod:4)LTVHK(UniMod:378)NGGK	3	0.889919	0.44828	0.700999	1.299	0.821095	1.12031	1.04008	0.782108	0.641095	1.87388	0.685196	0.801867		0.763221	0.638777	1.8856	0.712406		8.87616	45.1574
O75083	WDR1	WD repeat-containing protein 1	IWDTTQKEHLLK	90	IWDTTQK(UniMod:378)EHLLK	3	0.474174	0.51509	0.810719	1.12619	0.776586	1.10981	0.686446	0.775946	0.867367	2.21043	0.888565	0.230425		0.757207	0.86423	2.22426	0.92385	0.230458	6.60049	73.3841
O75083	WDR1	WD repeat-containing protein 1	TGEKVCALGGSK	223	TGEK(UniMod:378)VC(UniMod:4)ALGGSK	2	0.610611	0.563333	0.791482	1.20852	0.803514	1.18734	0.766774	0.783399	0.860368	1.26327	1.39807	0.90066	0.752708	0.764481	0.857257	1.27117	1.45359	0.90079	5.90758	19.0305
O75083	WDR1	WD repeat-containing protein 1	VINSVDIKQSR	155	VINSVDIK(UniMod:378)QSR	2	0.67477	0.625901	0.770314	1.22969	0.782198	1.20707	0.613983	0.882549	0.85006	1.19444	1.51735	0.909419	0.602721	0.861236	0.846986	1.20191	1.5776	0.90955	15.4027	22.2363
O75083	WDR1	WD repeat-containing protein 1	DYSGQGVVKLDVQPK	405	DYSGQGVVK(UniMod:378)LDVQPK	2	0.681427	0.630187	0.76813	1.23187	0.779665	1.20674	0.424748	0.968696	0.945551	1.40158	1.67587	0.542766	0.416956	0.945302	0.942132	1.41034	1.74242	0.542844	32.328	41.0534
O75083	WDR1	WD repeat-containing protein 1	DEGKLLEAK	484	DEGK(UniMod:378)LLEAK	2	0.751906	0.703428	0.745152	1.25485	0.75699	1.23266	0.716792	0.815515	0.738663	0.999678	1.51456	1.18374	0.703643	0.795821	0.735991	1.00593	1.5747	1.18391	5.12445	18.931
O75083	WDR1	WD repeat-containing protein 1	NNPSKPLHVIK	311	NNPSK(UniMod:378)PLHVIK	3	0.993026	0.9419	0.668817	1.33118	0.679596	1.30554	0.223598	1.05545	0.759743	1.65382	1.67446	0.588347	0.219496	1.02996	0.756995	1.66416	1.74096	0.588432	50.3417	39.5242
O75083	WDR1	WD repeat-containing protein 1	EHLLKYEYQPFAGK	95	EHLLK(UniMod:378)YEYQPFAGK	3	1.15062	1.02466	0.577348	1.28177	0.623318	1.26813	0.697248	0.67066	0.502047	3.15496	0.533247	0.116172		0.654464	0.500231	3.17469	0.554423	0.116189	13.357	105.355
O75083	WDR1	WD repeat-containing protein 1	YEYQPFAGKIK	104	YEYQPFAGK(UniMod:378)IK	2	1.13171	1.08414	0.626726	1.37327	0.635538	1.34741	0.276866	0.753129	0.87662	1.43017	1.72544	0.886619	0.271787	0.734941	0.87345	1.43912	1.79396	0.886747	41.05	27.1819
O75083	WDR1	WD repeat-containing protein 1	LYSILGTTLKDEGKLLEAK	480	LYSILGTTLK(UniMod:378)DEGKLLEAK	3	1.86511	1.12329	0.430759	1.56924	0.558227	1.21606	0.802905	0.345995	0.52578	2.8112	0.29787	0.539115		0.33764	0.523878	2.82878	0.309698		21.6174	80.2644
O75083	WDR1	WD repeat-containing protein 1	LYSILGTTLKDEGK	480	LYSILGTTLK(UniMod:378)DEGK	2	2.15369	1.66164	0.325755	1.4495	0.449406	1.42181	0.135787	0.692337	0.520094	1.60112	1.83652	0.82779	0.133297		0.518213	1.61113	1.90945	0.827909	59.0807	31.4654
O75116	ROCK2	Rho-associated protein kinase 2	LGKELQQK	895	LGK(UniMod:378)ELQQK	2	-0.0546982	-0.164453	1.02283	0.984779	1.06252	0.948054	1.08688	0.931568	1.16913	0.921237	1.09908	0.823841		0.888799	1.15687	0.965151	1.11944	0.869741	13.1042	10.4472
O75116	ROCK2	Rho-associated protein kinase 2	TLKTQAVNK	1031	TLK(UniMod:378)TQAVNK	2	0.0408019	-0.0809921	0.98586	1.01414	1.03227	0.975911	1.18284	1.17593	0.738023	1.13283	1.05717	0.737726	1.10535	1.12195	0.730284	1.18683	1.07676	0.778828	18.344	16.995
O75116	ROCK2	Rho-associated protein kinase 2	ELKEECEEKTK	900	ELKEEC(UniMod:4)EEK(UniMod:378)TK	3	0.19506	0.0788361	0.9325	1.0675	0.974273	1.02899	1.09376	0.973511	0.855543	0.857626	1.33292	0.89644	1.02211	0.928816	0.846572	0.898507	1.35761	0.946385	7.69021	19.3036
O75116	ROCK2	Rho-associated protein kinase 2	LTQQMIKYQK	1083	LTQQMIK(UniMod:378)YQK	2	0.218708	0.0990814	0.924347	1.07565	0.965647	1.0343	1.02288	1.05121	0.822852	1.02795	1.08985	0.985089	0.955869	1.00295	0.814224	1.07695	1.11004	1.03997	8.677	2.66059
O75116	ROCK2	Rho-associated protein kinase 2	VIQQSLEQEEAEHKATK	709	VIQQSLEQEEAEHK(UniMod:378)ATK	3	0.445859	0.335972	0.846695	1.1533	0.882791	1.11428	1.00039	0.719008	0.928975	1.33521	1.57135	0.436291	0.934854	0.685998	0.919234	1.39886	1.60046	0.460599	13.4416	43.0661
O75116	ROCK2	Rho-associated protein kinase 2	ADAKEIPR	1222	ADAK(UniMod:378)EIPR	2	0.331557	0.343328	0.885594	1.11441	0.884537	1.12219	0.870896	1.00341	0.779303	0.986579	1.24788	1.13213	0.813844	0.957345		1.03361		1.1952	8.10196	7.25039
O75116	ROCK2	Rho-associated protein kinase 2	ELKEECEEK	884	ELK(UniMod:378)EEC(UniMod:4)EEK	2	0.491354	0.377142	0.831337	1.16866	0.865568	1.12417	0.872403	0.77518	0.949121	0.839684	1.28165	1.25117	0.815252	0.739591	0.939168	0.87971	1.3054	1.32088	9.89575	17.4917
O75116	ROCK2	Rho-associated protein kinase 2	IEQETQKR	802	IEQETQK(UniMod:378)R	2	0.722657	0.609038	0.754655	1.24535	0.786889	1.2002	0.754317	0.85933	0.747018	0.997344	1.53617	1.06707	0.704902	0.819878	0.739184	1.04489	1.56463	1.12652	6.38657	18.3254
O75121	MFAP3;MFAP3L	Microfibrillar-associated protein 3-like	AFEIAKR	206	AFEIAK(UniMod:378)R	2	-0.246866		1.08535	0.914651									0.945861	1.2676	1.04258	1.0034	0.952525	0.788031	12.4188	10.0488
O75122	CLASP2	CLIP-associating protein 2	AKLSAPLAGMGNAK	428	AK(UniMod:378)LSAPLAGMGNAK	2	-0.327824	-0.140951	1.1389	0.907402	1.05387	0.955776	0.988123	1.1053	1.06818	1.34055	1.05818	0.468594		1.10251	1.17528	1.28981	0.97571	0.456689	3.19498	37.8587
O75122	CLASP2	CLIP-associating protein 2	FTVDQTQTPSLKVK	791	FTVDQTQTPSLK(UniMod:378)VK	2	0.341849	0.465479	0.882075	1.11792	0.848676	1.17183	0.805036	1.0638	0.677191	1.36186	1.0556	1.09803	0.84002	1.06112	0.74509	1.31031	0.973332	1.07013	15.01	12.6717
O75131	CPNE3	Copine-3	LLPPKNPATK	528	LLPPK(UniMod:378)NPATK	2	0.125199	0.117254	0.956637	1.04336	0.958605	1.03977	0.855339	1.27925	0.741229	1.27798	1.25609	0.585232	0.801983	1.27876	0.789166	1.30224	1.25375	0.574093	23.8163	31.8598
O75131	CPNE3	Copine-3	GSITISAEEIKDNR	136	GSITISAEEIK(UniMod:378)DNR	2	0.134499	0.132875	0.94462	1.03692	0.945761	1.037	1.00835	0.891155	0.937777	0.952596	1.32462	0.833794		0.890814	0.998426	0.97068	1.32216	0.817925	5.696	20.3596
O75131	CPNE3	Copine-3	SYKNSGVISVK	262	SYK(UniMod:378)NSGVISVK	2	0.312243	0.313402	0.892205	1.10779	0.891205	1.10744	0.72861	1.18882	0.756187	1.08078	1.35139	0.890149	0.68316	1.18836	0.805092	1.1013	1.34888	0.873207	24.1257	17.5344
O75131	CPNE3	Copine-3	NPATKQQK	533	NPATK(UniMod:378)QQK	2	2.49511	2.17868	0.264367	1.49042	0.328626	1.48781	0.480516	0.143115	0.362245	1.72126	1.59246	1.14972		0.143061	0.385673	1.75393	1.5895	1.12784	45.8855	17.7822
O75143	ATG13	Autophagy-related protein 13	DIPEVTHEAKK	66	DIPEVTHEAK(UniMod:378)K	2	0.251892	0.591956	0.912922	1.08708	0.815669	1.22945	0.702181	0.789193	0.955632	1.14221	1.63346	0.912675	0.774254	0.859123	1.10539	0.977116	1.46041	0.823706	15.3831	24.9582
O75146	HIP1R	Huntingtin-interacting protein 1-related protein	VLELEKTLEAER	992	VLELEK(UniMod:378)TLEAER	2	0.209651	0.181813	0.927468	1.07253	0.931895	1.05706	0.967534	0.9984	0.829751	1.15674	1.05357	0.960857		1.03865	0.81629	1.09556	1.0495		11.9873	2.14746
O75150	RNF40	E3 ubiquitin-protein ligase BRE1B	VLQFKNK	55	VLQFK(UniMod:378)NK	2	0.0861595	-0.02393	0.964391	1.02374	1.00832	0.991736	1.0195	1.23974	0.765728	1.09092	0.989725	0.894561		1.20494	0.723843	1.10498	1.03072	0.935519	24.9429	6.77484
O75150	RNF40	E3 ubiquitin-protein ligase BRE1B	AAGDGGSGPPEKK	20	AAGDGGSGPPEK(UniMod:378)K	2	0.288731	0.194791	0.900266	1.09973	0.929102	1.06341	0.915982	1.1912	0.680127	0.958275	1.27662	0.955341	0.900119	1.15776	0.642924	0.970619	1.3295	0.999082	23.3463	14.8113
O75151	PHF2	Lysine-specific demethylase PHF2	SPLAGNKDNK	631	SPLAGNK(UniMod:378)DNK	2	-0.351339	-0.484894	1.12117	0.878833	1.1768	0.840885	1.04289	1.3665	1.12103	0.838457	0.940303	0.743896	1.05374	1.32434	0.985414	0.98037	0.905077	0.751052	13.0533	10.8599
O75151	PHF2	Lysine-specific demethylase PHF2	EALTKMEPPKK	558	EALTK(UniMod:378)MEPPKK	3	-0.214899	-0.251546	1.09056	0.93963	1.08112	0.908133	0.898122	1.32701	1.01822	0.752707	1.10185	0.869843		1.28607	0.895044	0.880107	1.06057	0.878211	17.9277	9.10167
O75151	PHF2	Lysine-specific demethylase PHF2	ATKSVLSVPNK	569	ATK(UniMod:378)SVLSVPNK	2	-0.00636575	-0.113814	1.00221	0.997794	1.05923	0.978878	0.940577	0.996081	1.24103	0.643379	1.57617	0.717089	0.950367	0.965352	1.0909	0.752275	1.51712	0.723987	6.2875	36.8212
O75151	PHF2	Lysine-specific demethylase PHF2	LSQQEEQKSK	948	LSQQEEQK(UniMod:378)SK	2	0.0475811	-0.0420178	0.986765	1.01985	1.02998	1.00041	1.10488	1.09844	0.886618	0.920086	1.30569	0.775469	1.11638	1.06455	0.779362		1.25678	0.782928	15.0162	23.2312
O75152	ZC3H11A	Zinc finger CCCH domain-containing protein 11A	TLEEIKSKK	221	TLEEIK(UniMod:378)SKK	2	-0.0964922	-0.605158	1.02657	0.960151	1.18235	0.777277	0.985261	1.43993	1.12186	0.924415	0.795932	0.611484	0.884602	1.20308	0.992015	1.04699	0.873308		12.887	9.04472
O75152	ZC3H11A	Zinc finger CCCH domain-containing protein 11A	LKIDSEIKK	435	LK(UniMod:378)IDSEIKK	3	-0.152696	-0.527811	1.05287	0.947129	1.21443	0.842334	1.07232	1.59088	0.980087	1.11188	0.884536	0.530591	0.962767	1.3292	0.866648	1.25931	0.970526	0.611547	18.9286	27.9758
O75152	ZC3H11A	Zinc finger CCCH domain-containing protein 11A	LPTKSSQK	615	LPTK(UniMod:378)SSQK	2	-0.0182037	-0.391834	1.00631	0.993691	1.15753	0.882224	1.17961	1.39003	0.902951	0.896364	0.930515	0.819793	1.0591	1.16139	0.79844	1.01522	1.02098	0.944875	15.1845	3.48176
O75152	ZC3H11A	Zinc finger CCCH domain-containing protein 11A	VVSSPKLAPK	665	VVSSPK(UniMod:378)LAPK	2	0.0287482	-0.340211	0.990037	1.00996	1.1382	0.899097	1.17138	1.3374	0.905835	0.910177	1.09761	0.689505	1.0517	1.11742	0.800991	1.03087	1.20431	0.794708	13.7714	16.6217
O75152	ZC3H11A	Zinc finger CCCH domain-containing protein 11A	AQVSKSLK	329	AQVSK(UniMod:378)SLK	2	0.136929	-0.236121	0.95258	1.04742	1.09691	0.931307	1.02222	1.35405	0.914467	0.827528	1.10941	0.856987	0.917789	1.13133	0.808623	0.937259	1.21726	0.987745	14.0692	11.6332
O75152	ZC3H11A	Zinc finger CCCH domain-containing protein 11A	FSAGGDSDPPLKR	300	FSAGGDSDPPLK(UniMod:378)R	2	0.148995	-0.230154	0.948408	1.05159	1.09703	0.935265	0.793698	1.55342	0.943969	0.844065	1.1246	0.837134	0.71261	1.2979	0.834711	0.955989	1.23393	0.964861	26.5822	12.2652
O75152	ZC3H11A	Zinc finger CCCH domain-containing protein 11A	HMEIDKK	59	HMEIDK(UniMod:378)K	2	0.164484	-0.21283	0.943056	1.05694	1.08725	0.938128	0.897814	1.37979	0.984152	1.13522	0.908339	0.770822	0.806089	1.15284	0.870243	1.28576	0.996644	0.888432	15.9727	15.8682
O75152	ZC3H11A	Zinc finger CCCH domain-containing protein 11A	CAAQTLEKR	653	C(UniMod:4)AAQTLEK(UniMod:378)R	2	0.162401	-0.211496	0.943775	1.05622	1.08529	0.937305	1.1526	1.29989	0.803386	1.02719	0.934872	0.849849	1.03485	1.08608	0.710399	1.1634	1.02576	0.979517	17.6252	7.39432
O75152	ZC3H11A	Zinc finger CCCH domain-containing protein 11A	EASGETTGVDITKIQVK	553	EASGETTGVDITK(UniMod:378)IQVK	2	0.309859	-0.0913524	0.874315	1.08379	1.02978	0.966596	1.04543	1.2045	0.839408	0.902743	1.31548	0.681564		1.00638	0.742252	1.02245	1.44337	0.785555	15.1048	25.0999
O75152	ZC3H11A	Zinc finger CCCH domain-containing protein 11A	KVEAPETNIDKTPK	320	KVEAPETNIDK(UniMod:378)TPK	3	0.447713	0.00239412	0.820799	1.11947	0.99322	0.99487	1.05913	1.16211	0.758416	0.975297	1.12184	0.887471		0.970963	0.670634	1.10462	1.2309	1.02288	18.2949	7.64388
O75152	ZC3H11A	Zinc finger CCCH domain-containing protein 11A	TVTLSTKQGEEPLVR	269	TVTLSTK(UniMod:378)QGEEPLVR	2	0.476219	0.0410653	0.809942	1.12671	0.975689	1.00386	1.04741	0.866068	1.01359	1.00967	1.27878	0.723124		0.723612	0.896273	1.14356	1.4031	0.833457	10.6588	20.6675
O75152	ZC3H11A	Zinc finger CCCH domain-containing protein 11A	DTTCIKLK	443	DTTC(UniMod:4)IK(UniMod:378)LK	2	0.504382	0.0430784	0.79929	1.13381	0.979073	1.00875	1.07324	1.01877	0.845211	0.933225	1.22685	0.866171		0.851198	0.747383	1.05697	1.34612	0.99833	6.49419	13.4083
O75152	ZC3H11A	Zinc finger CCCH domain-containing protein 11A	GQSEEPAGKTK	462	GQSEEPAGK(UniMod:378)TK	2	0.440613	0.0694071	0.848471	1.15153	0.974596	1.02263	1.05869	1.11487	0.750232	0.894848	1.14731	1.02573	0.950529	0.931487	0.663397	1.01351	1.25885	1.18223	15.451	8.90005
O75152	ZC3H11A	Zinc finger CCCH domain-containing protein 11A	VEAPETNIDKTPK	320	VEAPETNIDK(UniMod:378)TPK	2	0.467657	0.0910364	0.839327	1.16067	0.969074	1.0322	0.640735	1.26072	1.00577	0.899449	1.24758	0.949558	0.575274	1.05335	0.889359	1.01872	1.36886	1.09444	23.6324	12.96
O75152	ZC3H11A	Zinc finger CCCH domain-containing protein 11A	TEGPSKTDDSTSGAR	387	TEGPSK(UniMod:378)TDDSTSGAR	2	0.473495	0.105851	0.837357	1.16264	0.960349	1.03346	1.03461	1.01682	0.82961	1.07978	1.15468	0.865911	0.928911	0.84957	0.733588	1.22297	1.26694	0.998029	9.57856	10.13
O75152	ZC3H11A	Zinc finger CCCH domain-containing protein 11A	TFSEVLAEKK	413	TFSEVLAEK(UniMod:378)K	2	1.40876	0.596332	0.501743	1.33217	0.782157	1.18252	1.17382	0.686092	0.486562	1.28168	1.20503	1.06084		0.57324	0.430245	1.45163	1.32218	1.2227	14.2498	7.03555
O75153	CLUH	Clustered mitochondria protein homolog	SALQHEKEGYTIYK	1170	SALQHEK(UniMod:378)EGYTIYK	3	-0.000155276	0.167664	1.00005	0.999946	0.951667	1.06895	0.654827	1.1823	1.01787	1.54701	1.30209	0.357755	0.72245	1.19353	1.08418	1.43141	1.22695	0.341485	20.1297	47.3051
O75153	CLUH	Clustered mitochondria protein homolog	TKESSEYLK	1188	TK(UniMod:378)ESSEYLK	2	0.182006	0.348041	0.937005	1.063	0.888776	1.13126	0.824774	1.08634	0.755211	1.14049	1.39851	0.854784	0.909947	1.09666	0.804409	1.05527	1.31781	0.815911	12.8959	19.2824
O75153	CLUH	Clustered mitochondria protein homolog	TQLGEDHEKTK	1186	TQLGEDHEK(UniMod:378)TK	3	0.453499	0.56761	0.818589	1.12094	0.804053	1.19166	0.800061	0.903748	0.70835	1.20594	1.16978	1.19925	0.882682		0.754495	1.11583	1.10228	1.14471	7.82976	1.57885
O75155	CAND2	Cullin-associated NEDD8-dissociated protein 2	ATDLDQEVKER	588	ATDLDQEVK(UniMod:378)ER	2	0.119772	-0.0144062	0.950627	1.03292	0.995585	0.985693	1.05178	1.0045	0.930473	0.819235	1.1959	0.941946		0.996354	0.904899	0.896861	1.17272	1.02917	4.81025	10.9059
O75157	TSC22D2	TSC22 domain family protein 2	VIKLDHGSGEPYR	166	VIK(UniMod:378)LDHGSGEPYR	3	0.470914	0.340668	0.838227	1.16177	0.878447	1.11242	0.843011	0.970467	0.821864	1.26226	1.18219	0.892798	0.794465		0.881989	1.22571	1.09783		5.22077	5.50346
O75164	KDM4A	Lysine-specific demethylase 4A	LVFSGSKK	505	LVFSGSK(UniMod:378)K	2	-0.490342	0.423328	1.16832	0.831678	0.890439	1.19409	0.807615	1.03298	0.83072	1.06894	1.4045	1.10885	1.03541	1.40739	1.06217	0.821917	1.05833	0.614783	14.4992	21.7885
O75165	DNAJC13	DnaJ homolog subfamily C member 13	KEPLEFEQYLNLR	210	K(UniMod:378)EPLEFEQYLNLR	2	-0.678303	-0.922503	1.17653	0.735211	1.16146	0.612777	0.717129	1.45844	1.3088	0.911362	0.558586	0.368384	0.701201	1.48431	1.34406	0.91643	0.553992		28.9792	24.6486
O75165	DNAJC13	DnaJ homolog subfamily C member 13	YHPDKNPEGR	1335	YHPDK(UniMod:378)NPEGR	3	-0.204613	-0.191926	1.07079	0.929205	1.06792	0.934894	1.41859	0.864446	0.920721	0.967344	1.20402	0.633316	1.38708	0.879778	0.945529	0.972724	1.19412	0.620773	21.0359	25.4069
O75165	DNAJC13	DnaJ homolog subfamily C member 13	IIKEAMAK	1848	IIK(UniMod:378)EAMAK	2	0.0403108	0.0568619	0.98603	1.01397	0.981299	1.02075	1.16297	0.864401	0.916524	1.01761	1.25229	0.792349	1.13714	0.879732	0.941219	1.02326	1.24199	0.776655	11.1314	18.7467
O75165	DNAJC13	DnaJ homolog subfamily C member 13	MFQKEQSELVAQALK	2119	MFQK(UniMod:378)EQSELVAQALK	2	0.0971843	0.108592	0.959868	1.02675	0.956773	1.03157	0.992432	0.950124	0.927762	1.29252	1.21443	0.587757		0.966975	0.95276	1.29971	1.20444	0.576116	0.740496	31.265
O75165	DNAJC13	DnaJ homolog subfamily C member 13	ENINQKPVVLR	741	ENINQK(UniMod:378)PVVLR	2	0.131904	0.13193	0.945677	1.03622	0.951646	1.04277	1.00382	1.04711	0.804009	1.09763	1.24662	0.784066		1.06568	0.825673	1.10374	1.23637	0.768537	12.6898	18.999
O75165	DNAJC13	DnaJ homolog subfamily C member 13	SEETKGQDIFQR	1158	SEETK(UniMod:378)GQDIFQR	2	0.211287	0.224748	0.926904	1.0731	0.923307	1.07895	1.12563	0.924469	0.71982	1.32906	1.10746	0.800336	1.10063	0.940865	0.739214	1.33645	1.09835	0.784485	15.954	21.0649
O75165	DNAJC13	DnaJ homolog subfamily C member 13	TDFSEGKITGR	108	TDFSEGK(UniMod:378)ITGR	2	0.243276	0.263118	0.915886	1.08411	0.909823	1.09185	0.973978	0.811963	0.943528	1.01432	1.37587	0.88536	0.952344	0.826364	0.96895	1.01996	1.36456	0.867824	6.95104	19.168
O75165	DNAJC13	DnaJ homolog subfamily C member 13	IAMDQYGKFNK	693	IAMDQYGK(UniMod:378)FNK	2	0.246384	0.271272	0.914817	1.08518	0.905462	1.09278	0.708873	1.11644	0.891074	1.01633	1.4136	0.848404	0.693128	1.13624	0.915083	1.02198	1.40197	0.8316	19.7744	21.8491
O75165	DNAJC13	DnaJ homolog subfamily C member 13	EVEKFAK	713	EVEK(UniMod:378)FAK	2	0.262985	0.282186	0.909108	1.09089	0.905015	1.10053	1.06803	0.909747	0.737266	0.844177	1.30027	1.15715	1.04431	0.925882	0.75713	0.848872	1.28957	1.13423	12.9621	16.73
O75165	DNAJC13	DnaJ homolog subfamily C member 13	DVCVKMTPTHK	343	DVC(UniMod:4)VK(UniMod:378)MTPTHK	3	0.330936	0.300869	0.866028	1.08931	0.890166	1.09658	0.976706	0.800916	0.892877	1.09883	1.33631	0.854607		0.815121	0.916934	1.10494	1.32532	0.83768	5.87817	18.3037
O75165	DNAJC13	DnaJ homolog subfamily C member 13	FNKVPEWQR	696	FNK(UniMod:378)VPEWQR	2	0.299171	0.329713	0.896685	1.10331	0.881759	1.10816	0.291682	1.32042	1.03318	1.33123	1.51376	0.479498	0.285203	1.34384	1.06101	1.33863	1.50131	0.470001	49.9099	41.0326
O75165	DNAJC13	DnaJ homolog subfamily C member 13	HKEDLQPYK	1384	HK(UniMod:378)EDLQPYK	2	0.321252	0.336564	0.88912	1.11088	0.884125	1.11642	0.99275	0.834049	0.825575	1.48173	1.04594	0.821605	0.9707	0.848842	0.847819	1.48997	1.03734	0.805332	6.48811	25.5921
O75165	DNAJC13	DnaJ homolog subfamily C member 13	LAGKAAK	706	LAGK(UniMod:378)AAK	2	0.557636	0.575907	0.809109	1.19089	0.80474	1.19956	0.907067	0.79883	0.708324	1.2154	1.24729	1.13598	0.88692	0.812998	0.727409	1.22216	1.23703	1.11348	8.05555	4.62449
O75165	DNAJC13	DnaJ homolog subfamily C member 13	ASLLSSKK	505	ASLLSSK(UniMod:378)K	2	0.710364	0.734455	0.758663	1.24134	0.751111	1.24968	0.620329	0.821786	0.811219	1.244	1.52657	0.978455	0.606551	0.836361	0.833077	1.25092	1.51402	0.959076	14.1786	18.259
O75165	DNAJC13	DnaJ homolog subfamily C member 13	QAFKSEETK	1153	QAFK(UniMod:378)SEETK	2	0.78676	0.809425	0.733892	1.26611	0.727736	1.27537	0.685733	0.721958	0.775517	1.21446	1.48484	1.1268	0.670502	0.734763	0.796412	1.22122	1.47262	1.10448	7.00464	12.1324
O75165	DNAJC13	DnaJ homolog subfamily C member 13	AQIVKALK	2161	AQIVK(UniMod:378)ALK	2	1.06699	1.09892	0.646191	1.35381	0.63607	1.36242	0.251245	0.944925	0.712041	1.33287	1.83898	0.915412	0.245664	0.961685	0.731226	1.34029	1.82386	0.897281	46.1836	27.9504
O75167	PHACTR2	Phosphatase and actin regulator 2	ETVSSKAGTVGTTK	257	ETVSSK(UniMod:378)AGTVGTTK	2	0.213755	0.0149068	0.926053	1.07395	1.05581	1.06677	1.55529	1.04564	0.566494	0.966046	1.32657	0.907708	1.02368	0.994532	0.759949	1.07554	1.23236	0.913931	12.7482	12.1053
O75167	PHACTR2	Phosphatase and actin regulator 2	ASKETVSSK	251	ASK(UniMod:378)ETVSSK	2	0.409333	0.228422	0.85908	1.14092	0.973091	1.14003	1.43105	0.925043	0.563183	0.927362	1.53494	0.957777	0.941901	0.879832	0.755508	1.03248	1.42594	0.964343	9.02089	17.8321
O75170	PPP6R2	Serine/threonine-protein phosphatase 6 regulatory subunit 2	DAPGAGAPPAPGKK	698	DAPGAGAPPAPGK(UniMod:378)K	2	0.141684	0.338924	0.950936	1.04906	0.889713	1.12532	0.64828	0.88447	1.13639	1.02078	1.21618	1.139	0.669429	0.981352	1.20202	1.02172	1.20113	0.924347	22.9766	10.9278
O75175	CNOT3	CCR4-NOT transcription complex subunit 3	TWVASNEIKDKR	74	TWVASNEIKDK(UniMod:378)R	3	-0.678301	-0.59061	1.23084	0.769155	1.20604	0.800889	1.03307	1.6702	0.914872	1.67473	0.553038	0.174894	1.09624	1.65603	0.940265	1.59636	0.537028	0.174076	24.9681	78.4497
O75175	CNOT3	CCR4-NOT transcription complex subunit 3	KLQGEIDR	6	K(UniMod:378)LQGEIDR	2	-0.149269	-0.0714561	1.04093	0.938611	1.01571	0.966624	0.999387	1.16699	0.880736	0.997786	0.953738	0.948347	1.0605	1.15709	0.905182	0.951094	0.926128		9.96905	1.32994
O75175	CNOT3	CCR4-NOT transcription complex subunit 3	TWVASNEIKDK	72	TWVASNEIK(UniMod:378)DK	2	-0.028041	0.0520136	1.00972	0.990282	0.981899	1.01794	1.09264	0.960089	0.892963	1.05764	0.995223	1.00097	1.15946	0.951944	0.917748	1.00814	0.966412	0.99629	10.5773	1.77308
O75175	CNOT3	CCR4-NOT transcription complex subunit 3	KVSEGVEQFEDIWQK	17	K(UniMod:378)VSEGVEQFEDIWQK	2	0.440714	0.381408	0.874959	1.18756	0.859115	1.11909	0.539681	1.15968	0.877986	1.24847	1.2204	0.888404	0.572684	1.14984	0.902355	1.19005	1.18507		27.0204	0.20966
O75175	CNOT3	CCR4-NOT transcription complex subunit 3	EGLGLAQKVDPAQK	113	EGLGLAQK(UniMod:378)VDPAQK	2	0.320241	0.400953	0.889466	1.11053	0.864112	1.14096	1.03229	0.837894	0.722151	1.0793	1.22755	1.11602	1.09542	0.830786	0.742195	1.02879	1.19201	1.1108	16.8701	6.00004
O75175	CNOT3	CCR4-NOT transcription complex subunit 3	AYSKEGLGLAQK	105	AYSK(UniMod:378)EGLGLAQK	2	0.607017	0.671552	0.792673	1.20733	0.779359	1.24135	0.42989	1.0847	0.823487	1.18006	1.44001	1.10399	0.456179	1.0755	0.846343	1.12484	1.39832	1.09882	32.2539	11.2206
O75175	CNOT3	CCR4-NOT transcription complex subunit 3	AQYLAAKALK	689	AQYLAAK(UniMod:378)ALK	2	1.34785	1.33239	0.518889	1.32074	0.541389	1.36332	0.599006	0.436965	0.588195	1.66473	1.58641	0.838833		0.433258	0.604521	1.58683	1.54049	0.834908	16.5029	26.0502
O75177	SS18L1	Calcium-responsive transactivator	GKGEVTQQTIQK	13	GK(UniMod:378)GEVTQQTIQK	2	-0.153247		1.05306	0.946938									1.09925	1.12817	0.931767	0.909044	1.25138	0.680392	8.22143	24.7788
O75182	SIN3B	Paired amphipathic helix protein Sin3b	FKLSTHK	1059	FK(UniMod:378)LSTHK	2	-0.952306	-1.09979	1.31856	0.68144	1.39242	0.649686	1.49095	1.42918	1.25714	0.950999	0.725539	0.272519	1.46536	1.29198	1.19834	1.00483	0.746795	0.292695	8.38956	43.1993
O75182	SIN3B	Paired amphipathic helix protein Sin3b	KTPYEEQLHR	477	K(UniMod:378)TPYEEQLHR	3	-0.596163	-0.74631	1.20372	0.796276	1.2745	0.759763	1.21932	1.41375	1.19042	0.870646	0.984159	0.424483	1.19839	1.27804	1.13474	0.919927	1.01299	0.45591	4.87018	30.5994
O75182	SIN3B	Paired amphipathic helix protein Sin3b	NEHDKTPEHSR	261	NEHDK(UniMod:378)TPEHSR	3	-0.12952	-0.262589	1.05432	0.963789	1.10048	0.917347	1.0241	1.26307	1.01425	1.20897	0.968976	0.574097		1.14182	0.96681	1.2774	0.997365	0.616601	8.29987	28.0988
O75182	SIN3B	Paired amphipathic helix protein Sin3b	VLKSQEVYENFLR	319	VLK(UniMod:378)SQEVYENFLR	2	-0.117833	-0.199473	1.04938	0.967079	1.05987	0.923008	0.918179	1.1558	1.10563	1.35251	1.10011	0.31641		1.04485	1.05391	1.42906	1.13234	0.339836	0.431971	47.5424
O75182	SIN3B	Paired amphipathic helix protein Sin3b	EIDYASCKR	405	EIDYASC(UniMod:4)K(UniMod:378)R	2	0.036959	-0.11953	0.987192	1.01281	1.04669	0.963463	0.947522	1.21222	0.980321	0.878949	1.13178	0.879663	0.93126	1.09585	0.934464	0.9287	1.16493	0.94479	7.78423	10.6407
O75182	SIN3B	Paired amphipathic helix protein Sin3b	ALPKTYQQPK	406	ALPK(UniMod:378)TYQQPK	2	0.0507442	-0.102166	0.982415	1.01758	1.03973	0.968651	1.03941	1.15464	0.925146	0.977767	1.14662	0.781569	1.02157	1.0438	0.881869	1.03311	1.18021	0.839434	7.29563	13.7142
O75182	SIN3B	Paired amphipathic helix protein Sin3b	GTKDLSIAAVGK	292	GTK(UniMod:378)DLSIAAVGK	2	0.163792	-0.0421067	0.932717	1.04486	1.02109	0.991718	1.04386	1.20914	0.810265	0.992149	0.973683	1.00932		1.09307	0.772362	1.04831	1.00221	1.08405	17.1922	3.20615
O75182	SIN3B	Paired amphipathic helix protein Sin3b	QNDTKALR	617	QNDTK(UniMod:378)ALR	2	0.176439	0.0279504	0.950538	1.07419	1.01251	1.03232	0.873612	1.41601	0.747897	1.06933	1.0793	0.948323	0.858618	1.28008	0.712912	1.12985		1.01853	25.301	5.18158
O75182	SIN3B	Paired amphipathic helix protein Sin3b	EFKSQSIDTPGVIR	73	EFK(UniMod:378)SQSIDTPGVIR	2	0.248456	0.040332	0.898666	1.06756	0.986354	1.01432	1.01445	1.14432	0.800296	1.10148	1.0365	0.904969		1.03447	0.76286	1.16383	1.06687	0.971969	15.1119	7.33713
O75182	SIN3B	Paired amphipathic helix protein Sin3b	EKGSDPAMELR	826	EK(UniMod:378)GSDPAMELR	2	0.368932	0.144158	0.851181	1.09921	0.947348	1.0469	0.901399	1.08415	0.8565	1.05336	1.27912	0.808229	0.885928		0.816435	1.11298	1.31659	0.868067	4.08219	16.6818
O75182	SIN3B	Paired amphipathic helix protein Sin3b	IDIPKNGK	114	IDIPK(UniMod:378)NGK	2	0.548371	0.390916	0.812205	1.1878	0.862319	1.1307	0.747298	1.04559	0.794071	1.21615	1.31063	0.86531	0.734473	0.945216	0.756926	1.28499	1.34902	0.929374	11.6348	15.5407
O75190	DNAJB6	DnaJ homolog subfamily B member 6	HASPEDIKK	20	HASPEDIK(UniMod:378)K	2	0.408653	0.470839	0.859311	1.14069	0.843469	1.16898	0.948319	0.787755	0.794334	1.43426	1.24804	0.82464	0.909587	0.802062	0.866284	1.35314	1.26455	0.804375	5.14055	21.0876
O75208	COQ9	Ubiquinone biosynthesis protein COQ9, mitochondrial	LVQLGQAEKR	175	LVQLGQAEK(UniMod:378)R	2	0.174083	-0.29661	0.92855	1.04763	1.14148	0.929349	1.03678	1.66536	0.72229	0.777004	1.41166	0.599383		1.18392	0.673178	0.948966	1.5746	0.619335	27.5022	37.8163
O75223	GGCT	Gamma-glutamylcyclotransferase	LQDFKLDFGNSQGK	50	LQDFK(UniMod:378)LDFGNSQGK	2	-0.599595	-0.169347	1.20486	0.795136	1.04779	0.931746	1.0444	1.00345	1.09554	0.882144	0.950138	0.962956		1.10978	1.29995	0.784449	0.805824		7.8918	1.34408
O75223	GGCT	Gamma-glutamylcyclotransferase	LKAIEPNDYTGK	161	LK(UniMod:378)AIEPNDYTGK	2	-0.587203	-0.103152	1.1544	0.768404	1.02682	0.955963	0.891206	1.12101	1.06824	1.11216	1.14539	0.610345	0.955841	1.2398	1.26755	0.988988		0.54782	12.2018	28.7067
O75223	GGCT	Gamma-glutamylcyclotransferase	MNKSNLNSLDEQEGVK	88	MNK(UniMod:378)SNLNSLDEQEGVK	2	0.372593	0.550959	0.894557	1.15816	0.79201	1.16034	0.728276	0.652711	0.995043	1.34046	1.32567	0.814891	0.781095	0.721875	1.1807	1.19201	1.12432		22.7793	2.9224
O75223	GGCT	Gamma-glutamylcyclotransferase	VATQEGKEITCR	118	VATQEGK(UniMod:378)EITC(UniMod:4)R	2	0.278093	0.630306	0.903917	1.09608	0.808427	1.25136	0.866775	0.833383	0.725125	1.15227	1.44979	1.15201	0.929638	0.921693	0.860422	1.02466	1.22959	1.034	3.42142	8.61983
O75251	NDUFS7	NADH dehydrogenase [ubiquinone] iron-sulfur protein 7, mitochondrial	KVYDQMPEPR	136	K(UniMod:378)VYDQMPEPR	2	0.24657	0.417105	0.914753	1.08525	0.865175	1.15522	0.519352	1.05365	1.02253	1.57476	1.27196	0.618952	0.560738	1.10943	1.07409	1.52534	1.14218	0.588222	27.4109	35.4471
O75306	NDUFS2	NADH dehydrogenase [ubiquinone] iron-sulfur protein 2, mitochondrial	IKAPGFAHLAGLDK	425	IK(UniMod:378)APGFAHLAGLDK	3	-0.666742	-0.670976	1.28542	0.809721	1.26237	0.792873	1.1239	1.45349	1.20973	1.57873	0.690097	0.109791		1.34381	1.22703	1.59452	0.723127	0.111512	4.54237	75.1524
O75306	NDUFS2	NADH dehydrogenase [ubiquinone] iron-sulfur protein 2, mitochondrial	VDDAKVSPPK	362	VDDAK(UniMod:378)VSPPK	2	0.409824	0.0620258	0.858913	1.14109	0.972591	1.01532	0.585975	1.23208	1.09972	1.00764	1.2067	0.831614	0.57872	1.13911		1.01772	1.26446		32.6219	10.8117
O75306	NDUFS2	NADH dehydrogenase [ubiquinone] iron-sulfur protein 2, mitochondrial	EKMFEFYER	209	EK(UniMod:378)MFEFYER	2	0.560153	0.478894	0.808268	1.19173	0.8367	1.16609	0.374677	1.23877	0.896657	2.10572	1.05756	0.334985	0.370038	1.14529	0.909479	2.12678	1.10817	0.340236	40.1457	61.4018
O75312	ZPR1	Zinc finger protein ZPR1	EVVKTDSAATR	119	EVVK(UniMod:378)TDSAATR	2	-0.230978	0.15482	1.07988	0.92012	0.954083	1.06216	0.764692	1.08334	1.01421	1.20039	1.20245	0.783657	0.838556	1.18746	1.21362	0.998587	1.05606	0.705713	15.8329	16.6732
O75312	ZPR1	Zinc finger protein ZPR1	TNEVKSGGAVEPLGTR	299	TNEVK(UniMod:378)SGGAVEPLGTR	2	0.0267888	0.402498	0.990716	1.00928	0.878939	1.16178	0.857524	0.968435	0.810856	1.14047	1.45989	0.884972	0.940355	1.06151	0.97028	0.94874	1.28216	0.796951	5.20125	20.0796
O75330	HMMR	Hyaluronan mediated motility receptor	SLEESQGKIAQLEGK	208	SLEESQGK(UniMod:378)IAQLEGK	2	0.923201	0.4661	0.650283	1.23314	0.824713	1.13923	0.970492	0.74488	0.758767	1.0807	1.35586	0.981141		0.657857	0.64271	1.21445	1.41834	1.06665	1.16466	11.6925
O75347	TBCA	Tubulin-specific chaperone A	MRAEDGENYDIKK	51	MRAEDGENYDIK(UniMod:378)K	3	-0.817279	-0.60531	1.27591	0.724092	1.19594	0.786127	1.21547	1.12945	1.2429	1.11389	0.888614	0.355874	1.25524	1.29016	1.28232	1.00805	0.821045	0.343179	1.17267	38.6632
O75347	TBCA	Tubulin-specific chaperone A	EKVMYEK	23	EK(UniMod:378)VMYEK	2	-0.415193	-0.220876	1.14291	0.85709	1.07457	0.922028	0.940572	0.920924	1.36221	0.704244	1.34634	0.715503	0.971349	1.05196	1.40542	0.637327	1.24396	0.68998	16.4944	32.0158
O75347	TBCA	Tubulin-specific chaperone A	KQAEILQESR	52	K(UniMod:378)QAEILQESR	2	-0.303008	-0.0923235	1.10463	0.89537	1.03173	0.967777	0.942251	1.08139	1.07156	1.04342	1.28152	0.5784	0.973083	1.23526	1.10555	0.94427	1.18407	0.557767	9.68957	28.8166
O75347	TBCA	Tubulin-specific chaperone A	VMYEKEAK	28	VMYEK(UniMod:378)EAK	2	-0.0510245	0.149305	1.01768	0.982318	0.955433	1.05961	0.958668	0.857994	1.04964	1.09157	1.33025	0.757006	0.990038	0.980078	1.08293	0.987847	1.2291	0.730002	4.5511	20.7464
O75347	TBCA	Tubulin-specific chaperone A	AEDGENYDIKK	51	AEDGENYDIK(UniMod:378)K	2	0.0496559	0.242858	0.982792	1.01721	0.923864	1.09324	0.974763	0.794937	1.00189	1.13571	1.0826	1.06141	1.00666	0.908049	1.03367	1.02779	1.00029	1.02355	5.49347	1.18863
O75347	TBCA	Tubulin-specific chaperone A	QQEEKIEK	36	QQEEK(UniMod:378)IEK	2	0.160884	0.356143	0.9443	1.0557	0.887275	1.13571	0.888607	0.775551	0.997667	1.02055	1.43507	0.951516	0.917685	0.885905	1.02931	0.923577	1.32595	0.917574	6.51226	18.1028
O75348	ATP6V1G1	V-type proton ATPase subunit G 1	AKEAAALGSR	58	AK(UniMod:378)EAAALGSR	2	-0.0388838	-0.0714767	1.01348	0.986525	1.03159	0.981723	1.02146	1.12359	0.949716	0.866869	1.28242	0.795879	0.981668	1.11142	0.947334	0.896531	1.20431	0.858737	6.97245	15.688
O75348	ATP6V1G1	V-type proton ATPase subunit G 1	GSCSTEVEKETQEK	85	GSC(UniMod:4)STEVEK(UniMod:378)ETQEK	2	0.0888601	0.0410591	0.969213	1.03079	0.98889	1.01744	1.17423	1.05751	0.734931	0.926967	1.14038	0.984962	1.12849	1.04606	0.733088	0.958685	1.07092	1.06275	17.5733	4.95664
O75348	ATP6V1G1	V-type proton ATPase subunit G 1	QAKEEAQAEIEQYR	37	QAK(UniMod:378)EEAQAEIEQYR	3	0.386807	0.313559	0.84424	1.10384	0.881798	1.09587	0.945168	0.899893	0.800334	1.14146	1.32	0.826158		0.890153	0.798327	1.18051	1.2396	0.891407	5.43838	13.7826
O75348	ATP6V1G1	V-type proton ATPase subunit G 1	AAEKVSEAR	21	AAEK(UniMod:378)VSEAR	2	0.479187	0.435973	0.835436	1.16456	0.851361	1.15174	0.926714	0.913233	0.714136	1.01153	1.35209	1.09161	0.890616	0.903348	0.712345	1.04614	1.26973	1.17782	10.4369	7.87945
O75351	VPS4B	Vacuolar protein sorting-associated protein 4B	YEAQGDKAK	53	YEAQGDK(UniMod:378)AK	2	0.429656	0.696304	0.852183	1.14782	0.781537	1.26636	0.818611	0.851189	0.67481	1.23183	1.50225	1.065	0.896932	0.905005	0.754612	1.08045	1.36497	0.998034	8.10527	13.6948
O75352	MPDU1	Mannose-P-dolichol utilization defect 1 protein	LPQVFKILGAK	64	LPQVFK(UniMod:378)ILGAK	2	0.301538	-0.0227624	0.914927	1.12761	0.965528	0.950414	0.375999	0.997184	1.5234	1.16607	1.03253	0.652639	0.375453	1.02373	1.3456	1.1417	1.11352		44.0978	1.2495
O75362	ZNF217	Zinc finger protein 217	DVTGSPPAKQLK	574	DVTGSPPAK(UniMod:378)QLK	2	-0.169213	0.276822	1.05858	0.941422	0.92099	1.1158	0.847491	0.914093	1.00138	1.24983	1.10709	0.990487	1.00627	1.14157	1.02789	0.948175	1.08558	0.790513	5.60607	12.8056
O75362	ZNF217	Zinc finger protein 217	GSCAGLSQEKEK	358	GSC(UniMod:4)AGLSQEK(UniMod:378)EK	2	-0.125553	0.294103	1.04349	0.956514	0.906487	1.11146	0.86801	0.896477	0.954975	0.871876	1.33039	1.13213	1.03063	1.11957	0.980256	0.661445	1.30454	0.903558	5.51961	27.7256
O75362	ZNF217	Zinc finger protein 217	TSVSPAPDKTK	853	TSVSPAPDK(UniMod:378)TK	2	-0.0883004	0.343954	1.03059	0.969407	0.916697	1.1635	0.933317	0.533919	1.28286	1.27654	0.947057	1.2669	1.10817	0.666787	1.31682	0.968441	0.928656	1.01112	26.2941	3.47367
O75362	ZNF217	Zinc finger protein 217	SASNTAAEFGEPLPKR	918	SASNTAAEFGEPLPK(UniMod:378)R	2	-0.0545554	0.392325	1.01891	0.981095	0.881786	1.15735	0.915679	0.872443	0.857235	1.28131	1.22096	0.969775	1.08723	1.08955	0.879929	0.972061	1.19724	0.773982	9.64523	17.6245
O75362	ZNF217	Zinc finger protein 217	VEAEYLSPLDKSQVR	110	VEAEYLSPLDK(UniMod:378)SQVR	2	0.0756704	0.511734	0.973781	1.02622	0.849389	1.21103	0.826689	0.776695	0.944783	1.37351	1.27847	0.981096	0.981569	0.969979	0.969794	1.04201	1.25363	0.783018	0.565615	18.7534
O75362	ZNF217	Zinc finger protein 217	SAFPAQSKSLPSAK	785	SAFPAQSK(UniMod:378)SLPSAK	2	0.1175	0.591514	0.9593	1.0407	0.828824	1.24889	0.587912	1.03885	0.859711	1.91653	1.13707	0.693091	0.698057	1.29737	0.88247	1.45396	1.11498	0.55316	26.1262	35.6955
O75367	MACROH2A1	Core histone macro-H2A.1	GKLEAIITPPPAKK	134	GKLEAIITPPPAK(UniMod:378)K	2	-0.0450642	-0.533183	1.01245	0.981318	1.14868	0.793772	1.2365	1.51238	0.69717	1.31858	0.412395	0.650346	1.18421	1.17565	0.677503	1.49486	0.46778		23.3959	52.3315
O75367	MACROH2A1	Core histone macro-H2A.1	TVKNCLALADDKK	292	TVK(UniMod:378)NC(UniMod:4)LALADDKK	3	-0.150361	-0.434559	1.06313	0.957911	1.16762	0.863944	1.05143	1.31662	1.1348	1.04449	0.946778	0.600559		1.02348	1.10279	1.18413	1.07393	0.615668	3.7297	25.6964
O75367	MACROH2A1	Core histone macro-H2A.1	LEAIITPPPAKK	134	LEAIITPPPAK(UniMod:378)K	2	1.07486	0.533196	0.600995	1.266	0.799113	1.15642	0.988944	0.857232	0.551164	0.893176	1.32421	1.25188		0.666374	0.535616	1.01258	1.50205	1.28337	10.8785	15.8136
O75367	MACROH2A1	Core histone macro-H2A.1	GKLEAIITPPPAK	123	GK(UniMod:378)LEAIITPPPAK	2	1.50468	1.1564	0.521158	1.47884	0.602185	1.34227	0.14421	0.977644	0.684702	1.19528	1.63709	1.19444	0.13811	0.759977	0.665387	1.35508	1.85696	1.22449	52.4974	18.4355
O75368	SH3BGRL	Adapter SH3BGRL	IGFEEKDIAANEENRK	37	IGFEEK(UniMod:378)DIAANEENRK	3	-0.138794	-0.347687	1.04807	0.951935	1.13334	0.890629	1.29052	1.01407	1.09544	1.19718	0.99116	0.483543	1.10738	0.919916	1.1169	1.26919	1.06331	0.523301	8.6539	33.0408
O75368	SH3BGRL	Adapter SH3BGRL	EAEVQAKQQA	111	EAEVQAK(UniMod:378)QQA	2	0.379839	0.0657247	0.869113	1.13089	0.971776	1.01707	0.992444	0.977366	0.945518	0.962256	1.15739	0.93157	0.851609	0.886617		1.02013	1.24164		2.01397	9.79382
O75368	SH3BGRL	Adapter SH3BGRL	VYIASSSGSTAIKK	17	VYIASSSGSTAIK(UniMod:378)K	2	0.717367	0.366893	0.721237	1.18584	0.858492	1.10709	1.07429	0.783713	0.717472	1.10063	1.32882	0.89182		0.710945	0.731529	1.16682	1.42555	0.965148	1.42704	15.8909
O75369	FLNB	Filamin-B	AFVGQKSSFLVDCSK	2530	AFVGQK(UniMod:378)SSFLVDC(UniMod:4)SK	2	-0.747636	-0.601447	1.3204	0.786401	1.19642	0.788554	0.988495	1.14451	1.45627	1.04257	0.871293	0.451796		1.157	1.4838	1.05374	0.859126	0.446335	12.3752	32.2035
O75369	FLNB	Filamin-B	KGEITGEVHMPSGK	1757	K(UniMod:378)GEITGEVHMPSGK	3	-0.475081	-0.392247	1.20242	0.865053	1.1393	0.868078	1.04848	1.17053	1.19887	1.07467	1.11798	0.411578		1.1833	1.22154	1.08619	1.10237	0.406603	1.58997	37.4821
O75369	FLNB	Filamin-B	VNIGQGSHPQKVK	744	VNIGQGSHPQK(UniMod:378)VK	3	-0.0835681	-0.079724	1.02895	0.971046	1.02558	0.970442	1.19717	1.0102	0.869366	1.67567	0.64186	0.593796	1.17984	1.02121	0.885804	1.69362	0.632897	0.586618	11.6785	52.6533
O75369	FLNB	Filamin-B	TGEEVGFVVDAKTAGK	1641	TGEEVGFVVDAK(UniMod:378)TAGK	2	-0.0767736	-0.0567747	1.03209	0.978605	1.02135	0.981941	1.03013	1.02514	1.00879	1.21956	1.17478	0.551482		1.03633	1.02786	1.23262	1.15838	0.544816	0.410132	31.4967
O75369	FLNB	Filamin-B	VKAEGPGLSK	849	VK(UniMod:378)AEGPGLSK	2	-0.0441664	-0.0301054	1.01531	0.984694	1.01074	0.98987	1.07418	0.97311	0.984941	0.991782	1.19602	0.781807	1.05863	0.983724	1.00356	1.00241	1.17932	0.772357	3.12093	16.9203
O75369	FLNB	Filamin-B	AGPGTLSVTIEGPSKVK	2426	AGPGTLSVTIEGPSK(UniMod:378)VK	2	-0.0360025	-0.0249342	1.01501	0.989994	1.01062	0.993303	1.03114	1.0662	0.934522	1.2404	1.16747	0.572038		1.07783	0.952191	1.25369	1.15117	0.565123	6.18893	30.6396
O75369	FLNB	Filamin-B	EAFTNKPNVFTVVTR	1345	EAFTNK(UniMod:378)PNVFTVVTR	2	-0.0316601	-0.0237954	1.0132	0.991203	1.01045	0.993918	1.03329	1.17964	0.818409	1.32141	1.18912	0.471221		1.19251	0.833883	1.33557	1.17252	0.465525	17.6977	38.0975
O75369	FLNB	Filamin-B	VKVDPSHDASKVK	847	VKVDPSHDASK(UniMod:378)VK	3	-0.0173224	-0.00718034	1.006	0.993997	1.00212	0.997144	1.14065	0.889003	0.976709	1.26476	1.12939	0.597291	1.12413	0.8987	0.995176	1.2783	1.11361	0.590071	9.18002	29.5197
O75369	FLNB	Filamin-B	AGVENGKPTHFTVYTK	864	AGVENGK(UniMod:378)PTHFTVYTK	3	-0.111648	0.0207254	1.03868	0.961325	0.989326	1.00364	0.920853	1.05999	0.987137	1.06212	1.38093	0.567865		1.07155	1.0058		1.36165	0.561001	3.165	41.6429
O75369	FLNB	Filamin-B	FVPQEMGVHTVSVKYR	2170	FVPQEMGVHTVSVK(UniMod:378)YR	3	0.424206	0.0382911	0.854032	1.14597	0.933885	0.959004	1.11845	0.870894	0.812311	1.87601	0.401434	0.599565		0.880393	0.82767	1.89611	0.395828		3.0867	65.4591
O75369	FLNB	Filamin-B	GAGKAPLNVQFNSPLPGDAVK	877	GAGK(UniMod:378)APLNVQFNSPLPGDAVK	2	0.0477231	0.0396376	0.986726	1.01991	0.980472	1.00778	0.870782	0.973146	1.09749	0.999041	1.04467	0.979642	0.858177	0.98376	1.11824	1.00974	1.03008		10.762	0.997042
O75369	FLNB	Filamin-B	SPFEVSVDKAQGDASK	349	SPFEVSVDK(UniMod:378)AQGDASK	2	0.0282512	0.043746	0.990209	1.00979	0.984649	1.01496	0.9686	0.854638	1.13071	1.03758	1.2625	0.74481	0.954579	0.863959	1.15209	1.04869	1.24487	0.735808	12.1486	20.7605
O75369	FLNB	Filamin-B	GPKGLEELVK	495	GPK(UniMod:378)GLEELVK	2	0.0561309	0.0753625	0.980549	1.01945	0.971633	1.02374	0.513867	1.40119	0.999842	1.17312	1.32227	0.575817	0.506428	1.41647	1.01875	1.18569	1.30381	0.568857	37.9894	31.6098
O75369	FLNB	Filamin-B	SPFTVGVAAPLDLSKIK	946	SPFTVGVAAPLDLSK(UniMod:378)IK	2	0.0597497	0.0796457	0.979295	1.0207	0.969428	1.02445	0.46073	1.25079	1.19676	1.25165	1.40051	0.421191	0.454061	1.26444	1.21939	1.26506	1.38095	0.4161	37.9714	42.1405
O75369	FLNB	Filamin-B	VKVEPAVDTSR	1221	VK(UniMod:378)VEPAVDTSR	2	0.0738128	0.0842421	0.974424	1.02558	0.971299	1.0297	1.13345	0.985333	0.795119	1.19822	1.25977	0.631123	1.11704	0.99608	0.810153	1.21106	1.24217	0.623495	12.9531	27.7501
O75369	FLNB	Filamin-B	VEVGKDQEFTVDTR	960	VEVGK(UniMod:378)DQEFTVDTR	2	0.0696205	0.117834	0.97119	1.01921	0.943483	1.02378	0.917139	0.888228	1.02508	1.14758	1.46778	0.455968		0.897916	1.04446	1.15988	1.44729	0.450456	7.54476	41.1039
O75369	FLNB	Filamin-B	NTVELLVEDKGNQVYR	409	NTVELLVEDK(UniMod:378)GNQVYR	2	0.306115	0.148068	0.894305	1.1057	0.94522	1.04738	1.07301	0.920474	0.842173	1.07532	1.14047	0.926355		0.930514	0.858096	1.08684	1.12455		4.0488	1.70508
O75369	FLNB	Filamin-B	VKVDPSHDASK	838	VK(UniMod:378)VDPSHDASK	3	0.14019	0.155512	0.951452	1.04855	0.946443	1.05416	0.906312	1.05012	0.882899	1.04491	1.30256	0.815013	0.893193	1.06157	0.899592	1.05611	1.28437	0.805162	8.18847	18.6649
O75369	FLNB	Filamin-B	CVYKPMQPGPHVVK	429	C(UniMod:4)VYK(UniMod:378)PMQPGPHVVK	3	0.225734	0.184191	0.93655	1.09518	0.931549	1.05841	0.901448	0.968078	0.925122	1.14507	1.04764	0.982509	0.888399	0.978637	0.942613	1.15734	1.03301		3.96007	5.67605
O75369	FLNB	Filamin-B	VKVLPTYDASK	1510	VK(UniMod:378)VLPTYDASK	2	0.186188	0.206051	0.935562	1.06444	0.927683	1.07011	0.599121	1.123	1.06092	1.06629	1.33792	0.806114	0.590448	1.13525	1.08098	1.07771	1.31923	0.79637	26.1913	20.073
O75369	FLNB	Filamin-B	VFGPGIEGKDVFR	1241	VFGPGIEGK(UniMod:378)DVFR	2	0.139312	0.207107	0.94266	1.03823	0.899631	1.03851	0.841199	0.937406	0.920289	1.71118	1.17238	0.231964		0.94763	0.93769	1.72951	1.15601	0.22916	0.527267	59.5393
O75369	FLNB	Filamin-B	SPFEVQVGPEAGMQKVR	551	SPFEVQVGPEAGMQK(UniMod:378)VR	2	0.23589	0.249082	0.903686	1.06421	0.898223	1.06749	0.912884	1.01277	0.769017	1.37442	1.3198	0.508256		1.02381	0.783558	1.38914	1.30137	0.502113	13.2931	37.4996
O75369	FLNB	Filamin-B	TATPEIVDNKDGTVTVR	1780	TATPEIVDNK(UniMod:378)DGTVTVR	2	0.341969	0.291392	0.861704	1.0922	0.896597	1.09727	0.991162	0.917194	0.781435	1.16294	1.04143	1.08745		0.927198	0.79621	1.1754	1.02689	1.0743	7.60056	5.67082
O75369	FLNB	Filamin-B	APLKIFAQDGEGQR	681	APLK(UniMod:378)IFAQDGEGQR	2	0.318897	0.29912	0.870757	1.08616	0.886862	1.09119	0.942557	1.1249	0.59313	1.17836	1.26855	0.826661		1.13717	0.604344	1.19098	1.25083	0.816669	30.5955	17.688
O75369	FLNB	Filamin-B	AQGDASKVTAK	356	AQGDASK(UniMod:378)VTAK	2	0.339256	0.357293	0.882962	1.11704	0.876857	1.12327	0.77092	0.710928	1.14872	1.07863	1.36285	0.928332	0.759761	0.718683	1.17044	1.09018	1.34382	0.917111	23.1006	15.6875
O75369	FLNB	Filamin-B	IDIQMKNR	697	IDIQMK(UniMod:378)NR	2	0.339163	0.359591	0.882993	1.11701	0.876296	1.12434	0.634446	1.05402	0.940421	0.946149	1.49546	0.931418	0.625263	1.06552	0.958202	0.956285	1.47458	0.920159	21.2273	22.6739
O75369	FLNB	Filamin-B	SSTETCYSAIPKASSDASK	2517	SSTETC(UniMod:4)YSAIPK(UniMod:378)ASSDASK	2	0.364954	0.377395	0.874187	1.12581	0.870829	1.1312	0.9933	0.770221	0.848964	1.19469	1.27054	0.928375	0.978922	0.778622	0.865016	1.20749	1.2528	0.917154	9.38343	13.2082
O75369	FLNB	Filamin-B	VKMDCQETPEGYK	2428	VK(UniMod:378)MDC(UniMod:4)QETPEGYK	2	0.371186	0.386776	0.872062	1.12794	0.867074	1.13367	0.816724	0.869505	0.914994	1.16153	1.37192	0.867564	0.804902	0.878989	0.932294	1.17398	1.35276	0.857077	5.99013	18.1716
O75369	FLNB	Filamin-B	VPVKDVVDPSK	1416	VPVK(UniMod:378)DVVDPSK	2	0.388193	0.405859	0.866269	1.13373	0.860564	1.14014	0.713317	0.985845	0.88253	1.08673	1.41995	0.913738	0.702992	0.996598	0.899216	1.09838	1.40013	0.902694	14.0958	18.0474
O75369	FLNB	Filamin-B	DAGKAPLK	677	DAGK(UniMod:378)APLK	2	0.396946	0.410797	0.86329	1.13671	0.859109	1.14212	0.830387	1.05823	0.688709	1.20405	1.20324	1.01906	0.818367	1.06977	0.701731	1.21695	1.18644	1.00675	17.7894	8.15852
O75369	FLNB	Filamin-B	VTSKGAGLSK	2518	VTSK(UniMod:378)GAGLSK	2	0.456544	0.474033	0.843081	1.15692	0.838028	1.16401	0.722738	1.03103	0.760317	1.04154	1.49715	0.953342	0.712276	1.04227	0.774693	1.05269	1.47624	0.941819	16.9779	19.9054
O75369	FLNB	Filamin-B	ETTDFKVDTK	476	ETTDFK(UniMod:378)VDTK	2	0.694793	0.541527	0.729293	1.18047	0.814651	1.18573	1.0066	0.742672	0.694679	1.29838	1.27619	0.982639		0.750772	0.707813	1.31228	1.25837	0.970761	2.94524	12.6994
O75369	FLNB	Filamin-B	ASSDASKVTSK	2514	ASSDASK(UniMod:378)VTSK	2	0.527013	0.543703	0.819355	1.18064	0.815085	1.18816	0.807376	0.80869	0.829189	1.02662	1.52327	1.01458	0.795689	0.817511	0.844867	1.03762	1.502	1.00232	2.45549	19.285
O75369	FLNB	Filamin-B	GLEELVKQK	502	GLEELVK(UniMod:378)QK	2	0.912651	0.858115	0.653808	1.23079	0.682803	1.2377	0.759463	0.712632	0.576315	1.20013	1.69602	0.816932		0.720405	0.587211	1.21299	1.67234	0.807057	10.186	28.7191
O75369	FLNB	Filamin-B	AAGSGELGVTMKGPK	492	AAGSGELGVTMK(UniMod:378)GPK	2	0.872788	0.882607	0.706415	1.29359	0.704004	1.29797	0.828291	0.631128	0.652592	1.60518	1.43749	0.851254	0.816301	0.638012	0.664931	1.62238	1.41742	0.840965	11.1089	25.573
O75369	FLNB	Filamin-B	VPVKDVVDPSKVK	1423	VPVKDVVDPSK(UniMod:378)VK	3	0.943266	0.964186	0.684258	1.31574	0.678825	1.32436	0.45113	0.893438	0.691908	1.10976	1.67278	1.19054	0.4446	0.903183	0.70499	1.12165	1.64942	1.17615	27.4442	18.0122
O75369	FLNB	Filamin-B	VKVFGPGVER	746	VK(UniMod:378)VFGPGVER	2	1.69051	1.62428	0.427969	1.38135	0.449563	1.38595	0.506302	0.297282	0.545106	1.73314	1.62907	0.795661		0.300524	0.555413	1.7517	1.60632	0.786043	29.7789	30.775
O75369	FLNB	Filamin-B	ENSTAKFIPR	1005	ENSTAK(UniMod:378)FIPR	2	2.62682	2.44268	0.243547	1.5043	0.278326	1.51312	0.355185	0.22128	0.258512	1.40327	1.90519	1.23089		0.223694	0.2634	1.41831	1.87859	1.21602	8.15156	18.4301
O75376	NCOR1	Nuclear receptor corepressor 1	SGHILSYDNIKNAR	1226	SGHILSYDNIK(UniMod:378)NAR	3	-1.02487	-0.915659	1.43911	0.707258	1.35953	0.720689	1.31207	1.6143	1.15222	1.568	0.498882	0.0951819		1.65426	1.22397	1.56164	0.473868	0.0862693	14.9499	88.301
O75376	NCOR1	Nuclear receptor corepressor 1	KGLVEHGR	638	K(UniMod:378)GLVEHGR	3	-0.95493	-0.84232	1.31938	0.680623	1.2578	0.701533	1.57667	1.27783	0.918902	1.19717	0.623013	0.284413	1.67255	1.30946	0.976124	1.19231	0.591775	0.257782	21.5556	56.8095
O75376	NCOR1	Nuclear receptor corepressor 1	KDPAFGGK	145	K(UniMod:378)DPAFGGK	2	-0.832207	-0.695484	1.28068	0.719319	1.22354	0.755539	1.21431	1.47609	0.980222	0.72548	0.887281	0.653855	1.28815	1.51263	1.04126	0.722535	0.842793	0.59263	15.0315	14.2015
O75376	NCOR1	Nuclear receptor corepressor 1	VYHENIKTNQVMR	280	VYHENIK(UniMod:378)TNQVMR	3	-0.805849	-0.694205	1.27224	0.727756	1.21391	0.750258	1.17486	1.33433	1.13254	1.18617	0.850564	0.214043	1.2463	1.36736	1.20307	1.18135	0.807917	0.194	5.4657	55.9322
O75376	NCOR1	Nuclear receptor corepressor 1	TAHEISLKR	1244	TAHEISLK(UniMod:378)R	3	-0.684762	-0.566169	1.23296	0.767037	1.1776	0.795361	1.12252	1.39308	1.0172	1.15232	0.809993	0.423773	1.19078	1.42756	1.08055	1.14764	0.76938	0.384092	11.7421	40.6396
O75376	NCOR1	Nuclear receptor corepressor 1	EKDKIDGTAEETEER	551	EK(UniMod:378)DKIDGTAEETEER	3	-0.524793	-0.386597	1.1799	0.8201	1.12742	0.8624	1.01583	1.37798	0.988454	0.83435	0.933806	0.819046	1.07761	1.41209	1.05001	0.830963	0.886984	0.742353	13.9476	7.26048
O75376	NCOR1	Nuclear receptor corepressor 1	MVGTKSEAQCK	657	MVGTK(UniMod:378)SEAQC(UniMod:4)K	2	-0.47773	-0.339705	1.16407	0.835928	1.11057	0.877572	1.30146	1.20074	0.829488	0.925887	0.888542	0.818286	1.38061	1.23047	0.881142	0.922129	0.84399	0.741664	17.9749	8.83985
O75376	NCOR1	Nuclear receptor corepressor 1	YDQLMEAWEKK	320	YDQLMEAWEK(UniMod:378)K	2	-0.499177	-0.332432	1.21285	0.858102	1.12005	0.88954	1.03807	1.09242	1.22966	1.24873	1.00485	0.415039		1.11946	1.30623	1.24366	0.954466	0.376176	7.6997	42.0283
O75376	NCOR1	Nuclear receptor corepressor 1	GTPTSKISVESIPSLR	1152	GTPTSK(UniMod:378)ISVESIPSLR	2	-0.394435	-0.273935	1.13586	0.864144	1.08733	0.899292	0.494595	1.51517	1.25224	1.20054	0.91126	0.586081	0.524672	1.55268	1.33022	1.19566	0.865569	0.531202	38.8792	31.3913
O75376	NCOR1	Nuclear receptor corepressor 1	MPIEDSSPEKGREEAASK	1199	MPIEDSSPEK(UniMod:378)GREEAASK	3	-0.390438	-0.26125	1.1345	0.865504	1.08269	0.903359	1.22405	1.20107	0.822958	1.07585	1.00761	0.626621	1.29849	1.2308	0.874205	1.07148	0.957088	0.567946	16.4052	24.9018
O75376	NCOR1	Nuclear receptor corepressor 1	ASADAKKDPAFGGK	144	ASADAK(UniMod:378)KDPAFGGK	3	-0.367985	-0.223406	1.12685	0.873153	1.07452	0.920369	1.15049	1.12137	0.951688	0.818087	1.00266	0.940361	1.22046	1.14913	1.01095	0.814766	0.952386	0.852308	7.71794	6.65227
O75376	NCOR1	Nuclear receptor corepressor 1	LENTSPMVKSK	2206	LENTSPMVK(UniMod:378)SK	2	-0.343559	-0.209663	1.11851	0.881491	1.06777	0.923343	1.02304	1.21989	0.960385	0.955867	1.10805	0.706114	1.08525	1.25008	1.02019	0.951987	1.05249	0.639995	8.65032	19.9235
O75376	NCOR1	Nuclear receptor corepressor 1	SATLPYIKQEEFSPR	1106	SATLPYIK(UniMod:378)QEEFSPR	2	-0.349169	-0.209296	1.12043	0.879574	1.07044	0.925887	0.933033	1.29683	0.98146	0.822568	1.09138	0.863716	0.989772	1.32893	1.04258	0.819229	1.03665	0.78284	13.2986	12.7404
[truncated: 18,492 more rows]

## Sheet: TableS6B-La-peptides (shAARS1)
Supplementary Table 6B: List of cellular lactyl-peptides detected in the proteome of HCMV infected cells expressing a Scramble shRNA (shScr) or expressing an AARS1-targeting shRNA (shAARS1).
[truncated: 22,232 more rows]
