# Supplementary material for: Infection-induced lysine lactylation enables herpesvirus immune evasion
Source: Sci Adv. 2025 Jan 8;11(2):eads6215. doi: 10.1126/sciadv.ads6215 (PMC11708889; doi:10.1126/sciadv.ads6215)
Supplement: Supplementary file 2 — Tables S1 to S7 [file sciadv.ads6215_tables_s1_to_s7.zip › ads6215_table_s7.xlsx]

## Sheet: Legend
Supplementary Table 7: Values for all plots with < 20 replicate values.

## Sheet: Fig 1A
0mM	5mM Lactate	10mM Lactate	20mM Lactate	5mM Oxamate	10mM Oxamate	20mM Oxamate
1.07	0.87	0.67	0.38	0.98	0.93	0.28
0.93	0.77	0.72	0.24	1.08	0.83	0.4
1.01	0.89	0.58	0.49	0.89	0.94	0.31

## Sheet: Fig 1B
	0mM			20mM Lactate			20mM Oxamate
48hpi addition	0.76	1.28	0.96	1.85	1.64	2.38	0.43	0.63	0.51
72hpi addition	0.95	0.82	1.22	2.09	2.74	2.28	0.52	0.68	0.44

## Sheet: Fig 1J
	MCT1			MCT2			MCT4
mock	0.955043	0.967712	1.07724	1.14869	1.03691	0.814403	0.980295	0.999789	1.01992
24hpi	0.840178	0.883074	0.87577	0.623996	0.836414	0.70986	0.870067	0.891435	0.858783
48hpi	0.773612	0.831467	0.761474	0.526529	0.453229	0.411573	0.994584	1.00227	0.922618
72hpi	0.602963	0.663975	0.64225	0.280307	0.361538	0.298654	0.936353	0.854713	0.844963
96hpi	0.649016	0.552445	0.616975	0.215731	0.188551	0.184162	0.857141	0.812716	0.761526

## Sheet: Fig 2G
	Unstructured	α-Helix	β-Strand	Turn	Bend
Unmodified	22.0931	49.3896	11.5542	10.1549	6.80823
Acetyllysine	21.5276	48.4372	13.2064	10.1635	6.66529
Lactyllysine	30.224	41.1705	11.0983	10.5564	6.95087

## Sheet: Fig 3A
0mM Alanine	5mM Alanine	10mM Alanine	20mM Alanine
1.09994	0.995003	0.653966	0.341037
1.00999	0.732667	0.672705	0.693317
0.890069	0.890069	0.554653	0.586508

## Sheet: Fig 3B
0mM Alanine	5mM Alanine	10mM Alanine	20mM Alanine
1.01491	0.288542	0.232088	0.089908
0.927934	0.36465	0.148035	0.0836353
1.05715	0.399415	0.148035	0.0694173

## Sheet: Fig 3C
shScramble	shAARS1
1.37888	1.21118
0.913043	1.20932
0.708075	0.801242

## Sheet: Fig 3D
shScramble	shAARS1
1.28102	0.33635
0.958029	0.524088
0.760949	0.59781

## Sheet: Fig 5H
FLAG	WT	K600R	K600Q
709000	458000	494000	1110000
676000	1170000	570000	747000
744000	1050000	690000	1190000

[truncated: 26 more sheets: Fig 5I, Fig 5J, Fig 5K, Fig 5L, Fig 5M, Fig 6A, Fig 6B, Fig 7C, Fig 7D, Fig 7E, Fig 7F, Fig 7G, Fig 7H, Fig 7I, Fig 7J, Fig S1A, Fig S1B, Fig S1C, Fig S2B, Fig S5B …]
